# Supplementary material for: DNA repair enzymes of the Antarctic Dry Valley metagenome
Source: Front Microbiol. 2023 Apr 14;14:1156817. doi: 10.3389/fmicb.2023.1156817 (PMC10140301; doi:10.3389/fmicb.2023.1156817)
Supplement: Supplementary file 1 [file Data_Sheet_1.xlsx]

## Sheet: NucS
BRENDA ID	CAZY Name	Class	Cluster ID Sequence Length	Cluster	Description	EC	Family	Gene Name	Genus	GO Term	HMP Body Site	HMP Oxygen	InterPro (Domain)	InterPro (Family)	InterPro (Homologous Superfamily)	InterPro (Other)	IsSingleNode	KEGG ID	Kingdom	Merged Length	name	NCBI IDs	NeighborhoodConnectivity	NumberOfDirectedEdges	NumberOfUndirectedEdges	Order	Organism	PATRIC ID	PDB	PFAM	Phylum	Sequence	Sequence Length	Sequence Source	Species	STRING ID	Superkingdom	Swissprot Description	Taxonomy ID	UniProt Annotation Status	UniRef50 Cluster IDs	UniRef50 Cluster Size
				1	Ga0136611_1000018433 hypothetical protein												FALSE			218	zzzzzz3		527.821	497	0							VRLVLATCSVDYVGRLTAHLPSATRLLLVKADGSVSIHADDRAYKPLMWMSPPCTTVESGGVWTVTNKAGEQLVISVEEVRSDTSHELGRDPGLVKDGVEKHLQELLADRCEVLGAGWTLVRREYPTDIGPVDLLCRDDAGAHVAVEIKRHAEIDGVEQLTRYLQRLSTVLGPVRGVLAAQSFKPQARVLAADRGISCVQLDYDELRGMEAGTPTLF*	218	USER
				1	Ga0136611_101124803 hypothetical protein												FALSE			215	zzzzz97		536.449	419	0							MVIARCSVDYKGRLGTHLPLATRLIIFKGDGSISIHSESGYKPLNWMTPPCSLLVADDVWTVTNKGGEQLVITVEQVLSDVAHDLGTDPGLVKDGVEKHLQELLADRCEVLGAGWTLVQREYFTDIGPVDLLVRDHSGAHVLVEVKRHAEIDGVEQLTRYLQRVSTVLGDVKGVLAAQSFKPQAKVLAADRGITCVQLDYDALRGMDPHTPTLF*	215	USER
				1	Ga0136611_101031952 hypothetical protein												FALSE			227	zzzzz92		520.693	648	0							VARCQIDYAGRLTAHLPMATRVLMIKSDGSVLVHSDGGSYKPLNWMSPPCRLRESVVSDDGVPGVVWTVTSQASSSGDTLRIMIEEVLHDSSHELGVDPGLQKDGVEKHLQELLAEHPATLAAGLALVRREFPTAIGPVDLMCRDAAGLAVAVEIKRRGEIDGVEQLTRYLELLNRDPLLSPVRGIFAAQEIKPQARVLATDRGITCAVVDYDALRGLDDPSHRLF*	227	USER
				1	Ga0136611_100857772 hypothetical protein												FALSE			224	zzzzz83		530.131	533	0							VRLVIATCTVDYVGRLTAHLPSATRLILVKSDGSVSVHADDRAYKPLNWMSPPCTLREGTGEHASTWTVTNKAGERLVITVEEVLHDSSHALGVDPGLVKDGVEAHLQALLADQIETLGPGWRLVRREYPTAIGPVDILCRDSAGATVAVEIKRRGEIDGVEQLTRYVELLDRDPTLTPVRGVFAAQEIKPQARILATDRGIDCVTLDYDALRGFDDPGTRLF*	224	USER
				1	Ga0136611_100784152 hypothetical protein												FALSE			221	zzzzz80		534.422	510	0							VDYAGRLTAHLPMAARVLMVKADGSVLVHADGGSYKPLNWMSPPCTLREGTDAEGQVEWTVTSRASGKGPQDTLRILIEEIHHDSAHDLGIDPGLQKDGVEKHLQELLADHPATLADGLTLVRREYPTAIGPVDLMCRDAAGLSVAVEIKRRGDIDGVEQLTRYLELLNRDPLLTPVRGIFAAQEIKPQARVLAGDRGIACAVVDYDALRGLDDPSHRLF*	221	USER
				1	Ga0136611_100740871 hypothetical protein												FALSE			224	zzzzz78		509.316	424	0							MRLLVARCEVTYSGRLNAFLPEATRLLMLKSDGSVLVHADCGGYKPLNWMTPPTAIEEESDRIVVRKRAGKTEDRLEIRLLEVLSDARHELDELVGLAKDGVERDLQEALAERPEELEQELRLARREWMTEIGPVDLMCRDCDDGWVAVEIKRVGTIEAVEQLTRYLNFIRADPAKEACRGILAAQSFKPQAVTLAESRGLRCVEVDLALLRGEREPELTLFV*	224	USER
				1	Ga0136611_100588345 hypothetical protein												FALSE			229	zzzzz66		539.948	421	0							MVIARCEVTYSGRLDAYLPPATRLLVLKADGSVLVHSDGGSYKPLNWMSPPCATTVEVPAATDPEGTVEVWRVRARKGDDELRVVVHEVLHDHSVELGVDPGLVKDGVEAHLQVLLAAHTDTFGPGWRLVRREHMTPIGPVDLLLRDAAGAHVAVEVKRRGEIDGVEQLTRYLELMNRDLMLAPVRGIFAAQEIKPQARVLATDRGIECVVVDYVGLSGRDDPTARLF*	229	USER
				1	Ga0136611_100500243 hypothetical protein												FALSE			217	zzzzz56		530.281	548	0							VIARCQVEYVGRLTAHLPLATRLLLVKADGSVSVHADDRAYKPLNWMSPPCWLHEQPGLWTVTNKAGEQLLITIEEVLHDASFSLGVDPGLQKDGVEAHLQELLAAHITTLGDGWTLIRREYMTAIGPVDILCRDAAGVTIAVEIKRRGEIDGVEQLTRYVELLNRDPRLSPVRGVFAAQEIKPQARVLATDRGIGCVTLDYAVLRGADDPTTRLF*	217	USER
				1	Ga0136611_100460293 hypothetical protein												FALSE			227	zzzzz53		552.157	445	0							MRLVIARCAVDYQGRLVAHLPMAVRLLMVKADGCVCVHADSGAYKPLNWMTAPNVLTEGPGPVEGVLRRWTVTNPKGERLTIDIEEILFEVDEPLGTGPGLVKDGVEAHLQELLANDPTVLEAGLVLIRREHATDIGPVDLLCRAADGHTVVVEVKRRGDIDGVDQLGRYLSRLQLDSRLHPLRGVLVAQQIAPQAKVLCHARGYAWVEVDYDLLRGARLPDLTLF*	227	USER
				1	Ga0136611_100354873 hypothetical protein												FALSE			230	zzzzz46		513.13	706	0							VRLVVARCQIDYAGRLTAHLPMATRVLMIKADGSVLVHSDGGSYKPLNWMSPPCTLREGTTDDGQVEWTVTSRATSKGPEDTLRILIGEVIHDSLHDLGIDPGLQKDGVEKHLQELLAEHPATLFEGLTLVRREFPTPIGPVDLMCRDAAGASVAVEIKRRGDIDGVEQLTRYLELLNRDPLLKPVRGIFAAQEIKPQARVLAEDRGIACALVDYDALRGLDDPTHRLF*	230	USER
				1	Ga0136611_100094657 hypothetical protein												FALSE			224	zzzzz32		507.349	458	0							MRLIVARCEVIYTGRLLQARLPEALRLIMVKSDGSVMVHADTGGYKPQNWMTPPCVMEEREDYIEVRKLKAEDKLEIRVVEVLSDVTHDMGEAAALEKDGDEKALQELLAEQVHWCGEGFRLVRREWPTDIGPVDLMCRDDEDGWIAVEIKRVGTIDAVEQLTRYLDRIREDPEKADCRGILAAQQIKPQAKVLAESRGIGWVEVDLAILRGDREPDLVLFAA*	224	USER
				1	Ga0136611_100070077 hypothetical protein												FALSE			227	zzzzz27		547.342	473	0							MRLVIARCAVDYQGRLSAHLPLAVRLLMVKADGCVCVHADSGAYKPLNWMTAPNVLVEEPGPAEGLLSRWTVTNPKGERLTIDIEEVLLDVDEPLGIGPGLVKDGVEAHLQELLAGDPTVLEAGLVLIRREHATDIGPVDLLCRAADGHTVVVEVKRRGDIDGVDQLGRYLGRLQLDSRLHPLRGVLVAQQIAPQAKVLCQARGYAWVEVDYDLLRGARLPDLTLF*	227	USER
				1	Ga0136611_100066463 hypothetical protein												FALSE			226	zzzzz25		517.917	672	0							VARCQVDYAGRLTAHLPMATRVLMIKADGSVLVHSDGGSYKPLNWMSPPCTLREGTTDEGAVQWTVTSRSTSKGPDDTLRILIEEVLHDSAHDLGLDPGLQKDGVEKHLQELLAEHPATLSDGLTLVRREYPTAIGPVDLMCRDGAGLAVAVEIKRRGDIDGVEQLTRYLELLNRDPLLTPVRGIFAAQEIRPQARVLATDRGIACAVVDYDALRGLDDPSHRLF*	226	USER
				1	Ga0136611_100060111 hypothetical protein												FALSE			214	zzzzz23		464.293	328	0							RYSGRLNALLPESVRLVLLKSDGSVLVHADSGGYKPLNWMTPPTVIEEEPGVIVVRKRAGKTEDRLEIRISEVLSDLDVPMDEIAGLEKDGVERHLQEALADRPEWIEEELRLVRREWSTEIGPVDLMCRDCDDGWVAVEIKRLGTIEAVEQLTRYLGFIRADPAKGGCRGILAAQRFKPQAITLAESRGIVCVEVDLELLRGEREPELTLFG*	214	USER
				1	Ga0136611_100055279 hypothetical protein												FALSE			218	zzzzz21		529.598	507	0							MRLVIATCSVDYVGRLTAHLPSATRLLLVKADGSVSVHADDRAYKPLMWMSPPCTTADVDGTWTVTNKGGEQLVITVEQVLSDVSHALGSDPGLVKDGVEKHLQELLADRCHVLGAGWTLVRREYPTDIGPVDLLCRDHTGAHVAVEIKRHAEIDGVEQLTRYLQRLSTVLGPVRGVLAAQSFKPQAKVLAGDRGIVCVQLDYDALRGMDSLTPTLF*	218	USER
				1	Ga0136611_100038095 hypothetical protein												FALSE			224	zzzzz15		518.47	675	0							MRLVIARCTVDYNGRLDAHLPEAVRLIMVKGDGCVAIHADGRAYKPLNWMNAPNTLRAVSDDDGDRWVVTNPKGETLTIKLHEVISDSTHDLGDDPGLQKDGVEAHLQELLAAMPHAIERGLRLVRREYPTAIGPIDLLCRDETDRVVAIEVKRRGDIDGVEQLGRYIERLHLDSTLGAVRGVFVAQVVKPQARVLAEARGYTVVEVDYDVLRGIQTGELRLF*	224	USER
				1	Ga0136611_100036038 hypothetical protein												FALSE			220	zzzzz14		531.979	530	0							MRVVIARCSVDYQGRLSAHLPLATRLIMVKADGCVAIHADGGAYKPLNWMNAPNRLVIDEDVWTVTNPKGETIRITIESVVSDSSWDLGVDPGLQKDGVEAHLQELLAGNCDAMGDGWRLVRREYPTDIGPVDLLCRDVDGVAVAVEIKRRGDIDGVEQLTRYLEFLNRDPMLRPVRGLFVAQRVKPQAKVLATDRGIDWLEVDYDVLRGTPSNELRLF*	220	USER
				1	Ga0136613_103944821 hypothetical protein												FALSE			213	zzzz979		463.262	325	0							KSDGSVMVHADTGGFKPSNWMTAPTVIEEEPGSIVVRKRAGTGRSAGRSSIGRAPLRPLTEDRLEIRVAEVLSDVTHDMGEAAALEKEGVERELQELLADAPERCGEGFRLVRREWPTDIGPVDLMCRDSDDGWVAVEIKRVATIDAVEQLTRYLERLADEPGFAACRGVLAAAAIKPQARVLAESRGIGCVEVDPAVLRGERVPDLTLFAA*	213	USER
				1	Ga0136613_102717452 hypothetical protein												FALSE			226	zzzz954		516.476	481	0							LRLIVARCEVRYTGRLTAVLPEALRVLMIKSDGSVMVHADTGGFKPQNWMTPPTVIEEEPGRIVVRKHAGSTEDRLEIIVAEVISDISHDMGEAAALEKEGVERELQELLAGAPHHCGEGFRLVRREWPTDIGPVDLMCRDSGDGWVAVEIKRVATIDSVEQLTRYLERIAADPAFASPCRGVLAASQIKPQARVLAESRGIVCVEVDPAVLRGERVPDLTLFGA*	226	USER
				1	Ga0136613_102597052 hypothetical protein												FALSE			230	zzzz952		519.636	572	0							MRLIVARCEVRYTGRLVAVLPEALRLLMIKADGSVMVHADTGGYKPSNWMTAPTVIEEEPARIIVRKRAGASEDRLEIAIAEILSDVTYDMGAAAALEKDGVERDLQEELAAAPVHCGEGFRLVRREWPTDIGPVDLMCRDGDDDWVAVEIKRVATIDAVEQLSRYLERIRRDPALASCRGVLAAQVIKPQARVLAQDRGLACVEVDLELLRGEREPDLTLFTRDVARR*	230	USER
				1	Ga0136613_102457171 hypothetical protein												FALSE			227	zzzz948		505.781	425	0							MRLIVARCEVRYTGRLTAVLPEALRLLMIKADGSVMVHADTGGFKPSNWMTAPTVIEEESERIIVRKRAGATEDRLEIVISEVVSDVEHDMGPPTQAAALEKDGVERDLQEALAAAPLHCGDGFRLVRREWPTDIGPVDLMCRDGDDEWIAVEIKRVATIDAVEQLTRYLERIRCDPAMASCRGVLAAQVIKPQARVLAEARGLACVEVDLAVLRGERAPDLTLFV*	227	USER
				1	Ga0136613_102353352 hypothetical protein												FALSE			225	zzzz944		512.231	442	0							VRLLVARCEVVYTGRLDAFLPEAVRLLMLKSDGSVLVHADSGGYRPSNWMTPPTVVEEQDGLIVVRKRAGKTEDRLEIRISEVLSDQEHALDEVAGLEKDGVERHLQEALAERPDRLEEELRLVRREWPTEIGPVDLMCRDCDDGWVAVEIKRVGTIEAVEQLTRYLDFIRADPAKERCRGVLAAQSFKPQAVTLAESRGLDCVEVDLAVLRGEREPELTLFAR*	225	USER
				1	Ga0136613_102142572 hypothetical protein												FALSE			217	zzzz937		487.348	368	0							EVRYSGRLNAVLPEALRLLMLKADGSVMVHADTGGFKPQNWMTPPAVVEEEPGRIVVRKRGGATEDRLEIRVAEVVSDVTHDMGAAAALEKEGVEAELQELLADAPGHCGEGFRLVRREWPTDIGPVDLMCRDTDDGWVAVEIKRVGTIDAVEQLTRYLERISTEPGFTSCRGVLAAAQIKPQARVLAESRGIDCVEVDPLVLRGEREPDLTLFAA*	217	USER
				1	Ga0136613_101666912 hypothetical protein												FALSE			226	zzzz922		517.783	682	0							VRLVIARCQVDYSGRLSAHLPMATRLVLVKADGSVSVHADDRAYKPLNWMSPPCRIDEATSGDGRLEWVVSTGKAEGQLRIVFDEVLHDSTHELGVDPGLVKDGVERHLQELLAEHPGTLGEGMTLVRREYPTAVGPVDLLCRDAKGGTVAVEVKRRGEIDGVEQLARYLELLDRDPLLRPVRGVLAAQEIKPQARTLAAHRGIDCVSVDYDLLRGMDDPSLRLF*	226	USER
				1	Ga0136613_101150572 hypothetical protein												FALSE			220	zzzz908		526.693	586	0							VRLVIARCSVDYVGRLAAHLPEAIRLIMVKADGCVAIHNDGGAYKPLNWMNAPNRLVEGPTEWVVTNPKGERLTITLHDVLSDVSAAFGVDPGLRKDGVEAHLQELLAATPGAIEAGLTLVRREYPTAIGPVDLVCRDAGGAVVAVEVKRRGDIDGVEQLVRYLERLRLDSSLGDVRGVFVAQTIRPQARVLAEARGLRWVEVDYDELRGMAPSDLRLF*	220	USER
				1	Ga0136613_101033342 hypothetical protein												FALSE			220	zzzz903		526.369	613	0							MRVVIARCSVDYQGRLSAHLPMATRLIMVKADGCVAIHADGGAYKPLNWMNAPNHRVETEGHWIVTNPKGETIRITMAEVMSDSSWDLGMDPGLQKDGVEAHLQELLAANCHTLGDGWRLVRREYPTDIGPVDLLCRDTDGVAIAVEIKRRGEIDGVEQLTRYLEFLNRDPMLRPVRGMFVAQQVKPQAKVLASDRGIAWLEVDYDELRGIESTELRLF*	220	USER
				1	Ga0136613_100835682 hypothetical protein												FALSE			220	zzzz895		524.47	627	0							MRVVIARCSVDYAGRLSAHLGEATRLILVKADGCVAVHADGGAYKPLNWMNAPNTLVEGDGVWTVTNPAAEVLTITLSDVLLDVSEDCGPDPGLEKDGVEAHLQELLAAQPTSLGEGLTLVRREYPTGIGPVDLLCRDPDGGVVAIEVKRRAEIDGVEQLTRYLDRLNRDPLLRPVRGVLAAQRIKPQARVLAQDRGIGCVEVDYDALRGLDHGDLRLF*	220	USER
				1	Ga0136613_100822162 hypothetical protein												FALSE			220	zzzz893		531.934	452	0							MRVVIARCSVDYQGRLSAHLADAVRLILVKADGCVAVHADGGAYKPLNWMNAPNTLVEGDDVWTVSNPAGERLTITLGEVLLDHRQECGEDPGLVKDGVEAHLQQLLAGHPSQLGEELTLLRREYPTDIGPVDLLCRAPDGSVVAVEIKRRGEIAGVEQLTRYLARLERDPLLRPVRGVYAAQRITPQARVLALDRGIRCVEVNYDQLRGLDDGLLRLF*	220	USER
				1	Ga0136613_100752346 hypothetical protein												FALSE			212	zzzz888		472.227	344	0							YSGRLNAVLPEALRLLMLKADGSVMVHADTGGFKPQNWMTPPAVFEESPGRIVVRKVKEDDRLDIAITEVLSDITHDMGEAAALEKDGVEADLQEQLAAAPGWCGEGLRLVRREWPTDIGPVDLMCRDPGDGWVAVEIKRVATIDAVEQLTRYLERIRLDPEKAGCAGVLAAERIKPQARVLAQARGLRCVEVDLAVLRGEREPDLTLFAA*	212	USER
				1	Ga0136613_100719102 hypothetical protein												FALSE			220	zzzz884		518.692	663	0							VRLVIARCQVDYVGRLTAHLPMAPRLLLVKADGSVSIHADGGAYKPLNWMTPPCTLQEQPGQWTVTNKAGEQLIITVEALLSDASFELGVDPGLQKDGVEAHLQELLATHITTLGAGWTLLRREYPTAIGPVDILCRDAGGTTVAVEIKRRGEIDGVEQLTRYVELLNRDPLLRPVRGVFAAQEIKPQARVLATVRGIGCVTLDYAALRGTDDPSLRLF*	220	USER
				1	Ga0136613_100688341 hypothetical protein												FALSE			225	zzzz882		518.269	498	0							MRLIVARCEVRYTGRLTAVLPEALRLLMIKSDGSVMVHADTGGFKPSNWMTAPTVIEEEPGSIVVRKRAGATEDRLEIRVVEVVSDVTHDMGEAAALEKEGVERELQELLADSPETCGEGFRLVRREWPTDIGPVDLMCRDSDDGWVAVEIKRVATIDAVEQLTRYLERLADEPGFASCRGVLAAAAIKPQARVLAESRGIDCVEVDPAVLRGDREPDLTLFAG*	225	USER
				1	Ga0136613_100638483 hypothetical protein												FALSE			220	zzzz880		514.727	697	0							MRLVIARCSVDYTGRLAAHLPEATRLIMVKADGCVAMHADGGAYKPLNWMNAPNRLIEQEGSWEVTNPKGERLVITLHEVLSDSSHPMGIDPGLTKDGVEAHLQELLASSPEAIEDGLVLVRREYPTAIGPVDLVCRDADGTVVAVEVKRRGEIDGVEQLTRYVERLSLDSSLGLVRGVFVAQRVKPQARVLAEARGYRCVEVDYDTLRGMAPDDLRLF*	220	USER
				1	Ga0136613_100629482 hypothetical protein												FALSE			228	zzzz878		482.71	376	0							MRLIVARCTVDYTGRISTRLAEATRLLMIKADGTFMIWDDGAGSGGHKVKPLNWMTPPTVIDEEEGRIVVRKRTGDDQLEIALSEVLSDVTHAMDFDAARLEKDGVEADLQVALAAAPECCGEGFRLVRREWPTDIGPVDLMCRDDQDGWIAVEIKRVGTIDAVEQLCRYLERIRLDPALGDCRGVLAAQVVKPQARVLAEARGLAWVEIDLAELRGERAPALTLFG*	228	USER
				1	Ga0136613_100618492 hypothetical protein												FALSE			220	zzzz876		535.961	490	0							VRLVVARCSVDYTGRLAAHLPAADRLIMVKADGCVAIHADGGAYKPLNWMNAPNRLAELDGWWEITNPKGEKLVITLHEVHSDNTHELGDDPGLTKDGVEAHLQQLLAASPGAIEDGMVLVRREYPTGIGPVDLVCRDVQGRVVAIEVKRRGEIDGIEQLSRYIECLNLDSSLGQVRGMLVAQVIKPQAKALARSRGFHWVEIDYDALRGIDPGDLRLF*	220	USER
				1	Ga0136613_100599202 hypothetical protein												FALSE			227	zzzz874		515.228	521	0							MRLLVARCEVTYTGRLNAHLPEATRLLLLKADGSVLVHADAGGYKPLNWMTPPTVVDAEGEPLRRIVVRKRAGRTEDRLEIRVAEVLSDVTHEMGEPAGLEKDGVERDLQEELALRPEVLGEGLRLVRREWPTDIGPVDLLCRDEDGWVAVEVKRVATIDAVEQLSRYLACIRVDPALAACRGVLVAGQIRPQARTLASTRAIECVEVDLETLRGEREPELVLFMP*	227	USER
				1	Ga0136613_100557043 hypothetical protein												FALSE			224	zzzz873		519.814	570	0							MRLIVARCEVRYTGRLVAVLPEALRLLMIKADGSVMVHADTGGYKPSNWMTAPTVIEEQPERIVVRKRAGTSEDRLEITIAEILSDITYDMGEAAALEKDGVERDLQEALAAAPAHCGEGFRLVRREWPTDIGPVDLMCRDGDDDWIAVEIKRIATIDAVEQLSRYLERIRRDPALASCRGVLAAQVIKPQARVLAEDRGLACVEVDLAVLRGEREPDLTLFV*	224	USER
				1	Ga0136613_100431173 hypothetical protein												FALSE			224	zzzz867		533.924	485	0							VRLVVARCTVDYLGRLTAHLPAALRLLLVKADGSVSIHADDRAYKPLNWMSPPCTLRESTDQDGLLWTVNNKVGEQLQIRIHSIEHDSSHHLGVDPGLIKDGVEAHLQELLAEHVHTFGAGWSLVRREYPTPIGPVDLLCRDADGATVAIEVKRRGEIDGVEQLTRYLSLLNRDPLLAPVRGVLVAQEVTPQARVLATDRGIGWQVVDYQLLRGAEDTSLRLF*	224	USER
				1	Ga0136613_100372283 hypothetical protein												FALSE			220	zzzz864		533.759	543	0							MRLVVARCVVDYDGRLTAHLASAVRLLLVKADGCVAVHADGGAYKPLNWMNAPNTLLESEERWTVTNPRGETLTITLEEVLLDVSQDCGEDPGLVKDGVEAHLQELLAAAPAALGEELRLVRREYPTDIGPVDLLCRDARGGVVAVEIKRRGEIDGVEQLTRYLDRLNRDPLLRPVRGLFAAQQIKPQAKVLAKARDIQCVEVDYDELRGRASDELRLF*	220	USER
				1	Ga0136613_100186164 hypothetical protein												FALSE			235	zzzz851		537.423	461	0							VSAVRVVIARCSVDYEGALQAHLPLATRLLMVKADGSVLVHSDGGSYKPLNWMAPPCRMAEVEAEEAEAAEGVTAVWLVRHAKREDTLRIRLHEVLEDSSHELGIDPGLVKDGVESQLQHLLAEHIHTLGAGYRLLRREYPTAIGPVDILCRDAEGATVAVEIKRRGDIDGVEQLSRYLELLNRDPHLTPVIGVLAAQVIRPQARTLARDRGIRCVTLDYQALRGIDDAGSRLF*	235	USER
				1	Ga0136613_100158064 hypothetical protein												FALSE			267	zzzz847		487.862	385	0							VSDIARQSQREAQTACAEVLRCGRENTRNASVAARSVTAVRLIVARCEVTHTGRLSTRLPEALRLVMLKADGTVMVWSESGRPYVKPLNWMTPPTVVEEEDGLIVVRKHKGEDRLEIRLAEVLSDSAHAMDEDAARLEKDGVERDLQELLADAPASCGEGFRLVRREWPTDIGPVDLMCRDGDDGWVAVEIKRVGTIDAVEQLARYLERIRLDPALADCCGVLAAQVVKPQARVLAEARGLAWVEVDLAELRGEREPALTLFGAAT*	267	USER
				1	Ga0136613_100151422 hypothetical protein												FALSE			224	zzzz845		510.564	461	0							VRLIVARCEVTYTGRLSAYLPESTRLLMVKNDGSVLVHADAGGFKPLNWMTPPTVVEESGDVLVVRKRQGRTEDRLEIRLVEVLSDQQHDMGEAAGLEKDGVERDLQLELAAQPHAIEDELRLVRREWPTDIGPVDLMCRDCDDQWVAVEIKRIATMDAVEQLSRYLERIRLDPAMAGCRGILVAQKVRPQAATLADARGILTREVDLDLLRGRREPDLTLFA*	224	USER
				1	Ga0136613_100130112 hypothetical protein												FALSE			211	zzzz844		535.725	505	0							VDYAGRLSAHLPEAVRLIMVKADGCVAIHADGGAYKPLNWMNAPNTLTAGDDRWVVANPKGERLTITLHDVLADTDHDLGVDPGLRKDGVEAHLQELLAASPQAIEDGFTLVRREYPTAIGPIDLVCRDATGAVVAVEVKRRGEIDGVEQLARYIERLHLDSTLGTVRGVLVAQIVKPQARVLAAARGLRWVEINYDELRGMAPTELKLF*	211	USER
				1	Ga0136613_100120624 hypothetical protein												FALSE			220	zzzz843		526.921	593	0							MRLVIARCTVDYAGRLTAHLPSAVRLIMVKADGCVAVHADGGAYKPLNWMNAPNTLIEGDGVWTVTDPKGEMLTITLDEVLLDVAEDCGDDPGLSKDGVEAHLQELLAAHPTALGDGLTLVRREYQTGIGPVDLLCRDPEGRAVAVEVKRRGEIDGVEQLTRYLDRLNRDPLLRPVRGLFAAQRIKPQARVLAEDRGIYCVEVDYDDLRGLASDELRLF*	220	USER
				1	Ga0136613_100107685 hypothetical protein												FALSE			231	zzzz839		506.667	421	0							MRLIVARCEVRYSGRLTALLPEALRLLMLKDDGSVLVHADTGGYKPSNWMTAPTVIEETGTPPTRIVVRKRAGATEDRLDILVTEVVSDVTHDFGPPTPAAALEKDGVERDLQEALAAMPAHCGEGFRLVRREWPTDIGPVDLMCRDGEDAWIAVEIKRVATIDAVEQLSRYLERIRLDPAMASCRGVLAAQAIKPQARVLAQSRGLDCVEVDLAVLRGEREPDLTLFAF*	231	USER
				1	Ga0136613_100103443 hypothetical protein												FALSE			230	zzzz836		545.982	327	0							MPVWYNAPVRLVVADCSVTYEGRLGARLPPARRLVMLKRDGSIAVHSDSRAYKPLNWMSPPCTVREADGVLTATNPSGDRLVIALHTVHTDLEVDLGEEPGLDKDGVEAELQVLIAARVAALRADFRLVRREHPTDIGPVDLLCRDGEGRAVVVEIKRVGEIAGVEQLLRYQERLDRDTSLAPTRGVFVATRIKPQARVFAESRGVECVEVSLDELRGGALTEPRLFAL*	230	USER
				1	Ga0136613_100087872 hypothetical protein												FALSE			226	zzzz833		508.908	726	0							VRLLIASCQVDYAGRLTAHLPRAVRLILVKADGSVLVHSDAGGYKPLMWMTPPCTVHEGRDADGSVVWSVGAVRSDDTLRITLHEVLSDAVHALGTDPGLRKDGVEKHLQELLAEHPSTLGAGLALVRREYPTAIGPVDLMCRDGSGASVAVEIKRRGDIDGVEQLSRYLDLLNRDPLLSPVRGIFAAQEIRPQARVLAIDRGISCVTVDYDALRGIDDPSLRLF*	226	USER
				1	Ga0136613_100082386 hypothetical protein												FALSE			220	zzzz832		536.259	513	0							MRLVLARCVVDYDGRLTAHLTSAVRLLLVKADGCVAVHADGGAYKPLNWMNAPNTLLESEDRWTVTNPRGETLTITLEEVLLDVRQDCGEDPGLVKDGVEAHLQELLAAAPAALGEQLRLVRREYPTDIGPVDLLCRDAQGGVVAVEIKRRGEITGVEQLTRYVDRLNRDPLLRPVRGVLAAQRIKPQAKVLAEARHIQCVEVDYDELRGMASDELRLF*	220	USER
				1	Ga0136613_100078113 hypothetical protein												FALSE			226	zzzz829		530.789	558	0							VRLVIAHCQVDYAGALAAHLPMATRLLLVKADGSVSVHADDRAYKPLNWMSPPCRLDEHKTADGRLQWTVTSTRADATLRIVFDQVLHDSTHELGIDPGLVKDGVERHLQELLAEHPGSLGAGLALVRREYPTAIGPVDLLCRDPSGATVVVEVKRRGEIDGVEQLTRYLELLDRDPLLTPVRGLLAAQVIKPQARTLAAHRGIGCVTVDYDVLRGLDDPSLRLF*	226	USER
				1	Ga0136613_100076326 hypothetical protein												FALSE			223	zzzz828		513.48	638	0							MRLIVARCAVDYTGRLTAHLPEALRLVVLKADGSVLVHADAGGFKPLNWMTPPTVIEEEPNRIVVRKQKGEDRLEITLSEVLSDVTHAMDFDAARLEKDGVEAHLQVALAAAPEYCGEGFRLVRREWPTDIGPVDLMCRDGEDGWVAVEIKRVGTIDAVEQLARYLERIRLDPALVDCRGVLAAQAVKPQARVLAEARGLSWVEVDLAELRGEREPALTLFG*	223	USER
				1	Ga0136613_100072302 hypothetical protein												FALSE			224	zzzz827		509.316	424	0							MRLLVARCEVTYSGRLNAFLPEATRLLMLKSDGSVLVHADCGGYKPLNWMTPPTAIEEESDRIVVRKRAGKTEDRLEIRLLEVLSDARHELDELVGLAKDGVERDLQEALAERPEELEQELRLARREWMTEIGPVDLMCRDCDDGWVAVEIKRVGTIEAVEQLTRYLNFIRADPAKEACRGILAAQSFKPQAVTLAESRGLRCVEVDLALLRGEREPELTLFV*	224	USER
				1	Ga0136613_100064203 hypothetical protein												FALSE			220	zzzz825		525.405	592	0							VRLVIARCSVDYAGRLAAHLPEATRLIMVKADGCVAIHSDGGAYKPLNWMNAPNRLVEGDTEWVVTNPNGERLTITLHEVLSDVSEPFGVDPGLQKDGVEAHLQELLAALPAVIEHGLTLVRREYPTAIGPVDLVCRDATGQVVAIEVKRRGDIDGVEQLVRYIERLRLDSSLGDIRGVFVAQTIKPQARVLAEARGLRWVEVDYDELRGMAPTDLRLF*	220	USER
				1	Ga0136613_100056437 hypothetical protein												FALSE			215	zzzz823		529.569	439	0							VDYVGRLTAHLPSALRLLLVKADGSVSIHADDRAYKPLNWMSPPCTLRESTDENGVLWTVTNKMGEQLQIHIDSIEHDSAHELGVDPGLVKDGVEAHLQELLAEHVHTFGAGWTLVRREYPTPIGPVDLLCRDAAGATVAIEVKRRGEIDGVEQLTRYLALLNRDPLLAPVRGVLVAQEVTPQARVLATDRGIGWQVVDYQLLRGAEDTSLRLF*	215	USER
				1	Ga0136613_100049035 hypothetical protein												FALSE			224	zzzz821		504.736	409	0							VRLLVARCEVVYTGRLTARLPESTRLLLLKSDGSVLVHADSGGYKPLNWMTPPTVIEEEPGLIVVRKRAGKTEDRLEIRIAEVLSDIEQPMDEVSGLAKDGVERDLQEALAARPDRLEEELRLVRREWSTEVGPVDLMCRDCDDGWVAVEIKRLGTIEAVEQLTRYLGFIRADPAKERCRGILAAQRFKPQAVTLAESRGIRCVEVDLELLRGEREPELTLFG*	224	USER
				1	Ga0136613_100025994 hypothetical protein												FALSE			220	zzzz817		522.409	643	0							VRLVIARCQVDYAGRLTAHLPMAPRLLLVKADGSVSIHADDRAYKPLNWMSPPCWLEEQPGVWTVRNKSDESLVITIDEVLHDSSHELGLDPGLVKDGVEAHLQELLAAHPDTLGSGLTVIRREYPTPIGPVDLLCRHPDGGTVAVEVKRRGDIDGVEQLTRYLELLGRDQLLAPVTGIFAAQQIRPQARTLAQDRGIRCVTVDYDTLRGAQRSDLLLF*	220	USER
				1	Ga0136613_100016337 hypothetical protein												FALSE			226	zzzz816		514.239	473	0							LRLIVARCEVRYTGRLTAVLPEALRLLMLKSDGSVLVHADTGGFKPQNWMTPPTVIEEEPGRIVVRKHAGSTEDRLEIIVAEVISDVSHDMGEAAALEKEGVERELQELLADAPHHCGEGFRLVRREWPTDIGPVDLMCRDSGDGWVAVEIKRVATIDSVEQLTRYLERIAADPAFASPCRGVLAASQIKPQARVLAESRRIVCVEVDPAVLRGERAPDLTLFAA*	226	USER
				1	Ga0136613_1000143012 hypothetical protein												FALSE			220	zzzz815		547.698	410	0							VRLVIARCSVDYEGRLNAHLSDAVRLLMVKADGCVAIHADGGASKPLNWMNAPNQLVELEDRWEVTNAKGERLIVTLHQVISDTNHELGVDPGLTKDGVEAHLQEMLAEKPWVLEEGLTLVRREFPTDLGPIDLVCVDRFGAMVAIEVKRRGEIAGVEQLGRYLERLRLDGRMGSVRGVLVAQSIAPQARLLARARGLEAIEVDYDGLREAGSREMRLF*	220	USER
				1	Ga0136613_1000038015 hypothetical protein												FALSE			220	zzzz808		556.574	310	0							VRLLIAWCSVEYEGRLGARLPPALRLVMLKSDGSIAVHCDAKAYKPLNWMSPPCTIREEEGAITAVTAGGERLTIELHEVVHDHTVDLGDDPGLAKDGVETELQQLLAARVQALRADLRLVRREYPTDIGPVDLLCRDGDGRAVVVEVKRVGEIAGVEQLLRYQERLDGDSSLAPTVGMLVATRIKPQARVFAESRGVECVEVDLQELRTGAPVDPRLF*	220	USER
				1	Ga0136613_1000016914 hypothetical protein												FALSE			216	zzzz807		537.372	508	0							VDYAGRLTAHLPMATRLLIVKADGSVLVHSDGGSYKPLNWMSPPCTLVAGVDADGRAEWVVEAKSGDTLRILMHHVLSDSSYDLGIDPGLQKDGVERHLQELLADHPTSLAEGLSLVRREFPTAIGPVDLLCRDGLGATVAVEIKRRGDIDGVEQLTRYLDLLNRDPLLSPVRGIFAAQEIKPQARVLATDRGIGCVTVDYDQLRGMDDPTARLF*	216	USER
				1	Ga0136613_1000008311 hypothetical protein												FALSE			218	zzzz805		532.168	512	0							LVIVRCQVDYVGRLTAHLPMATRLLLVKADGSVSVHADDRAYKPLNWMSPPCSLQEQPGLWTVTNKAGEQLLITIEEVLHDASFALGVDPGLQKDGVEAHLQELLAAHITTLGAGWTLVRREYMTAIGPVDILCKDAGGMTVAVEIKRRGEIDGVEQLTRYVELLNRDPLLSPVRGVFAAQEIKPQARVLATDRGIGCVTLDYAALRGTDDSTSRLF*	218	USER
				1	Ga0136612_104132841 hypothetical protein												FALSE			213	zzzz594		532.315	499	0							CSVDYAGRLAAHLPEATRLIMVKADGCVAVHSDGGAYKPLNWMNAPNRLVEGDTEWVVTNPKGERLTITLHEVLSDVSEAFGVDPGLQKDGVEAHLQALLAASPAAIESGLTLVRREYPTAIGPVDLVCRDATGQVVAIEVKRRGEIDGVEQLVRYIERLRLDSSLGDIRGVFVAQSIKPQARVLAESRGMRWVEVDYDELRGMAPEDLRLF*	213	USER
				1	Ga0136612_104125591 hypothetical protein												FALSE			210	zzzz593		468.356	334	0							PEALRLLMIKADGSVMVHADTGGYKPSNWMTAPTVIEEEPARIIVRKRAGASEDRLEIAIVEILSDVTYDMGAAAALEKDGVERDLQEALAAAPAHCGEGFRLVRREWPTDIGPVDLMCRDGDDDWIAVEIKRVATIDAVEQLSRYLERIRRDPALASCRGVLAAQVIKPQARVLAQDRGLACVEVDLEVLRGEREPDLTLFASNVARR*	210	USER
				1	Ga0136612_103897521 hypothetical protein												FALSE			214	zzzz585		462.816	326	0							TYTGRLDAFLPEAVRLLMLKSDGSVLVHADSGGYRPSNWMTPPTVIEESDGLIVVRKRAGKTEDRLEIRIAEVLSDLDVAMDEVAGLEKDGVEKHLQEALAAQPGCLEEELRLDRREWMTEIGPVDLMCRDCDDGWVAVEIKRVGTIDAVEQLTRYLGFIRADPPKDGCRGILAAQSFKPQAVTLAESRGIRCVEIDLAVLRGEREPALTLFG*	214	USER
				1	Ga0136612_103724981 hypothetical protein												FALSE			220	zzzz581		535.423	478	0							LRLVIARCSVDYEGRLSAHLPLATRLIMVKQDGCVAVHADGGAYKPLNWMNAPNRLIEGDTEWTVTNPKGERLIITIDEVLSDTAHDLGTDPGLQKDGVEAHLQELLASACHEIEAGMVLVRREHRTEIGPVDLLCRDAQGRAVAIEIKRRGDIDGVEQLARYLEFMERDPMLRPVRGMFVAQVIKPQAKALAATRGIICVEVDYDALRGIERAQTSLF*	220	USER
				1	Ga0136612_102970682 hypothetical protein												FALSE			213	zzzz555		575.469	96	0							VTYSGRLEARLPLGDRLILFKEDGSVSVHTDSGGYKPLNWMTPPCVVTEVPGSEIRVTKPKTGETLVIAIEAVLADLGHPLSIEAGLVKAGEESELQVLLAADPGAIEPGLTLVSREHTTDIGPVDLLCRDAEGAVVAVEIKRRAEIAGVEQLLRYVERLSLDPTLGAVRGILVAQEVRPQARVMAEARGLGWTEVDLVALRDGVVPVPTLF*	213	USER
				1	Ga0136612_102593961 hypothetical protein												FALSE			220	zzzz545		526.76	613	0							MRLVIARCAVTYEGRLSAHLPLAVRLLMVKADGCVCVHADSGAYKPLNWMTAPNVLVEEAARWTVVNPKGERLTIDIEEVLHDVDEPLGVGPGLVKDGVEAHLQELLAGDPTVLEEGLVLIRREHATDIGPVDLLCRAADGHTVVIEVKRRGDIDGVEQLARYLERLNLDTRLHPLRGVFVAQQVAPQAKVLCQARGVRWVEVDYDLLRGAREPDLTLF*	220	USER
				1	Ga0136612_102477212 hypothetical protein												FALSE			220	zzzz540		532.902	540	0							MRLVIARCSVDYEGRLSAHLPMAVRLLMVKADGCVCVNADSGAYKPLNWMNAPNRLVEGDGEWVVTNPRGERLTITLHEVLWDESQPLGSDPGLQKDGVEAHLQALLAATPGAIERGLTLVRREYPTAIGPVDLVCRDPGGQIVAVEVKRRGEIDGVEQLARYIERLRLDSSLGEVRGVFVAQTIKPQARILAESRGLTWIEVDYDELRGMAPDDLRLF*	220	USER
				1	Ga0136612_102288732 hypothetical protein												FALSE			220	zzzz535		462.485	326	0							MRLIVARCSIDYTGRLTTHLPEAVRLLMIKADGGVSVWHDGGSSVKPQNWMTPPTVLEEADGHLVVRKLAGATEDRLDIHIVEVLSDVTHDMGEAAALEKDGVERDLQEALAAVPAWCGEGFRLVRREWPTDIGPVDLMCRDDQDGWIAVEIKRVATIDAVEQLTRYLERIRRDPAMVLCSGVLAAQVIKPQARVLARPRSRPAVSPPGARPDRAARRT*	220	USER
				1	Ga0136612_102216972 hypothetical protein												FALSE			227	zzzz530		545.628	471	0							MRLVIARCAVDYQGRLSAHLPLAVRLLMVKADGCVCVHADSGAYKPLNWMTAPNVLAEESSPADGLLSRWTVTNPKGERLTIDIEEVLLDVYEPLGMGPGLVKDGVEAHLQELLAGDPTVLEAGLVLIRREHATDIGPVDLLCRAADGHTVVVEVKRRGDIDGVDQLGRYLGRLQLDSRLHPLRGVLVAQQIAPQAKVLCHARGYAWVEVDYDLLRGARLPDLTLF*	227	USER
				1	Ga0136612_101778262 hypothetical protein												FALSE			225	zzzz515		516.182	483	0							MRLIVARCEVRYTGRLLAVLPEALRLLMIKADGSVMVHADTGGYKPSNWMTAPTVIEEEPERIVVRKRAGASEDRLEIAIAEVLSDTVHDMGEAAALEKDGVERDLQEALAAAPGWCGEGFRLVRCEWPTDIGPVDLMCRDGEDGWIAVEIKRVGTIDAVEQLSRYLERIRVDPALAGCRGVLAAQQVKPQARVLAEARGIVCAEVDLDVLRGEREPDLTLFAV*	225	USER
				1	Ga0136612_101774741 hypothetical protein												FALSE			219	zzzz514		501.253	399	0							VRYTGRLNAVLPEALRLLMVKSDGSFMVHADSGGYKPSNWMTAPTVIEETGTPPTRIVVRKRAGATEDKLEILIAEVLSDVTHDMGEAAALEKDGVERDLQEALAASPQFCGEGFRLVRREWPTDIGPVDLMCRDGDDEWIAVEIKRVATIDAVEQLTRYLERIRSDPAMASCRGVLAAQAIKPQARVLAQSRGLACVEIDLEILRGEREADLTLFAF*	219	USER
				1	Ga0136612_101332211 hypothetical protein												FALSE			227	zzzz500		529	588	0							VPGVRLVIATCTVDYVGRLTAHLPSATRLILVKADGSVSVHADDRAYKPLNWMSPPCTLREGAGEQAGTWTVTNKAGERLVITVEEVLHDSSHDLGVDPGLVKDGVEAHLQTLLADQIETLGPGFRLVRREYPTAIGPVDILCRDAAGATVAVEIKRRGEIDGVEQLTRYLRLLDRDPSLSPVRGIFAAQAIKPQARVLAQDRGIDCVTLDYDALRGFDDVTTRLF*	227	USER
				1	Ga0136612_100969151 hypothetical protein												FALSE			225	zzzz490		462.058	327	0							MVNDARASPDGTYPLAVDRHRASSVGTRDSLPRVRLIVARCEVRYTGRLTAVLPEALRLLMLKADGSFMVHADSGGFKPSNWMTAPTVIEEEPDRIVVRKRAGATEDRLEILISDVVSDTTHDMGEAAALEKDGVERDLQEALAAAPTHCGEGFRLVRREWPTDIGPVDLMCRDGEDEWIAVEIKRVATIDAVEQLTRYLDRIRLDPAMAGCRGVLAAQAIKPQA	225	USER
				1	Ga0136612_100889713 hypothetical protein												FALSE			228	zzzz484		517.365	501	0							MRLIVARCEVRYSGRLNAVLPEALRLLMVKADGSFMVHADSGGYKPSNWMTAPTVIEEEGDPTVRIVVRKRAGATEDRLEIDIAEIVSDVLHDMGEAAALEKDGVERDLQEALAASPQFCGEGFRLVRREWPTDIGPVDLMCRDVEDAWIAVEIKRVATIDAVEQLTRYLERIRHDPAMASCRGILAAQAIKPQARVLAEARGLTCVEVDLAVLRGERVPDLTLFAA*	228	USER
				1	Ga0136612_100876802 hypothetical protein												FALSE			220	zzzz483		534.54	487	0							MRLVVAACSVDYAGRLSAHLPPARRLIMLKADGCVAIHADGGAYKPLNWMNAPNRLVEGEGSWTVTNPAGETLTITITEVLSDTEWELGVDPGLQKDGVEAHLQVLLAEQPQAIEEGLVLVRREYPTDVGPVDLLCKAQDGTTVAVEIKRRGEIDGVEQLSRYVAFLDRDPRLRPVRGLLVAQQVKPQARILATVRGFAWREVDYDTLRGMESTTLRLF*	220	USER
				1	Ga0136612_100733993 hypothetical protein												FALSE			225	zzzz475		520.544	542	0							VRLIVARCSIDYSGRLRTRLPEALRLLAIKSDGSVMVHADTGGFKPQNWMTPPTVIEEEAGRIVVRKRAGSTEDRLDIQVLEVLSDVTHDMGEAAALEKQGVERELQELLADAPAHCGEGFRLVRREWPTDIGPVDLMCRDAGDGWVAVEIKRVGTIDAVEQLTRYLERITEEPGFGACRGVLAAAQIKPQARVLAESRGIGCVEVDPAALRGERVPDLTLFAA*	225	USER
				1	Ga0136612_100709812 hypothetical protein												FALSE			220	zzzz474		532.054	556	0							MRLVIARCTVDYNGRLAAHLPEAIRLIMVKADGCVAIHADGGAYKPLNWMNAPNTLIDNTDHWVVTSPKGERLTINLLEVLHTASYELGEDPGLQKDGVEAHLQELLAATPHAIEAGLTLVRREYQTAIGPIDLVCRDAAGQVVAIEVKRRGEIDGVEQLARYIERLHLDSSLGAVRGVFVAQVIKPQARVLAEARGFTWVEVDYDELRGLSLDTLRLF*	220	USER
				1	Ga0136612_100706802 hypothetical protein												FALSE			208	zzzz473		532.004	466	0							VPGVRLVIATCTVDYVGRLTAHLPSATRLILVKADGSVSVHADDRAYKPLNWMSPPCTLREGTGERAGTWTVTNKAGERLVITVEQVLHDSSHALGVDPGLVKDGVEAHLQALLAEQIETLGPGFRLVRREYPTAIGPVDILCRDAAGATVAVEIKRRGEIDGVEQLTRYLQLLDRDPSLSPVRGIFAAQEIKPQARVLAQDRGIDCV	208	USER
				1	Ga0136612_100648613 hypothetical protein												FALSE			242	zzzz469		504.687	409	0							VHVRLIVARCEVRYSGRLTALLPEALRLLMIKSDGSVMVHADNGGFKPQNWMTPPTVIEFHPGRATPCPDATADEQPGRIVVRKRAGATEDRLEIAVAEVISDVTHDMGEAAALEKEGVEKELQELLAAAPEHCGEGFRLVRREWPTDIGPVDLMCRDAEDRWVAVEIKRVATIDAVEQLTRYLERLAAESGFALCRGVLAATQIKPQARVLAESRGIACVEVDPLVVKGEREPDLTLFSA*	242	USER
				1	Ga0136612_100563582 hypothetical protein												FALSE			224	zzzz463		516.207	618	0							MRLIVARCEVHYTGRLTARLPEALRLIVIKADGSVLVHADAGGYKPLNWMTPPTAIEEDGQAIVVRKLKGEDRLDIRLAEVVSDSTHVMDCDAGPLEKDGVEAHLQELLADAPGWCGDGFRLARREWPTDIGPVDLMCRDEEDGWVAVEIKRVGTIDAVEQLSRYLERIRVDPAMAGCRGVLAAQTVKPQARVLAEARGLAWVEVDLAQLRGEREPSLTLFAA*	224	USER
				1	Ga0136612_100465312 hypothetical protein												FALSE			206	zzzz459		533.502	424	0							LTAHLPMAIRLIMVKADGSVSVHADGGAYKPLNWMTPPCTVRESVGEWRVEHGKTGDALVITIEEILADRSYELGLDPGLQKDGVEAHLQALLAERVEVLGAGWSLVRREYPTAIGPVDLLVRDDAGGSVAVEIKRRGEIDGVEQLTRYLELLNRDPRIAPVRGIFAAQQIKPQARVLAVDRGIECVTLDYDQLRSLDDPTTRLF*	206	USER
				1	Ga0136612_100437721 hypothetical protein												FALSE			216	zzzz458		485.27	363	0							VRYTGRLTAVLPEALRLLMLKADGSVMVHADTGGFKPQNWMTPPAVIEEEPGRIVVRKRGGATEDRLEIRVVEVVSDVTHDMGEAAALEKEGVERELQELLADAPAHCGEGFRLVRREWPTDIGPVDLMCRDSGDGWVAVEIKRVGTIDAVEQLTRYLERISCEPGFTSCRGVLAAAQIKPQARVLAESRGIDCVEVDPLVLRGEREPDLTLFAA*	216	USER
				1	Ga0136612_100325015 hypothetical protein												FALSE			214	zzzz454		462.816	326	0							SYTGRLNAFLPEAVRLLLLKSDGSVLVHADSGGYKPLNWMTPPTVIEQEESLIVVRKRAGKSEDRLEIRIAEVLSDLDVPMDEVTGLEKDGIERHLQEALADRPGWLEEELRLDRREWLTEIGPVDLMCRDCDDGWVAVEIKRVGTIEAVEQLTRYLGFIRVDPAKAHCRGILAAQTFKPQAVTLAESRGIGCVEVDLAVLRGEREPELTLFG*	214	USER
				1	Ga0136612_100322582 hypothetical protein												FALSE			224	zzzz453		529.456	570	0							VRLVIATCTVDYVGRLTAHLPSATRLILVKADGSVSVHADDRAYKPLNWMSPPCTLREGAGEQAGTWTVTNKAGERLVITVEEVLHDSSHALGVDPGLVKDGVEAHLQALLADQIETLGPGFRLVRREYPTAIGPVDILCRDSSGATVAVEIKRRGEIDGVEQLTRYLQLLDRDPSLTPVRGIFAAQEIKPQARVLAQDRGIDCVTLDYDALRGFDDVTTRLF*	224	USER
				1	Ga0136612_100268503 hypothetical protein												FALSE			224	zzzz449		526.475	606	0							MVRRVRLVIARCTVDYEGRLTAHLPESLRLIMVKADGCVAIHADGGAYKPLNWMNAPNALVTSSEQWVVTNVKGERLTITMHDILTDTEHDLGLDPGLQKDGVEAHLQELLAATPHAIEDGFTLVRREYQTAIGPIDLVCRDADGCVVAIEVKRRGEIDGVEQLGRYIERLHLDSTLGAVRGVFVAQVVKPQARVLAEARGYRWVEVDYDTLRGLAPTDLRLF*	224	USER
				1	Ga0136612_100265703 hypothetical protein												FALSE			216	zzzz448		537.372	508	0							VDYAGRLTAHLPMATRLLIVKADGSVLVHSDGGSYKPLNWMSPPCTLVAGVDADGRAEWVVEAKSGDTLRILMHHVLSDSSYDLGIDPGLQKDGVERHLQELLADHPTSLAEGLSLVRREFPTAIGPVDLLCRDGLGATVAVEIKRRGDIDGVEQLTRYLDLLNRDPLLSPVRGIFAAQEIKPQARVLATDRGIGCVTVDYDQLRGMDDPTARLF*	216	USER
				1	Ga0136612_100239404 hypothetical protein												FALSE			224	zzzz446		513.35	454	0							MRLLVARCEVTYTGRLNAFLPEATRLLMLKSDGSVLVHADCGGYKPLNWMTPPTAIEEEPNRIVVRKRAGKTEDRLEIRLLETMSDATHELDGEVGLAKDGVERDLQEALAEQPDRLEDELRLVRREWATEIGPVDLMCRDCDDGWVAVEIKRIGTIEAVEQLTRYLGFIRADPAKNACRGILAAQRFKPQAVTLAESRGIACVEVDLDVLRGEREPELTLFG*	224	USER
				1	Ga0136612_100188263 hypothetical protein												FALSE			224	zzzz438		533.068	483	0							VRLVVARCTVDYVGRLTAHLPSALRLLLVKADGSVSIHADDRAYKPLNWMSPPCTLRESSDVDGILWTVTNKTGEQLLIRIESVEHDSSHHLGVDPGLVKDGVEAHLQELLAEHVHTFGQGWSLVRREYPTPIGPVDLLCRDASGATVAIEVKRRGEIDGVEQLTRYLALLNRDPLLAPVRGILVAQEVTPQARVLATDRGIGWQVVDYGLLRGAEDTSLRLF*	224	USER
				1	Ga0136612_100166054 hypothetical protein												FALSE			229	zzzz435		519.807	575	0							MRLIVARCEVRYTGRLVAVLPEALRLLMIKADGSVMVHADTGGYKPSNWMTAPTVIEEQPERIVVRKRAGVSEDRLEIAIAEIVSDVTHDMGEAAALEKDGVERDLQEALAAAPARCGEGFRLVRREWPTDIGPVDLMCRDGDDEWIAVEIKRVATIDAVEQLSRYLERIRRDPALASCRGVLAAQIIKPQARVLAEDRGLACVEVDLAVLRGEREPDLTLFATHRTA*	229	USER
				1	Ga0136612_100126562 hypothetical protein												FALSE			225	zzzz430		488.499	369	0							MRLLVARCEVSYTGRLNAFLPEAVRLLLLKSDGSVLVHADSGGYKPLNWMTPPTVIEQDEGLIVVRKRAGKSEDRLEIRIAEVLSDLDVPMDEVAGLEKDGVERHLQEALADRPGWLEEELRLDRREWMTEIGPVDLMCRDCDDGWVAVEIKRVGTIEAVEQLTRYLVFIRVDPAKEQCRGILAAQSFRPQAVTLAESRGISCVEVDLAVLRGEREPELTLFGS*	225	USER
				1	Ga0136612_100100145 hypothetical protein												FALSE			227	zzzz427		499.672	409	0							VRLLVVRCEVTYTGRLNAYLPEATRLLLLKADGSVLVHGDAGGYKPLNWMTPPTVVEEEGEPPRKIVVRKRAGRSEDRLEIRVAEVLSDVTHEMGEPAVLEKDGVERELQEELALRPDVLGEGLRLVRREWPTDVGPVDLLCRDPGGWVAVEVKRVATIDAVEQLSRYLECIRLDPGRADCRGLLAAERIRPQARTLAGMRAIDCVEVDLASLRGKREPELVLFVA*	227	USER
				1	Ga0136612_100052593 hypothetical protein												FALSE			220	zzzz421		534.744	489	0							MRLVIARCSVDYVGRLSAHLPMATRLIMVKADGCVAVHADGGAYKPLNWMNAPNRLEEGDDRWTVTNPKGEALTIAFEAVLSDSAWELGPDPGLQKDGVEAHLQELLAANCECIEAGLSLVRREYPTDIGPVDLLCRAADGSTIAVEIKRRGEIDGVEQLTRYLEFLNRDARLRPVRGMFVAQQIRPQARVLAADRGIGWIEVDYDDLRGIESRELRLF*	220	USER
				1	Ga0136612_100032255 hypothetical protein												FALSE			223	zzzz418		514.631	639	0							MRLIVARCAVDYTGRLTAHLPEALRLVVLKADGSVLVHADAGGFKPLNWMTPPTVIEEEPTRIVVRKQKGEDRLEITLSEVLSDVTHAMDFDAARLEKDGVEAHLQVALAAAPEYCGEGFRLVRREWPTDIGPVDLMCRDGEDGWVAVEIKRVGTIDAVEQLARYLERIRLDPALVDCRGVLAAQAVKPQARVLAEARGLSWVEVDLAELRGEREPALTLFG*	223	USER
				1	Ga0136612_100031378 hypothetical protein												FALSE			228	zzzz417		513.846	696	0							VGVRLVIARCQVDYAGRLSAHLPVATRLIMVKADGSVSIHSDDRAYKPLNWMTPPCTLSETTGADGGVVWTVSAVKSDDTLRITIEEVLLDVRHDLGPEPGLVKDGVERRLQQLLAEHPSAIGAGLSLVRREYPTAIGPVDLLCRDPDGTSVAVEIKRRGDIDGVEQLTRYLELLNRDPLLAPVRGIFAAQEIRPQARTLAVDRGIACVTVDYEALRGTDDSSLRLF*	228	USER
				1	Ga0136612_100020415 hypothetical protein												FALSE			224	zzzz414		532.656	479	0							VRLVIARCTVDYVGRLTAHLPSALRLLLVKADGSVSIHADDRAYKPLNWMSPPCTLRESSDQDGIVWTVTNKAGEQLLIRIESVEHDSSHHLGVDPGLVKDGVEAHLQELLAEHVHTFGAGWSLVGREYPTPIGPVDLLCRDASGATVAIEVKRRGEIDGVEQLTRYLTLLNRDPLLAPVRGILAAQEVTPQARVLATDRGIGWQVVDYGLLRGAEDTSLRLF*	224	USER
				1	Ga0136612_100019606 hypothetical protein												FALSE			228	zzzz412		512.096	636	0							MRLIVARCSVEYSGRLSARLPEALRLLVLKRDGSVLVHSDSGGYKPLNWMTPPTVVDEHDDGFTVRKLRGEDRLEVRISEVLSDQEHDMGQDAGLEKDGVEADLQELLAAAPGWCGEGLRLTRREWPTDIGPVDLMCRDEQDGWVAVEVKRVGTIDAVEQLCRYLERIRRDPALGACTGVLVAELVKPQARVLAKARGVGWVEIDLATLRGQREPELTLFAGGRAAA*	228	USER
				1	Ga0136612_100006323 hypothetical protein												FALSE			215	zzzz409		529.569	439	0							VDYVGRLTAHLPSALRLLLVKADGSVSIHADDRAYKPLNWMSPPCTLREATDENGVLWTVTNKMGEQLQIHIDSIEHDSAHELGVDPGLVKDGVEAHLQELLAEHVHTFGVGWTLVRREYPTPIGPVDLLCRDAAGATVAIEVKRRGEIDGVEQLTRYLALLNRDPLLAPVRGVLVAQEVTPQARVLATDRGIGWQVVDYQLLRGAEDTSLRLF*	215	USER
				1	Ga0136612_100004789 hypothetical protein												FALSE			226	zzzz408		523.78	600	0							VRLVIARCQVDYAGRLTAHLPMANRLILLKSDGSVSIHSDDRAYKPLNWMSPPCSVREATNADGTTEWTVTAHKTDDTLRILIEDVVHDSAHELGHDPGLQKDGVEKHLQELLADHPATLGNGVTLVRREFMTAVGPVDLLCRDAAGGSVAVEIKRRGDIDGVEQLARYLELMNRDPLLAPVRGIFAAQEIRPQARTLAAHRGIECAVVDYDELRGLEDPSLRLF*	226	USER
				1	Ga0136612_100000543 hypothetical protein												FALSE			224	zzzz407		515.931	612	0							MRLIVARCSIEYSGRLRTTLPEALRLIVVKADGSVMIHSDSGGYKPLNWMTPPTAIEETEAGVVVRKRNGEEALEIRIGETISDSSHVMDADAPGLQKDGVEAHLQELLADAPGWCGEGFRLVRREWPTDIGPVDLMCRDDADGWIAVEIKRMGTIDAVEQLSRYLERIRLDPEKADCCGVLAAQVVKPQARVLAEARGIRWVEVDLDVLRGEKVPALTLFAA*	224	USER
				1	Ga0136611_107195541 hypothetical protein												FALSE			202	zzzz246		532.698	424	0							GRLTAHLPMAKRLILVKSDGSVSIHADDRAYKPLMWMSPPCTTVVSDGAWVVTNKGGEQLVISVEEVLSDVSHDLGRDPGLVKDGVEKHLQELLADRCEVLGAGWTLVRREYPTDIGPVDLLCRDDSGAHVAVEIKRHAEIDGVEQLTRYLQRLSTVLGPVRGVLAAQSFKPQARVLAADRGISCIQLDYDELRGMEAGTPT	202	USER
				1	Ga0136611_105388471 hypothetical protein												FALSE			227	zzzz218		519.508	664	0							VVARCQVDYAGRLTAHLPMATRLIMVKNDGSVLVHSDGGSYKPLNWMSPPCKVVERTAPGLQGDATSIEWTVTGKDGDTLRVLLEEVLHDTAHDLGVDPGLQKDGVEKHLQELLAEHPGTLGEGLTLVRREFPTAVGPVDLMCRDTEGRSVAVEIKRRGEIDGVEQLTRYLELLNRDPHLRPVRGIFAAQEIKPQARVLALDRGIACAVVDYDLLRGMDDPSQRLF*	227	USER
				1	Ga0136611_104015962 hypothetical protein												FALSE			215	zzzz192		529.932	485	0							MVIARCSVDYKGRLAAHLPMATRLLMIKADGTVLIHSDSGSKPLNWMSPPCTTYETDGGWTVVNKTGEQLVISVEQVLTDTTHELGRDPGLVKDGVEKHLQELLADRCEVLGAGWTLIRREYPTDIGPVDLLCRDDTGVHVAVEIKRHAEIDGVEQLTRYLQRLSTVLGPVRGVLAAQSFKPQAKVLAADRGITCVQLDYDALRGMEAGTPTLF*	215	USER
				1	Ga0136611_103532022 hypothetical protein												FALSE			200	zzzz187		533.418	445	0							VRLVVATCTVDYVGRLTAHLPSATRLILVKADGSVSVHADDRAYKPLNWMSPPCTLREGTGEQAGTWTVTNKAGERLVITVEEVLHDSSHALGVDPGLVKDGVEAHLQTLLAEQIETLGPGFRLVRREYPTAIGPVDILCRDAAGATVAVEIKRRGEIDGVEQLTRYLLLLDRDPSLSPVRGIFAAQEIKPQARVLAQDR	200	USER
				1	Ga0136611_103221911 hypothetical protein												FALSE			202	zzzz178		462.816	326	0							LMLKSDGSVLVHADTGGFKPQNWMTPPTALEFEGNPLERIVVRKFAGKTEDRLDIRIAEVVSDVTHDMGEAAELEKDGVEKHLQELLADQPQWCGEGFRLVRREWPTEIGPVDLMCRDGSDGWIAVEIKRVATIDAVEQLTRYLRFIRQDPAMADCIGVLAAQQIKPQARTLAESRGLRCVEVDLAVLRGERVPDLTLFVA*	202	USER
				1	Ga0136611_103073191 hypothetical protein												FALSE			224	zzzz176		506.573	422	0							MRLLVARCEVTYTGRLNAHLPEATRLLLLKADGSVLVHADSGGYRPSNWMTPPTVIEESDGLIVVRKRAGKTEDRLEIRIAEVLSDLDVAMDEVAGLEKDGVEKHLQEALAKRPACLEEELRLDRREWMTEIGPVDLMCRDCDDGWVAVEIKRVGTIDAVEQLTRYLGFIRADPAKDGCRGILAAQSFKPQAVTLAESRGIRCVEVDLAVLRGEREPALTLFG*	224	USER
				1	Ga0136611_102802932 hypothetical protein												FALSE			214	zzzz169		536.815	417	0							VRLVIATCSVDYVGRLTAHLPTATRLLLVKADGSVSIHADDRAYKPLMWMSPPCSTVDVDGVWTVTNKAGEQLVITVEAILSDVAHELGSDPGLVKDGVEKHLQELLADRCEVLGTGWTLVQREYFTDIGPVDLLVRDDTGAHVLVEVKRHAEIDGVEQLSRYLQRVSTVLGQVKGVLAAQSFKPQAKVLAADRGIVCVQLDYDALRGMDPSTP	214	USER
				1	Ga0136611_102218562 hypothetical protein												FALSE			224	zzzz147		532.627	499	0							VRLVIATCTVDYVGRLTAHLPSATRLILVKADGSVSIHADDRAYKPLNWMSPPCTLREGIGEEAGTWTVTSKAGERLVITVEEVLHDSSHALGVDPGLMKDGVEAHLQALLADQIETLGPGWRLVRREYPTAIGPVDILCRDSAGATVAVEIKRRGEIDGVEQLTRYVALLDRDPTLTPVRGVFAAQVIKAQARILATDRGIDCVTLDYDALRGFDDPGTRLF*	224	USER
				1	Ga0136611_102045262 hypothetical protein												FALSE			204	zzzz141		537.529	418	0							MATRVLMIKSDGSVLVHSDGGSYKPLNWMSPPCTLREGTTEDGQVEWTVTSRTDDTLRILIEEVVHDSSHDLGIDPGLQKDGVEKHLQELLAEHPATLAEGLSLVRREFPTAIGPVDLMCRDADGRSVAVEIKRRGEIDGVEQLTRYLELLNRDPLLCPVRGIFAAQEIKPQARVLAADRGIACAVVDYDALRGLDDPTHRLF*	204	USER
				1	Ga0136611_101824441 hypothetical protein												FALSE			218	zzzz132		528.83	513	0							MRLVIATCSVDYVGRLTAHLPSATRLLLVKADGSVSIHADDRAYKPLMWMSPPCTTVDADGTWTVTNKAGEQLVITVEQVLSDVSHALGSDPGLVKDGVEKHLQELLADRCHVLGAGWTLVRREYPTDIGPVDLLCRDDSGAHVAVEIKRHAEIDGVEQLTRYLQRLSTVLGPVRGVLAAQTFKPQAKVLAGDRGIVCVQLDYDALRGMDSLTPTLF*	218	USER
				1	Ga0136611_101715911 hypothetical protein												FALSE			225	zzzz130		532.177	513	0							VPGVRLVIATCTVDYVGRLTAHLPSATRLILVKADGSVSVHADDRAYKPLNWMSPPCTLREGTGEQASTWTVTNKAGERLVITVEEVLHDSSHALGVDPGLVKDGVEAHLQTLLAEQIETLGPGFRLVRREYPTAIGPVDILCRDAAGATVAVEIKRRGEIDGVEQLTRYLLLLDRDPSLSPVRGIFAAQEIKPQARVLAQDRGIDCVTLDYDALRGFDDVTTRL	225	USER
				1	Ga0136611_101702113 hypothetical protein												FALSE			215	zzzz128		547.031	292	0							MRLVIATCSVDYVGRLTAHLPSAVRLLLVKADGSVSIHADDRAYKPLMWMSPPCTTLETDGAWTVVNRAGEQLVITVEQVHSDVAHELGSDPGLVKDGVEKHLQALLADRCEVLGAGWTLVRREYPTDIGPVDLLCRDHTGSHVAVEIKRHAEIDGVEQLTRYLQRLSTVLGDVRGVLAEAVEATASTAVFIDHTTTSAVLAREMAAVCESAGRA	215	USER
				1	Ga0136611_101692682 hypothetical protein												FALSE			220	zzzz127		536.094	479	0							MRLVIARCSVDYEGRLSAHLPLATRLIMVKQDGCVAIHADGGAYKPLNWMNAPNRLVEAAGEWTVTNPKGERLVITIDELLSDSAHDLGVDPGLQKDGVEAHLQELLAAACHEIELGMVLVRREHRTEIGPVDLLCRDAQGRAVAVEIKRRGDIDGVEQLARYLEFMERDPMLRPVRGMFVAQVIKPQAKALAATRGILCVEVDYDALRGIERAQASLF*	220	USER
				1	Ga0136611_101420084 hypothetical protein												FALSE			227	zzzz111		552.667	429	0							MRLVIARCAVDYQGRLVAHLPMAVRLLMVKADGCVCVHADSGAYKPLNWMSAPNVLTEGPGPVEGLLRRWTVTNPKGERLTIDIEEILFEVDEPLGTGPGLVKDGVEAHLQELLANDPTVLEAGLVLIRREHATDIGPVDLLCRAADGHTVVVEVKRRGDIDGVDQLGRYLGRLQLDSRLHPLRGVLVAQQIAPQAKVLCHARGYAWVEVDYDLLRGARLPDLTLF*	227	USER
				1	Ga0136611_101154542 hypothetical protein												FALSE			226	zzzz100		515.682	472	0							MRLIVARCSIDYTGRLTTHLPEAVRLLMIKADGGVSVWHDGGSSVKPQNWMTPPTVLEEADGHLVVRKLAGATEDRLDIHIVEVLSDVTHDMGEAAALEKDGVERDLQEALAAVPAWCGEGFRLVRREWPTDIGPVDLMCRDDQDGWIAVEIKRVATIDAVEQLTRYLERIRRDPAMVLCSGVLAAQVIKPQARVLAQARGIACVEVDLAVVRGEREPDLTLFAP*	226	USER
				1	Ga0136640_103238101 hypothetical protein												FALSE			203	zzz7983		532.551	423	0							SATRLILVKADGSVSIHADDRAYKPLNWMSPPCTLREGIGEEAGTWTVTSKAGERLVITVEEVLHDSSHALGVDPGLVKDGVEAHLQALLADQIETLGPGWRLVRREYPTAIGPVDILCRDSAGATVAVEIKRRGEIDGVEQLTRYVELLDRDPTLTPVRGVFAAQEIKPQARILATDRGIDCVTLDYDALRGFDDPGTRLF*	203	USER
				1	Ga0136640_102582761 hypothetical protein												FALSE			206	zzz7965		539.35	400	0							GRLTAHLPEARRLLLVKADGSLSIHADDRAYKPLMWMSPPCSTVVADGVWTVTNKGGEQLVLTLGEVLHDSAHELGTDPGLVKDGVEKHLQELLADRCEVLGKGFTLVQREYFTDIGPVDLLCRDGSGGHVLVEVKRHAEIDGVEQLTRYLQRVSTVLGEGVRGVLAAQSFKPQAKVLASDRGIVCVQLDYDVLRGLESSTPTLF*	206	USER
				1	Ga0136640_101588701 hypothetical protein												FALSE			211	zzz7938		532.945	550	0							VRLVIARCSVDYVGRLTAHLPLATRLILVKADGSVSVHADDRAYKPLNWMSPPCTVKEADGVWRVDHGKSGDSLVITIAEILHDSSYDLGVDPGLQKDGVEAHLQELLAERVEVLGTGWTLVRREFPTAIGPVDLLVRDSAGANVAVEIKRRGEIDGVEQLTRYLELLNRDPLLSPVRGVFAAQLIKPQARVLAGDRGIDCVTLDYDELRG	211	USER
				1	Ga0136640_101233171 hypothetical protein												FALSE			201	zzz7926		536.629	420	0							RLLIVKADGSVLVHSDGGSYKPLNWMSPPCTLVAGVDADGRAEWVVEAKSGDTLRILMHHVLSDSSYDLGIDPGLQKDGVERHLQELLADHPTSLAEGLSLVRREFPTAIGPVDLLCRDGLGATVAVEIKRRGDIDGVEQLTRYLDLLNRDPLLSPVRGIFAAQEIKPQARVLATDRGIGCVTVDYDQLRGMDDPTARLF*	201	USER
				1	Ga0136640_101052452 hypothetical protein												FALSE			226	zzz7917		516.52	494	0							LRLIVARCEVRYTGRLTAVLPEALRLLMFKSDGSVMVHADTGGFKPQNWMTPPTVIEEEPGRIMVRKHAGSTEDRLEIIVAEVISDVSHDMGEAAALEKEGVERELQELLADAPHHCGEGFRLVRREWPTDIGPVDLMCRDSADGWVAVEIKRVATIDSVEQLTRYLERIAADPAFASPCRGVLAASQIKPQARVLAESRGIVCVEVDPAVLRGERVPDLTLFGA*	226	USER
				1	Ga0136640_100701492 hypothetical protein												FALSE			225	zzz7891		522.473	647	0							VRLVIASCQVDYAGRLTAHLPVATRLLIVKSNGSVLIHSDGGSYKPLNWMSPPCTLVVGRDEEGQLEWLVEARNGDTLRILLRHVVSDSSYELGVDPGLQKDGVERHLQELLAAHPASLGDGLTLVRREFPTAIGPVDLLCRDLDGASVAVEIKRRGDIDGIEQLTRYLELLNRDPLLSPVHGLFAAQEIKPQAKVLAKDRGIRCVTVDYDSLRGMDDPSARLF*	225	USER
				1	Ga0136640_100671302 hypothetical protein												FALSE			226	zzz7890		519.434	544	0							VVRLIVARCEVRYTGRLTAVLPEALRLLMLKADGSVMVHADTGGFKPQNWMTPPAVVEEEPGRIVVRKRGGATEDRLEILVAEVISDVTHDMGEAAALEKEGVEAELQELLADAPGNCGEGFRLVRREWPTDIGPVDLMCRDTDDGWVAVEIKRVGTIDAVEQLTRYLERISTEPGFTSCRGVLAAAQIKPQARVLAESRGIDCVEVDPLVLRGEREPDLTLFAA*	226	USER
				1	Ga0136640_100568842 hypothetical protein												FALSE			224	zzz7884		509.316	424	0							MRLLVARCEVTYSGRLNAFLPEATRLLMLKSDGSVLVHADCGGYKPLNWMTPPTAIEEESDRIVVRKRAGKTEDRLEIRLLEVLSDARHELDELVGLAKDGVERDLQEALAERPEELEQELRLARREWMTEIGPVDLMCRDCDDGWVAVEIKRVGTIEAVEQLTRYLNFIRADPAKEACRGILAAQSFKPQAVTLAESRGLRCVEVDLALLRGEREPELTLFV*	224	USER
				1	Ga0136640_100554771 hypothetical protein												FALSE			209	zzz7881		499.109	433	0							RLSARLPEAVRLLMFKADGSVLVHCDGGGYKPLNWMTAPTAIEEDADTIVVRKVKGEDQLRIALVEVLSDVSVECDVESGLKKDGVETHLQEALAEAPGWCGEGFRLVRREWPTDIGPVDLMCRDADDGWVAVEIKRIGTIDAIEQLSRYLARLRRDPAKADCRGVLAAQSVKPQAKVLAESRGIAWVEVDLAVLRGEREPELTLFGA*	209	USER
				1	Ga0136640_100531093 hypothetical protein												FALSE			224	zzz7878		520.16	557	0							MRLIVARCEVRYTGRLVAVLPEALRLLMIKADGSVMVHADTGGYKPSNWMTAPTVIEEQPERIVVRKRAGVSEDRLEIAIAEIVSDVTHDMGEAAALEKDGVERDLQEALAAAPARCGEGFRLVRREWPTDIGPVDLMCRDGDDEWIAVEIKRVATIDAVEQLSRYLERIRRDPALACCRGVLAAQIIKPQARVLAEDRGLACVEVDLAVLRGEREPDLTLFV*	224	USER
				1	Ga0136640_100338203 hypothetical protein												FALSE			234	zzz7863		537.541	475	0							PLNVRTGLSYHRAPMRLVIARCQVDYAGRLDAHLPLATRLIMVKADGCVAVHADGGAYKPLNWMNAPNRLVEGGTGWVVTNPKGETLTIHLEEVLSDTSWPLGPDPGLQKDGVEAHLQVLLAERPGAMEEGMRLIRREHLTDIGPVDLLCTAADGTTVVVEVKRRGEIDGVEQLTRYVEFLRRDPRLGRVRGLFVAQQVKPQARVLATDRGLGWVEVDYDDLRGMESNVLRLF*	234	USER
				1	Ga0136640_100281941 hypothetical protein												FALSE			225	zzz7855		517.892	498	0							MRLIVARCEVRYTGRLTAVLPEALRLLMLKADGSVMVHADTGGFKPQNWMTPPAVIEEEPGRIVVRKRGGTTEDRLDIRVVEVVSDVTHDMGEAAALEKEGVERELQELLADAPEQCGEGFRLVRREWPTDIGPVDLMCRDIEDEWVAVEIKRVGTIDAVEQLTRYLERISCEPGFTSCRGVLAAAQIKPQARVLAESRGIDCVEVDPLVLRGEREPDLTLFAA*	225	USER
				1	Ga0136640_100265992 hypothetical protein												FALSE			235	zzz7854		529.963	561	0							VCHDEVAFPSVRLVIARCQVDYAGRLTAHLPMALRLIMVKADGSVSIHSDDRAYKPLNWMSPPCALREGVADSAAAEWTVIGKDGDLLRIVLGEVLHDSAHQLGVEPGLRKDGVEKHLQALLAEHPHTLGAELALVRREYPTAIGPVDLLCRDPSGATVAVEVKRRGEIDGVEQLTRYLELLNRDPRLSPVRGIFAAQEIKPQARVLAADRGIGCVVVDYDALRGMDDPGSRLF*	235	USER
				1	Ga0136640_100251422 hypothetical protein												FALSE			220	zzz7852		528.203	580	0							MRVVIARCSVDYQGRLSAHLPMATRLIMVKADGCVAIHADGGAYKPLNWMNAPNRLVTDDDAWTVTNPKGETIRITMAEVMSDSSWDLGMDPGLQKDGVEAHLQELLAANCHTLGDGWRLVRREYPTDIGPVDLLCRDTDGVAIAVEIKRRGEIDGVEQLTRYLEFLNRDPMLRPVRGMFVAQQVKPQAKVLASDRGIAWLEVDYDELRGIESTELRLF*	220	USER
				1	Ga0136640_100212546 hypothetical protein												FALSE			220	zzz7846		526.693	586	0							VRLVIARCSVDYVGRLAAHLPEAIRLIMVKADGCVAIHNDGGAYKPLNWMNAPNRLVEGPTEWVVTNPKGERLTITLHDVLSDVSAAFGVDPGLRKDGVEAHLQELLAATPGAIEAGLTLVRREYPTAIGPVDLVCRDAGGAVVAVEVKRRGDIDGVEQLVRYLERLRLDSSLGDVRGVFVAQTIRPQARVLAEARGLRWVEVDYDELRGMAPSDLRLF*	220	USER
				1	Ga0136640_100157352 hypothetical protein												FALSE			220	zzz7836		522.989	618	0							MRLVVARCVVDYDGRLTAHLASAVRLLLVKADGCVAVHADGGAYKPLNWMNAPNTLLESEDRWTVTNPRGETLTITLEEVILDVSQACGEDPGLVKDGVEAHLQELLAASPAVLGEQLRLVRREYPTDIGPVDLLCRDAQGQVVAVEIKRRGEIDGVEQLTRYLDRLNRDPLLRPVRGLFAAQRIKPQAKVLAKARNIDCVEVDYDELRGKASDELRLF*	220	USER
				1	Ga0136640_100150742 hypothetical protein												FALSE			220	zzz7835		514.491	698	0							MRLVIARCSVDYTGRLAAHLPEATRLIMVKADGCVAIHADGGAYKPLNWMNAPNRLIEQEGSWDVTNPKGERLVITLHEVLSDSSHPMGIDPGLTKDGVEAHLQELLASSPEAIEDGLVLVRREYPTAIGPVDLVCRDADGTVVAVEVKRRGEIDGVEQLTRYVERLSLDSSLGLVRGVFVAQRVKPQARVLAEARGYRCVEVDYDTLRGMAPDDLRLF*	220	USER
				1	Ga0136640_100134595 hypothetical protein												FALSE			224	zzz7834		517.482	597	0							MRLIVARCEVHYTGRLTARLPEALRLIVIKADGSVLVHADAGGYKPLNWMTPPTAIEEDGQAIVVRKLKGEDRLDIRLAEVVSDSTHVMDCDAGPLEKDGVEAHLQELLADAPGWCGDGFRLARREWPTDIGPVDLMCRDEEDGWVAVEIKRVGTIDAVEQLSRYLERIRVDPAMVGCRGVLAAQTVKPQARVLAEARGLAWVEVDLAQLRGEREPSLTLFAA*	224	USER
				1	Ga0136640_100130705 hypothetical protein												FALSE			223	zzz7831		515.757	486	0							MRLIVARCEVRYSGRLNAVLPEALRLLMLKADGSVMVHADTGGFKPQNWMTPPAVFEESPGRIVVRKVKEDDRLDIAITEVLSDITHDMGEAAALEKDGVEADLQEQLAAAPGWCGEGLRLVRREWPTDIGPVDLMCRDPGDGWVAVEIKRVATIDAVEQLTRYLERIRLDPEKAGCAGVLAAERIKPQARVLAQARGLRCVEVDLAVLRGEREPDLTLFAA*	223	USER
				1	Ga0136640_100096403 hypothetical protein												FALSE			224	zzz7828		530.007	458	0							VRLVVARCTVDYVGRLTAHLPSALRLLLIKADGSVSIHADDRAYKPLNWMSPPCTLRESSDDDGVLWTVTNKAGEQLQIHIEGIEHDSSHHLGVDPGLVKDGIEAHLQELLAEHVHTFGTGWSLVRREYPTLIGPVDLLCRDATGAAVAIEVKRRGEIDGVEQLTRYLALLNRDPLLAPVRGILVAQEITLQARVLATDRGIGWQVVDYQLLRGAEDTSLRLF*	224	USER
				1	Ga0136640_100095053 hypothetical protein												FALSE			225	zzz7826		515.971	688	0							VRLVIARCQVDYAGRLTAHLPMATRLILVKNDGSVLIHSDGGSYKPLNWMSPPCKVSEGVKPDGVLEWTVTGKDDDTLRIVIEDVISDSTHDLGVDPGLQKDGVEKHLQELLAEHPATLSEGLTLVRREYPTAIGPVDLMCRDTAGGAVAVEIKRRGEIDGVEQLTRYLALLNRDPKLRPVRGIFAAQEIRPQARVLATDREITCAIVDYNALRGMDDPSARLF*	225	USER
				1	Ga0136640_100093173 hypothetical protein												FALSE			228	zzz7825		512.406	451	0							MRLIVARCEVRYSGRLNTVLPEALRLLMVKADGSFMVHADSGGFKPSNWMTAPTVIEEEGVPLARIVVRKRAGATEDRLEIAIAEVVSDVFHDMGEAAALEKDGVERDLQEALAASPQFCGEGFRLVRREWPTDIGPVDLMCRDGEDAWIAVEIKRVATIDAVEQLTRYLERIRHDPAMASCRGILAAQAIKPQARVLAEARGLTCVEVDLAVLRREREPDLTLFAA*	228	USER
				1	Ga0136640_100033406 hypothetical protein												FALSE			226	zzz7814		515.851	484	0							LRLIVARCQVRYTGRLIAVLPEALRLLMFKSDGSVMVHADTGGFKPQNWMTPPTVIEEEPGRIVVRKHAGSTEDRLEIIVAEVISDVSHDMGEAAALEKEGVERELQELLADAPHHCGEGFRLVRREWPTDIGPVDLMCRDSGDGWVAVEIKRVATIDSVEQLTRYLERIAADPAFASPCRGVLAASQIKPQARVLAESRGIVCVEVDPAVLRGERVPDLTLFAA*	226	USER
				1	Ga0136640_100023495 hypothetical protein												FALSE			223	zzz7812		513.387	597	0							MRLIVARCAVDYTGRLTAHLPEALRLVVLKADGSVLVHADAGGFKPLNWMTPPTVIEEEPNRIVVRKQKGEDRLEITLSEVLSDVTHAMDFDAARLEKDGVEAHLQLALAAAPEYCGEGFRLVRREWPTDIGPVDLMCRDGEDGWVAVEIKRVGTIDAVEQLARYLERIRLDPALVDCRGVLAAQAVKPQARVLAEARGLSWVEVDLAELHGEREPALTLFG*	223	USER
				1	Ga0136640_100013432 hypothetical protein												FALSE			226	zzz7807		516.816	489	0							LRLIVARCEVRYTGRLTAVLPEALRVLMIKSDGSVMVHADTGGFKPQNWMTPPTVIEEEPGRIVVRKHAGSTEDRLEIIVAEVISDISHDMGEAAALEKEGVERELQELLAGAPHHCGEGFRLVRREWPTDIGPVDLMCRDSGDGWVAVEIKRVATIDSVEQLTRYLERIAADPAFASPCRGVLAAAQIKPQARVLAESRGIACVEVDPAVLRGERVPDLTLFAA*	226	USER
				1	Ga0136640_100005856 hypothetical protein												FALSE			220	zzz7803		535.961	490	0							VRLVVARCSVDYTGRLAAHLPAADRLIMVKADGCVAIHADGGAYKPLNWMNAPNRLAELDGWWEITNPKGEKLVITLHEVHSDNTHELGDDPGLTKDGVEAHLQQLLAASPGAIEDGMVLVRREYPTGIGPVDLVCRDVQGRVVAIEVKRRGEIDGIEQLSRYIECLNLDSSLGQVRGMLVAQVIKPQAKALARSRGFHWVEIDYDALRGIDPGDLRLF*	220	USER
				1	Ga0136640_100005188 hypothetical protein												FALSE			220	zzz7801		535.919	484	0							MRVVIARCQVDYAGRLAAHLPLAVRLIMVKADGCVAIHADGGAYKPLNWMNAPNTLIESDGLWTVTNPKGETLTVVLDEVLSDTTWDLGLDPGLQKDGVEAHLQALLADQPGSIEAGLALIRREHLTDIGPVDLLCHAADGATVAVEVKRRGEIDGVEQLTRYVEFLRRDPRLGTVRGVLVAQQIKNQARVLALDRGLGCVEVDYDELRGREPRVLRLF*	220	USER
				1	Ga0136640_1000024211 hypothetical protein												FALSE			231	zzz7798		509.9	432	0							MRLIVARCEVRYSGRLTALLPEALRLLMLKDDGSVLVHADTGGYKPSNWMTAPTVIEETGTPPTRIVVRKRAGATEDRLDILVAEVVSDVTHDLGPPTLAAALEKDGVERDLQEALAAMPAHCGEGFRLVRREWPTDIGPVDLMCRDGEDAWIAVEIKRVATIDAVEQLSRYLERIRLDPAMASCRGVLAAQAIKPQARVLAQSRGLDCVEVDLAVLRGEREPDLTLFAF*	231	USER
				1	Ga0136640_1000001635 hypothetical protein												FALSE			225	zzz7797		515.486	694	0							VRLVIARCQVDYAGRLTAHLPMATRLVLVKADGSVSIHADDRAYKPLNWMSPPCRLDETEVEGRVEWTVSASRSEDTLRIVFDEVLYDTTHHLGVDPGLVKDGVERHLQELLAEHPATLGDGLVLVRREYPTAIGPVDLLCRDAAGSTVAVEIKRRGEIDGVEQLARYLELLERDPLLAPVRGMLAAQEIKPQARTLATHRGIACVVVDYDVLRGLDDPSLRLF*	225	USER
				1	Ga0136638_103825061 hypothetical protein												FALSE			208	zzz7656		533.452	478	0							MRVVIARCSGDYQGRLSAHLPMATRLIMVKADGCVAIHADGGAYKPLNWMNAPNRLVTADGAWTVTNPKGETIRITMAEVMSDSSWDLGLDPGLQKDGVEAHLQELLAANCHALGDGWRLVRREYPTDIGPVDLLCRDTDGVAIAVEIKRRGEIDGVEQLTRYLEFLNRDPMLRPVRGMFVAQQVKPQAKVLASDRGIAWLEVDYDEL	208	USER
				1	Ga0136638_102381141 hypothetical protein												FALSE			209	zzz7634		539.577	402	0							MATRVLMIKADGSVLVHSDGGSYKPLNWMSPPCTLREGTTDEGAVQWTVTSRSTSKGPDDTLRILIEEVLHDSAHDLGLDPGLQKDGVEKHLQELLAEHPATLSDGLTLVRREYPTAIGPVDLMCRDGAGLAVAVEIKRRGDIDGVEQLTRYLALLNRDPLLTPVRGIFAAQEIRPQARVLATDRGIACAVVDYDALRGLDDPSHRLF*	209	USER
				1	Ga0136638_102239681 hypothetical protein												FALSE			220	zzz7632		525.853	620	0							MRLVIARCAVTYEGRLSAHLPLAVRLLMVKADGCVCVHADSGAYKPLNWMTAPNVLVEEAARWTVVNPKGERLTIDIEEVLHDVDEPLGVGPGLVKDGVEAHLQELLAGDPTVLEEGLVLIRREHATDIGPVDLLCRAADGHTVVVEVKRRGDIDGVEQLARYLERLNLDTRLHPLRGVFVAQQVAPQAKVLCQARGVRWVEVDYDLLRGAREPDLTLF*	220	USER
				1	Ga0136638_102165541 hypothetical protein												FALSE			226	zzz7629		515.682	472	0							MRLIVARCSIDYTGRLTTHLPEAVRLLMIKADGGVSVWHDGGSSVKPQNWMTPPTVLEEADGHLVVRKLAGATEDRLDIHIVEVLSDVTHDMGEAAALEKDGVERDLQEALAAVPAWCGEGFRLVRREWPTDIGPVDLMCRDDQDGWIAVEIKRVATIDAVEQLTRYLERIRRDPAMVLCSGVLAAQVIKPQARVLAQARGIACVEVDLAVVRGEREPDLTLFAP*	226	USER
				1	Ga0136638_101646981 hypothetical protein												FALSE			224	zzz7612		532.424	474	0							VRLVIARCTVDYVGRLTAHLPSALRLLLVKADGSVSIHADDRAYKPLNWMSPPCTLRESTDEDGLLWTVCNKAGEQLQIHIESVEHDSLHELGVDPGLVKDGVEAHLQKLLAEHVHTFGAGWSLVRREYPTPIGPVDLLCRDASGATVAIEVKRRGEIDGVEQLTRYLSLLNRDPLLAPVRGVLVAQEVTPQARVLATDRGIGWQVVDYQLLRGAEDTSLRLF*	224	USER
				1	Ga0136638_101337981 hypothetical protein												FALSE			254	zzz7608		537.585	494	0							VTSHRAITIRTTGAGPGEPRLPVVRMVIARCEVTYSGRLDAYLPPATRLLVLKADGSVLVHSDGGSYKPLNWMSPPCATTVEAPAVTDPEGTVEVWRVRARKGDDELRVVVHEVLHDHSVELGIDPGLVKDGVEAHLQVLLAAHTDTFGQGWRLVRREHMTPIGPVDLLLRDAAGGHVAVEVKRRGDIDGVEQLTRYLELMNRDPLLAPVRGIFAAQEIKPQARVLATDRGIQCVVVDYVGLSGRDDPTARLF*	254	USER
				1	Ga0136638_101295691 hypothetical protein												FALSE			224	zzz7606		537.002	540	0							MRLVIARCAVEYQGRLSAHLPMAIRLLMVKADGCVCVHADSGAYKPLNWMTAPNVLTEEAVGAGRRWTVANPKGERLVIDIEEVLHEVDEPLGTAPGLVKDGVEAHLQELLAGNPTVVEEGLVLIRREHTTDIGPVDLLCRAADGHTVVVEVKRRGDIDGVDQLGRYLDRLQLDSRLRPLRGVLVAQRVAPQARVLCQARGLAWVEVDYDLLRGARQPDLTLF*	224	USER
				1	Ga0136638_101181012 hypothetical protein												FALSE			230	zzz7603		533.723	462	0							VVIGICSVDYDGRLSAHLPLATRLLMVKADGSVLIHSDGGSYKPLNWMSPPCAMAEIEPDETEAAEGVTSVWVVQHAKSEDRLRVRLHEVLNDSSHSLGVDPGLVKDGVEAHLQRLLAEHITTLGDGFTLTRREYMTPIGPVDILCKDARGASVAVEIKRRGDIDGVEQLTRYLELMNRDPHLRPVTGVFAAQQIKPQARTLAEDRGIRCVVLDYDDLKGIDNSEHRLF*	230	USER
				1	Ga0136638_100763511 hypothetical protein												FALSE			205	zzz7593		536.481	445	0							VDYAGRLTAHLPMATRLLIVKADGSVLVHSDGGSYKPLNWMSPPCTLVAGVDADGRAEWVVEAKSGDTLRILMHHVLSDSSYDLGIDPGLQKDGVERHLQELLADHPTSLAEGLSLVRREFPTAIGPVDLLCRDGLGATVAVEIKRRGDIDGVEQLTRYLDLLNRDPLLSPVRGIFAAQEIKPQARVLATDRGIGCVTVDYDQLR	205	USER
				1	Ga0136638_100746052 hypothetical protein												FALSE			254	zzz7592		521.281	652	0							VRALHGTARHATAPGVVPERAGNLVGFLLVRLVVARCQVDYAGQLTAHLPMATRVIMHKFDGSVLVHSDGGSYKPLNWMSPPCKVVEGVSEDGVAEWLVTGKDGDTLRILLEEVHHDSAHDLGIDPGLQKDGVEKHLQELLADHPATLAEGLTLVRREYPTAIGPVDLMCRDTQGGSVAVEIKRRGEIDGVEQLTRYLELLNRDPQLRPVRGIFAAQEIKPQARVLATDRGIACAVVDYDALRGMDDPAERLF*	254	USER
				1	Ga0136638_100570373 hypothetical protein												FALSE			243	zzz7582		511.907	712	0							MTSARSPEVDSPLVRLVVARCQVDYAGRLTAHLPMATRVLMIKSDGSVLVHSDGGSYKPLNWMSPPCTLREDTTEDGAVEWTVISRSTSKGPDDTLRILIEEVLHDSSHELGIDPGLQKDGVEKHLQELLAEHPATLAEGLTLVRREYPTAIGPVDLMCRDAVGLAVAVEIKRRGEIDGVEQLTRYLELLNRDPLLTPVRGIFAAQEIKPQARVLATDRGISCAVVDYDALRGLDDPTHRLF*	243	USER
				1	Ga0136638_100504523 hypothetical protein												FALSE			223	zzz7580		535.513	425	0							VDYVGRLTAHLPLATRLLMVKADGSVLVHCDGGSYKPLNWMSPPCSRSVGPPSEVDLAEGVTEVWTVQQAKTDDRLQVHVHEVLHDSDHELGVDPGLVKDGVEAHLQHLLAEQITTLGDGWSLVRREHMTAIGPVDILCRDSRGGSVAVEIKRRGDIDGVEQLTRYLELMNRDPHLAPVSGVFAAQEIKPQARTLATDRGIRCVTLDYLALRGLDDADARLF*	223	USER
				1	Ga0136638_100380762 hypothetical protein												FALSE			226	zzz7574		478.393	349	0							LIVARCEVRYSGRLDALLPQALRLLMIKSDGSVMVHADTGGFKPQNWMTPPAVIEQEGSPPRRIVVRKHAGATEDRLEIDIAQVISDVEDDMGEAAALGKHGVERELQELLADAPEHCGEGFRLVRREWPTDIGPVDLMCRDADDGWVAVEIKRVATIDAVEQLSRYIERLRAAPGFAGCRGVLVAASIRPQARVLAQSRGLACVEVDPAVLRGEREPDLTLFAA*	226	USER
				1	Ga0136638_100281072 hypothetical protein												FALSE			226	zzz7571		517.29	514	0							LRLIVARCEVRYTGRLIAVLPEALRLLMLKSDGSVMVHADTGAFKPQNWMTPPTVIEEEPGRIVVRKHAGSTEDRLEIIVSEVISDVSHDMGEAAVLEKEGVERELQELLADAPHACGEGFRLVRREWPTDIGPVDLMCRDSGDGWVAVEIKRVATIDSVEQLTRYLERIAADPAFASPCRGVLAASQIKPQARVLAEARGIGCVEVDAAVLRGERVPDLTLFAA*	226	USER
				1	Ga0136638_100271971 hypothetical protein												FALSE			210	zzz7568		467.452	332	0							LTAVLPEALRLLMLKADGSVMVHADTGGFKPQNWMTPPAVVEEEPGRIVVRKRGGATEDRLEILVAEVISDVTHDMGEAAALEKEGVEAELQELLADAPGNCGEGFRLVRREWPTDIGPVDLMCRDTDDGWVAVEIKRVGTIDAVEQLTRYLERISTEPGFTSCRGVLAAAQIKPQARVLAESRGIDCVEVDPLVLRGEREPDLTLFAA*	210	USER
				1	Ga0136638_100223432 hypothetical protein												FALSE			212	zzz7563		535.092	459	0							VDYVGRLTAHLPMAIRLIMVKADGSVSVHADGGAYKPLNWMTPPCTVRESVGEWRVEHGKTGDALVITIEEILADRSYELGLDPGLQKDGVEAHLQALLAERVEVLGAGWSLVRREYPTAIGPVDLLVRDDAGGSVAVEIKRRGEIDGVEQLTRYLELLNRDPRIAPVRGIFAAQQIKPQARVLAVDRGIECVTLDYDQLRSLDDPTSRLF*	212	USER
				1	Ga0136638_100199712 hypothetical protein												FALSE			225	zzz7561		518.014	503	0							MRLIVARCEVRYTGRLTAVLPEALRLLMLKADGSVMVHADTGGFKPQNWMTPPAVIEEEPGRIVVRKRGGTTEDRLEIRVVEVVSDVTHDMGEAAALEKEGVERELQELLADAPEQCGEGFRLVRREWPTDIGPVDLMCRDIEDEWVAVEIKRVGTIDAVEQLTRYLERISCEPGFTSCRGVLAAAQIKPQARVLAESRGIDCVEVDPLVLRGEREPDLTLFAA*	225	USER
				1	Ga0136638_100157151 hypothetical protein												FALSE			211	zzz7557		535.923	426	0							LPMATRLIMVKNDGSVLVHSDGGSYKPLNWMSPPCKVVERTAPGLQGDDTSIEWTVTGKDGDTLRVLLEEVLHDTAHDLGIDPGLQKDGVEKHLQELLAEHPGALGEGLTLVRREFPTAVGPVDLMCRDTEGRSVAVEIKRRGEIDGVEQLTRYLELLNRDPHLRPVRGIFAAQEIKPQARVLALDRGIACAVVDYDLLRGMDDPSQRLF*	211	USER
				1	Ga0136638_100117532 hypothetical protein												FALSE			224	zzz7552		530.311	460	0							VRLVVARCTVDYVGRLTAHLPSALRLLLIKADGSVSIHADDRAYKPLNWMSPPCTLRESSDDDGVLWTVTNKAGEQLQIHIEGIEHDSSHHLGVDPGLVKDGVEAHLQELLAEHVHTFGTGWSLVRREYPTSIGPVDLLCRDATGAAVAIEVKRRGEIDGVEQLTRYLALLNRDPLLAPVRGILVAQEITLQARVLATDRGIGWQVVDYQLLRGAEDTSLRLF*	224	USER
				1	Ga0136638_100115743 hypothetical protein												FALSE			215	zzz7551		529.569	439	0							VDYVGRLTAHLPSALRLLLVKADGSVSIHADDRAYKPLNWMSPPCTLREATDENGVLWTVTNKMGEQLQIHIDSIEHDSAHELGVDPGLVKDGVEAHLQELLAEHVHTFGVGWTLVRREYPTPIGPVDLLCRDAAGATVAIEVKRRGEIDGVEQLTRYLALLNRDPLLAPVRGVLVAQEVTPQARVLATDRGIGWQVVDYQLLRGAEDTSLRLF*	215	USER
				1	Ga0136638_100066541 hypothetical protein												FALSE			228	zzz7548		518.261	510	0							MRLIVARCEVRYSGRLNAVLPEALRLLMVKADGSFMVHADSGGFKPSNWMTAPTVIEEEGVPLARIVVRKRAGATEDRLEIAIAEVVSDVFHDMGEAAALEKDGVERDLQEALAASPQFCGEGFRLVRREWPTDIGPVDLMCRDGEDAWIAVEIKRVATIDAVEQLTRYLERIRHDPAMASCRGILAAQAIKPQARVLAEARGLTCVEVDLAVLRGEREPDLTLFAA*	228	USER
				1	Ga0136638_100012154 hypothetical protein												FALSE			209	zzz7542		537.92	414	0							VDYVGRLTAHLPMATRLLLVKADGSVSIHADDRAYKPLMWMSPPCTTVDVDGVWTVTNKGGEQLVITVEEVLSDVSHDLGRDPGLVKDGVEKHLQELLADRCHVLGAGWTLVQREYSTDIGPVDLLVRDHSGAHVLVEVKRHAEIDGVEQLTRYLQRVSTVLGDVRGVLAAQSFKPQAKVLAADRGITCVQLDYDALRGMDSSTPTLF*	209	USER
				1	Ga0136638_1000025411 hypothetical protein												FALSE			217	zzz7537		536.523	442	0							VDYAGRLTAHLPMANRLILLKSDGSVSIHSDDRAYKPLNWMSPPCSVREATNADGTTEWTVTAHKTDDTLRILIEDVVHDSAHELGHDPGLQKDGVEKHLQELLADHPATLGNGVTLVRREFMTAVGPVDLLCRDAAGGSVAVEIKRRGDIDGVEQLARYLELMNRDPLLAPVRGIFAAQEIRPQARTLAAHRGIECAVVDYDELRGLEDPSLRLF*	217	USER
				1	Ga0136637_12345981 hypothetical protein												FALSE			204	zzz7408		474.736	356	0							MRLIVARCEVIYTGRLLQARLPEALRLIMVKSDGSVMVHADTGGYKPQNWMTPPCVMEEREGYIEVRKLKAEDKLEIRVVEVLSDVTHDMGEAAALEKDGDEKALQELLAEQVHWCGEGFRLVRREWPTDIGPVDLMCRDDEDGWIAVEIKRVGTIDAVEQLTRYLDRIREDPEKADCRGILAAQQIRPQAKVLAESRGIGWVE	204	USER
				1	Ga0136637_12011411 hypothetical protein												FALSE			205	zzz7400		462.816	326	0							PEALRLLAIKSDGSVMVHADTGGFKPQNWMTPPTVIEEEAGRIVVRKRAGSTEDRLDIQVLEVLSDVTHDMGEAAALEKQGVERELQELLADAPAHCGEGFRLVRREWPTDIGPVDLMCRDAGDGWVAVEIKRVGTIDAVEQLTRYLERITEEPGFGACRGVLAAAQIKPQARVLAESRGIGCVEVDPAALRGERVPDLTLFTA*	205	USER
				1	Ga0136637_11778701 hypothetical protein												FALSE			209	zzz7390		538.708	411	0							AHLPMANRLILLKSDGSVSIHSDDRAYKPLNWMSPPCSLREATDADGTIEWTVTAHKTDDTLRILIEDVVHDSAHELGHDPGLQKDGVEKHLQELLADHPATLGNGVTLVRREFMTAVGPVDLLCRDAAGGSVAVEIKRRGDIDGVEQLARYLELMNRDPLLAPVRGIFAAQEIRPQARTLAAHRGIECAVVDYDELRGLEDPSLRLF*	209	USER
				1	Ga0136637_11704751 hypothetical protein												FALSE			228	zzz7388		507.527	425	0							MRLIVARCEVRYSGRLTALLPEALRLLMLKDDGSVLVHADTGGYKPSNWMTAPTVIEETGTPPTRIVVRKRAGATEDRLDILVAEVVSDVTHDLGPTTPAAALEKDGVERDLQEALAAMPAHCGEGFRLVRREWPTDIGPVDLMCRDGEDAWIAVEIKRVATIDAVEQLSRYLERIRLDPAMASCRGVLAAQAIKPQARVLAQSRGLDCVEVDLAVLRGEREPDLTLF	228	USER
				1	Ga0136637_10908452 hypothetical protein												FALSE			224	zzz7365		521.254	642	0							VARCQVDYAGRLTAHLPMATRVLMIKSDGSVLVHSDGGSYKPLNWMSPPCTLREGSTEDGQVEWTVTSQASPSGDTLRILIEDVVHDSSHELGIDPGLRKDGVEKHLQELLADHPATLAEGLTLVRREYPTAIGPVDLMCRDEAGQSVAVEVKRRGEIDGVEQLTRYLDLLNRDPLLTPVRGIFAAQEIRPQARVLATDRGIACAVVDYDALRGLDDPSHRLF*	224	USER
				1	Ga0136637_10824991 hypothetical protein												FALSE			207	zzz7363		510.178	472	0							MRLIVARCEVRYSGRLNAILPEALRLLMIKADGSFMVHADSGGYKPSNWMTAPTVIEEEPGRIVVRKRAGATEDRLEIDIAEVVSDVAHDMGEAAALEKDGVERDLQEALAAAPQFCGEGFRLVRREWPTDIGPVDLMCRDTQDAWVAVEIKRVATIDAVEQLTRYLERIRLDPAMASCRGILAAQSIKPQARVLAQARGLDCVEVD	207	USER
				1	Ga0136637_10717782 hypothetical protein												FALSE			225	zzz7357		518.269	498	0							MRLIVARCEVRYTGRLTAVLPEALRLLMIKSDGSVMVHADTGGFKPSNWMTAPTVIEEEPGSIVVRKRAGATEDRLEIRVVEVVSDVTHDMGEAAALEKEGVERELQELLADSPETCGEGFRLVRREWPTDIGPVDLMCRDSDDGWVAVEIKRVATIDAVEQLTRYLERLADEPGFASCRGVLAAAAIKPQARVLAESRGIDCVEVDPAVLRGDREPDLTLFAG*	225	USER
				1	Ga0136637_10713112 hypothetical protein												FALSE			224	zzz7356		532.973	479	0							VRLVIARCTVDYVGRLTAHLPSALRLLLVKADGSVSIHADDRAYKPLNWMSPPCTLRESTDEDGLLWTVCNKAGEQLQIHIESVEHDSLHELGVDPGLVKDGVEAHLQELLAEHVHTFGAGWSLVRREYPTPIGPVDLLCRDASGATVAIEVKRRGEIDGVEQLTRYLSLLNRDPLLAPVRGVLVAQEVTPQARVLATDRGIGWQVVDYQLLRGAEDTSLRLF*	224	USER
				1	Ga0136637_10655782 hypothetical protein												FALSE			220	zzz7346		513.919	700	0							MRLVIARCSVDYTGRLAAHLPEATRLLLVKADGCVAIHADGGAYKPLNWMNAPNRLIEQEGSWEVTNPKGERLVITLHEVLSDSSHPMGIDPGLTKDGVEAHLQELLASSPEAIEDGLVLVRREYPTAIGPVDLVCRDADGTVVAVEVKRRGEIDGVEQLTRYVERLSLDSSLGLVRGVFVAQRVKPQARVLAEARGYRCVEVDYDTLRGMAPDDLRLF*	220	USER
				1	Ga0136637_10603891 hypothetical protein												FALSE			206	zzz7345		465.158	329	0							LPEALRLLMLKADGSVMVHADTGGFKPQNWMTPPAVVEEEPGRIVVRKRGGATEDRLEILVAEVISDVTHDMGEAAALEKEGVEAELQELLADAPGHCGEGFRLVRREWPTDIGPVDLMCRDTDDGWVAVEIKRVGTIDAVEQLTRYLERISAEPGFTSCRGVLAAAQIKPQARVLAESRGIGCVEVDPLVLRGEREPDLTLFAA*	206	USER
				1	Ga0136637_10508051 hypothetical protein												FALSE			204	zzz7342		540.789	413	0							MATRLVLVKADGSVSIHADDRAYKPLNWMSPPCRLDESEVEGRVEWTVRASRSEDTLRIVFDEVLHDTTHHLGVDPGLVKDGVERHLQELLAEHPATLGDGLVLVRREYPTAIGPVDLLCRDAAGSTVAVEIKRRGEIDGVEQLARYLELLERDPLLAPVRGMLAAQEIKPQARTLATHRGIACVVVDYDVLRGLDDPSLRLF*	204	USER
				1	Ga0136637_10405762 hypothetical protein												FALSE			221	zzz7336		534.227	503	0							VDYAGRLTAHLPMATRVLMIKSDGSVLVHSDGGSYKPLNWMSPPCKVVERTAPGLQGDATSIEWTVTGKDGDTLRVLLEEVLHDTAHDLGVDPGLQKDGVEKHLQELLAEHPGTLGEGLTLVRREFPTAVGPVDLMCRDTEGRSVAVEIKRRGEIDGVEQLTRYLELLNRDPHLRPVRGIFAAQEIKPQARVLALDRGIACAVVDYDLLRGMDDPSQRLF*	221	USER
				1	Ga0136637_10150163 hypothetical protein												FALSE			226	zzz7318		516.864	669	0							VRLLIARCQVDYAGRLTAHLPMATRLIMVKNDGSVLVHADGGSYKPLNWMSAPCVLREGADDDGITLWTVAAGKTDDTLRIRIEEVLHDSAHELGIDPGLQKDGVEKHLQALIAEHTAVLGAGMSLVRREFMTAIGPVDLLCRDAAGASVAVEIKRRGDIDGVEQLTRYLELMSRDPALRPIRGIFAAQEIKPQARTLAHDRGIECVVVDYDALRGIDDPSQRLF*	226	USER
				1	Ga0136637_10108472 hypothetical protein												FALSE			224	zzz7312		530.44	461	0							VRLVVARCTVDYVGRLTAHLPSALRLLLIKADGSVSIHADDRAYKPLNWMSPPCTLRESSDDDGLLWTVTNKAGEQLQIHIEGIEHDSSHHLGVDPGLVKDGVEAHLQELLAEHVHTFGTGWSLVRREYPTSIGPVDLLCRDATGAAVAIEVKRRGEIDGVEQLTRYLALLNRDPLLAPVRGILVAQEITLQARVLATDRGIGWQVVDYQLLRGAEDTSLRLF*	224	USER
				1	Ga0136637_10107145 hypothetical protein												FALSE			227	zzz7311		506.679	433	0							MRLIVARCEVRYTGRLTAVLPEALRLLMIKADGSVMVHADTGGFKPSNWMTAPTVIEEESERIIVRKRAGATEDRLEIAISEVVSDVEHDMGPPTQAAALEKDGVERDLQEALAAAPLHCGDGFRLVRREWPTDIGPVDLMCRDGDDEWIAVEIKRVATIDAVEQLSRYLERIQRDPAMGACRGVLVAQQIKPQARVLAEARGLDCVEVDLAVLRGDRVPDLTLFAA	227	USER
				1	Ga0136637_10095612 hypothetical protein												FALSE			228	zzz7307		518.621	507	0							MRLIVARCEVRYSGRLNAVLPEALRLLMVKADGSFMVHADSGGFKPSNWMTAPTVIEEEGEPLVRIVVRKRAGATEDRLEIAIAEVVSDVYHDMGEAAALEKDGVERDLQEALAASPQFCGEGFRLVRREWPTDIGPVDLMCRDGEDAWIAVEIKRVATIDAVEQLTRYLERIRHDPAMASCRGILAAQAIKPQARVLAEARGLTCVEVDLAVLRGERKPDLTLFAA*	228	USER
				1	Ga0136637_10072744 hypothetical protein												FALSE			216	zzz7303		537.372	508	0							VDYAGRLTAHLPMATRLLIVKADGSVLVHSDGGSYKPLNWMSPPCTLVAGVDADGRAEWVVEAKSGDTLRILMHHVLSDSSYDLGIDPGLQKDGVERHLQELLADHPTSLAEGLSLVRREFPTAIGPVDLLCRDGLGATVAVEIKRRGDIDGVEQLTRYLDLLNRDPLLSPVRGIFAAQEIKPQARVLATDRGIGCVTVDYDQLRGMDDPTARLF*	216	USER
				1	Ga0136637_10069292 hypothetical protein												FALSE			226	zzz7302		514.239	473	0							LRLIVARCEVRYTGRLTAVLPEALRLLMLKSDGSVLVHADTGGFKPQNWMTPPTVIEEEPGRIVVRKHAGSTEDRLEIIVAEVISDVSHDMGEAAALEKEGVERELQELLADAPHHCGEGFRLVRREWPTDIGPVDLMCRDSGDGWVAVEIKRVATIDSVEQLTRYLERIAADPAFASPCRGVLAASQIKPQARVLAESRRIVCVEVDPAVLRGERAPDLTLFAA*	226	USER
				1	Ga0136637_10047613 hypothetical protein												FALSE			220	zzz7297		535.961	490	0							VRLVVARCSVDYTGRLAAHLPAADRLIMVKADGCVAIHADGGAYKPLNWMNAPNRLAELDGWWEITNPKGEKLVITLHEVHSDNTHELGDDPGLTKDGVEAHLQQLLAASPGAIEDGMVLVRREYPTGIGPVDLVCRDVQGRVVAIEVKRRGEIDGIEQLSRYIECLNLDSSLGQVRGMLVAQVIKPQAKALARSRGFHWVEIDYDALRGIDPGDLRLF*	220	USER
				1	Ga0136637_10022022 hypothetical protein												FALSE			215	zzz7295		529.569	439	0							VDYVGRLTAHLPSALRLLLVKADGSVSIHADDRAYKPLNWMSPPCTLRESTDENGVLWTVTNKMGEQLQIHIDSIEHDSAHELGVDPGLVKDGVEAHLQELLAEHVHTFGAGWTLVRREYPTPIGPVDLLCRDAAGATVAIEVKRRGEIDGVEQLTRYLALLNRDPLLAPVRGVLVAQEVTPQARVLATDRGIGWQVVDYQLLRGAEDTSLRLF*	215	USER
				1	Ga0136636_100481872 hypothetical protein												FALSE			220	zzz7133		518.171	673	0							VRLVIARCSVDYSGRLDAHLPEATRLIMVKADGCVAIHADGGAYKPLNWMNAPNTLVDNGDHWTVTNPKQELLTITLHEVLSDVSAELGEDPGLQKDGVEAHLQELLAASPHAIEEGLTLVRREYPTAIGPIDLVCRDESDQVVAVEVKRRGDIDGVEQLARYIERLHLDSSLGAVRGVFVAQVVKPQAKVLAEARGFRWVEVDYDTLRGMKPDDLRLF*	220	USER
				1	Ga0136635_102145031 hypothetical protein												FALSE			219	zzz7013		532.683	526	0							RPVRLVIARCSVDYSGRLAAHLPEATRLIMVKADGCVAIHSDGGAYKPLNWMNAPNRLVEGDGEWVVTNPRGERLTITLHEVLWDESQPLGSDPGLQKDGVEAHLQALLAATPGAIERGLTLVRREYPTAIGPVDLVCRDPGGQIVAVEVKRRGEIDGVEQLARYIERLRLDSSLGEVRGVFVAQTIKPQARILAESRGLTWIEVDYDELRGMAPDDLR	219	USER
				1	Ga0136635_101932381 hypothetical protein												FALSE			217	zzz7010		490.953	383	0							MRLIVARCEVRYSGRLTAVLPEALRLLMVKADGSFMVHADSGGYKPSNWMTAPTVIEETGSPPTRIVVRKRAGATEDRLEIDIAEIVSDVTHDFGPPIPAAALEKDGVERDLQEALAASPQFCGEGFRLVRREWPTDIGPVDLMCRNATDEFVAVEIKRVATIDSVEQLTRYLERIRLDPAMAGCRGVLAAQAIKPQARVLAEARGLACVEVDLAVL	217	USER
				1	Ga0136635_101221612 hypothetical protein												FALSE			201	zzz6995		463.246	325	0							MRLLVARCEVSYTGRLNALLPEAVRLLLLKSDGSVLVHADSGGYKPLNWMTPPTVIEQDEGLIVVRKRAGKTEDRLEIRIAEVLSDLDVPMDEVAGLEKDGVEKHLQEALAASPTWLEEELRLDRREWMTEIGPVDLMCRDCDDGWVAVEIKRVGTIEAVEQLTRYLGFIRVDAAKDHCRGILAAQSFKPQAVTLAESRGI	201	USER
				1	Ga0136635_101174401 hypothetical protein												FALSE			220	zzz6991		512.702	707	0							MRLVIARCSVDYTGRLAAHLPEATRLIMVKADGCVAIHADGGAYKPLNWMNAPNRLVEQEGSWEVTNTKGERLVITLHEVLSDSSHPMGIDPGLTKDGVEAHLQELLASSPEAIEDGLVLVRREYPTAIGPVDLVCRDADGTVVAVEVKRRGEIDGVEQLTRYVERLSLDSSLGFVRGVFVAQRVKPQARVLAEARGYRCVEVDYDTLRGMAPDDLRLF*	220	USER
				1	Ga0136635_100905382 hypothetical protein												FALSE			220	zzz6985		480.048	352	0							VARCEVSYTGRLNALLPEAVRLLLLKSDGSVLVHADSGGYKPLNWMTPPTVIEQDEGLIVVRKRAGKTEDRLEIRIAEVLSDLDVPMDEIAGLEKDGVERHLQEALADRPDLLEEELRLDRREWMTEIGPVDLMCRDCDDGWVAVEIKRVGTIEAVEQLTRYLGFIRVDPAKELCRGILAAQTFKPQAVTLAESRGIRCVEVDLAVLRGEREPDLTLFV*	220	USER
				1	Ga0136635_100903602 hypothetical protein												FALSE			226	zzz6984		518.636	660	0							MRLVIARCQVDYAGRLAAHLPLATRLIMVKNDGSVLIHSDGGSYKPLNWMSPPCMLREGVADDGATEWIVTAGKTDDTLRIRLEEVLHDSAHELGIDPGLQKDGVEKHLQELLAEHTVTLGDGMSLVRREFMTAIGPVDLLCKDGGGASVAVEIKRRGDIDGVEQLTRYLELMNRDPALRPVRGIFAAQEIKPQARTLAVDRGIECVVVDYDALRGIDDPSLRQF*	226	USER
				1	Ga0136635_100437292 hypothetical protein												FALSE			217	zzz6971		532.094	448	0							VIARCSVDYEGRLSAHLPLATRLIMVKQDGCVAIHADGGAYKPLNWMNAPNRLVEAAGEWTVTNPKGERLVITIDEVLSDRAHDLGVDPGLQKDGVEAHLQELLAAACHEIELGMVLVRREHRTEIGPVDLLCRDAEGRAVAVEIKRRGDIAGVEQLARYLEFMERDPMLRPVRGMFVAQVIKPQAKALAATRGIICVEVDYDALRGIERAQTSLF*	217	USER
				1	Ga0136635_100431512 hypothetical protein												FALSE			220	zzz6970		533.73	497	0							VRLVIARCSVAYEGRLSAHLPLATRLIMVKQDGCVAIHADGGAYKPLNWMNAPNRLVEGDGEWTVTNPLGERLVITIAELLSDSAHDLGADPGLQKDGVEAHLQELLAAACHKLEAGMVLVRREHRTEIGPVDLLCRDAEGRAVAVEIKRRGEIDGVEQLARYLEFMERDPMLRPVRGMFVAQVIKPQAKVLAAERGIVCVEVDYDSLRGMERAQTSLF*	220	USER
				1	Ga0136635_100348083 hypothetical protein												FALSE			224	zzz6968		505.823	440	0							VRLIVARCEVTYTGRLSAYLPDSTRLLMVKDDGSVLVHADAGGFKPLNWMTPPTVVEESGDLLVVRKRSGRTEDRLEIRLVEVLSDQQHDMGEAAALEKDGVERDLQLELAAQPHAIEDELRLVRREWPTDIGPVDLMCRDCDDQWVAVEIKRIATMDAVEQLSRYLERIRLDPAMTGCRGILVAQKVRPQAATLAEARGILTREVDLDLLRGRREPDLTLFA*	224	USER
				1	Ga0136635_100157393 hypothetical protein												FALSE			220	zzz6961		540.248	468	0							VRIVIARCSVDYEGRLNAHLPEAVRLLMVKADGCVAIHSDGGAYKPLNWMNAPNQLVELGHRWEVSNAKGERLIVTLHEVISDTNHELGVDPGLTKDGVEAHLQEMLAEKPWVLEEGLTLVRREFPTDLGPIDLVCVDRFGAMVAIEVKRRGEIAGVEQLGRYLERLRLDGRMGSVRGMLVAQSIAPQARLLAHARGFETIEVDYEGLREAESREMRLF*	220	USER
				1	Ga0136635_100017724 hypothetical protein												FALSE			232	zzz6957		520.549	663	0							VTYAHWVRLVIARCQVDYSGRLSAHLPMATRLVLVKADGSVSVHADDRAYKPLNWMSPPCRIEEGTGGDGRLEWVVSAGKADGQLRIVFDEVLHDSTHELGVDPGLVKDGVERHLQELLAEHPGTLGEGMTLVHREYPTAVGPVDLLCRDAEGVAVAVEVKRRGEIDGVEQLARYLELLDRDPLLRPVRGVLAAQEIKPQARTLAAHRGIDCVSVDYDLLRGLDDPSLRLF*	232	USER
				1	Ga0136635_100007599 hypothetical protein												FALSE			227	zzz6950		513.516	502	0							MRLIVARCEVTYTGRLSAFLPESTRLLMVKADGAVLIHADAGGYKPLNWMTPPTVIEEEGEPIERLVVRKRAGKSEDRLEIRILELLSDVSHEMGEAAALEKDGVERDLQEALAAGPEHLGEELRLVRREWATDVGPVDLMCRDADAGWVAVEIKRVGTIEAVEQLSRYLECIRVDPAKAACRGILAAQSVKPQAAALATARGIACVEVDLDVLRGLREPELTLFS*	227	USER
				1	Ga0136634_100910221 hypothetical protein												FALSE			222	zzz6825		546.859	398	0							MRLLVVVCSVEYEGRLAARLPPALRLVMLKRDGSLAVHSDSRAYKPLNWMSPPCTIREADDEIVAVNSKGERIRIELHEILHDHRVELEEGGDPGLEKDGVEAELQQLIAERVEALREGLVLVRREYPTDIGPVDLLCRDADGGAVVIEVKRIGEIAGVEQLLRYQERLDRDARLAPTRGMFVATRIKPQARVFAESRDIQCVEIDIDDLRGGATASLRLF*	222	USER
				1	Ga0136634_100435151 hypothetical protein												FALSE			235	zzz6812		537.6	493	0							VPWVRLVIARCAVDYAGRLTAHLPLATRLLLVKADGSVLVHSDGGSYKPLNWMSPPCTLTEQPPDDDQAAAGVVAVWTVQHGRSDDRLVVCIHEVLHDSAHELGVDPGLVKDGVEAHLQELLAQQIELLGTGHVLVRREYPTAIGPVDIMARDAGGLSVAVEIKRRGDIDGVEQLTRYLELLNRDPLLAPVTGVFAAQEIKPQARVLAADRGIRCLTLDYAALRGVDDVGSRLF*	235	USER
				1	Ga0136634_100002156 hypothetical protein												FALSE			204	zzz6785		540.02	409	0							MATRVLMLKSDGSVLVHSDGGSYKPLNWMSPPCTVREGATEDGQVEWTVAAKSGDSLRILIAEFIHDSSHDLGLDPGLQKDGVEKHLQELLAEHPATLADGLSLVRREYPTPIGPVDLMCRDRDGRCVAVEIKRRGEIDGVEQLTRYLELLNRDPLLSPVRGIFAAQEIKPQARVLATDREITCAVVDYDALRGMDDPSLRLF*	204	USER
				1	Ga0136634_1000016629 hypothetical protein												FALSE			221	zzz6784		529.852	594	0							MRLVIARCSVDYVGRLSAHLPLATRLILVKADGSVSIHADDRAYKPLNWMSPPCVLREAEGVWRVDHTKTGDSLVITIEELLHDVSYDLGVDPGLQKDGVEAHLQELLADRVEVLGTGWTLVRREFPTAIGPVDLLVRDARGAAVAVEIKRRGEIDGVEQLTRYLQLLNRDPHLTPVRGVFAAQQIKPQARVLAGDRGIECVTLDYDELRGADDPTLRLF*	221	USER
				1	Ga0136634_1000004042 hypothetical protein												FALSE			220	zzz6783		520.309	656	0							VRLVIARCQVDYVGRLTAHLPMAPRLLLVKADGSVSVHADDRAYKPLNWMSPPCWLEEQPGVWTVRNKGDESLVITIDEVLHDTSHTLGVDPGLMKDGVEAHLQELLAAHPGVLGDGFTLVRREYMTAIGPVDLLCRDGAGGSVAVEIKRRGEIDGVEQLTRYLELMNRDPLLAPVAGVFAAQQIKPQAQTLALDRGIRCVVVDYDALRGVESDDLRLF*	220	USER
				1	Ga0136633_12584361 hypothetical protein												FALSE			212	zzz6692		504.671	423	0							AAPMRLIVARCEVRYSGRLTAVLPEALRLIMVKADGSVMVHADTGGYKPQNWMTPPTAIDEGEGFMTVRKVKGEDRLDIAIAEVISDSMHDMGEAAALEKDGVERDLQLELAAAPGWCGEGLRLVRREWPTDIGPVDLMCRDGDDQWVAVEIKRIATIDAVEQLARYLERIRLDPATESCRGVLAAQVFKPQARVLAGARGIDCVEVDLAVL	212	USER
				1	Ga0136633_11645281 hypothetical protein												FALSE			207	zzz6666		556.637	331	0							MRLVIARCAVDYQGRLSAHLPLAVRLLMVKADGCVCVHADSGAYKPLNWMTAPNVLAEEASPAEGLLSRWTVTNPKGERLTIDIEEVLLDVDEALGVGPGLVKDGVEAHLQELLAGDPTVLEAGLVLIRREHATDIGPVDLLCRAADGHTVVVEVKRRGDIDGVDQLGRYLGRLQLDTRLHPLRGVLVAQQIAPQAKVLCQARGYAW	207	USER
				1	Ga0136633_11574641 hypothetical protein												FALSE			238	zzz6665		533.177	542	0							MPGVDSLSVASVWVVRLVIARCTVDYVGRLTAHLSSAPRLILMKADGSVSIHADDRAYKPLNWMSPPCVVRESTGDLPAVWTVTNKAGEQLVITIEEILHDSSHELGVDPGLVKDGVEAHLQQLLAEQIETLGPGWRLVRREFPTAIGPVDILCRDSTGSAIAIEIKRRGEIDGVEQLTRYLELLNRDPNLAPVRGIFAAQEIKPQARVLAVDRGITCVTLDYDVLRGTDDTGSRLF*	238	USER
				1	Ga0136633_11560031 hypothetical protein												FALSE			218	zzz6664		528.253	565	0							MRLVLATCTVDYVGRLTAHLPTATRLLLVKADGSVSIHADDGAYKPLMWMSPPCTTRESEGVWTVGNRAGEQLVITVEEVLSDVSHELGRDPGLVKDGIEKHLQELLADRCEVLGAGWTLIRREYPTDIGPVDLLCRDSDGAHVAVEIKRHAEIDGVEQLTRYLQRLSTVLGPVRGVLAAQSFKPQAKVLAADRGITCVLLDYEELRGLEPGTPTLF*	218	USER
				1	Ga0136633_10847641 hypothetical protein												FALSE			250	zzz6642		502.183	398	0							MGGLGPPGKLAVCARACPKGTVRFGVVRLLVARCEVSYTGRLKAFLPEATRLLMLKSDGSVLVHADCGGYKPLNWMTPPTAIEEEPERIVVRKRGGSTEDRLEIRLLEVLSDAQHALDEEMGLAKDGVERDLQEALAARPEELERELRLVRREWATEIGPVDLMCRDGDDGWVAVEIKRVGTIEAVEQLTRYLGFIRADPAKQLCRGILAAQSFKPQAVTLADARGLLCVEVDLELLRGEREPELTLFG*	250	USER
				1	Ga0136633_10713001 hypothetical protein												FALSE			225	zzz6636		494.528	428	0							MRLIVARCSVEYSGRLKTRLPEAVRLLMIKADGTFMVWSDGGGQKVKPQNWMTPPTCVEQIGDVISVRKLKGDDQLEITLHEVISDSEHEMEVAGGLVKDGVEADLQIALAEAPQWCGEGFRLVRREWPTDIGPVDLMCRDDDDAWIAVEIKRVGTIDAVEQLSRYLERLRCDPAMADCRGVLAAQVIKPQAKVLAQSRGIGWVEVDLSVLRGERVPDLQLFAA*	225	USER
				1	Ga0136633_10416552 hypothetical protein												FALSE			227	zzz6621		546.728	463	0							MRLVIARCAVDYQGRLSAHLPLAVRLLMVKADGCVCVHADSGAYKPLNWMTAPNVLAEETSPVEGLLSRWTVTNPKGERLTIDIEEVLLDVDEPLGVGPGLVKDGVEAHLQELLAGDPTVLEAGLVLIRREHATDIGPVDLLCRAADGHTVVVEVKRRGDIDGVDQLGRYLGRLQLDSRLHPLRGVLVAQQIAPQAKVLCQARGYAWVEVDYDLLRGARLPDLTLF*	227	USER
				1	Ga0136633_10382543 hypothetical protein												FALSE			220	zzz6619		523.591	633	0							MRLVIARCAVSYEGRLSAHLPMAVRLLMVKADGCVCVHADSGAYKPLNWMTAPNVLIEEADRWTVVNPKGERLTIDIEEVLHDVDEPLGVGPGLVKDGVEAHLQELLAGDPTVLEEGLVLIRREHATDIGPVDLLCRAGDGHTVVVEVKRRGDIDGVEQLARYLERLNLDTRLHPLRGVFVAQQVAPQAKVLCQARGVRWVEVDYDLLRGAREPDLTLF*	220	USER
				1	Ga0136633_10354081 hypothetical protein												FALSE			229	zzz6616		531.524	443	0							VIAKCSVDYAGRLSAHLPLATRLLMLKSDGSVLVHSDGGSYKPLNWMSPPCSLAESEPDADQTDAGITALWTVTHGKTADQLTVSVHEVLHDSAHDLGIDPGLIKEGVEAHLQKLLAEHIHLLGDGHTLVRREYMTAIGPVDILARDATGGSVAVELKRRGDIDGVEQLTRYLELMNRDPHLSPVAGVFAAQEIKPQARTLAEDRGIRCLVLDYDAMRGLDDTQSRLF*	229	USER
				1	Ga0136633_10330174 hypothetical protein												FALSE			224	zzz6615		509.959	461	0							MRLLVARCEVTYSGRLSAYLPEAVRLLMLKSDGSVLVHADSGGYRPSNWMTPPTVIEESDGLIVVRKRAGKTEDRLEIKIAEILSDQEHEMAEVAGLEKDGVERHLQEALADRPDCLEGELRLVRREWMTDVGPVDLMCRDCDDGWVAVEIKRVGTIDAVEQLTRYLGFIRADPAKEHCRGILAAQSFKPQAITLADSRGIVCVEVDLAVLRGEREPELTLFG*	224	USER
				1	Ga0136633_10233953 hypothetical protein												FALSE			216	zzz6603		531.765	439	0							MVIARCSVDYVGRLTAHLPSATRLLLVKADGSVSIHADDRAYKPLMWMSPPCSTLERDGVWTVINKGGEQLVITIEEVLSDVAHELGTDPGLVKDGVEKQLQALLAEQCHVLGEGFTLVQREYFTDIGPVDLLCRDAAGAHVLVEIKRHAELDSVEQLTRYLQRVSTVLGDVQGILAAQSFKPQAKVLAADRGITCVQVDYDALRGMESGTPTLF*	216	USER
				1	Ga0136633_10218684 hypothetical protein												FALSE			224	zzz6602		532.219	493	0							VRLVIATCTVDYVGRLTAHLPSATRLLLFKADGSVSVHADDRAYKPLNWMSPPCTFQVDTSDLLDLWTVTNRSGERLVIRVEEVLHDSSHELGVDPGLVKDGVEAHLQALLADQIEILGPGWRLVRREYPTAIGPVDLLCRDDGGSTVAIEIKRRGDIDGVEQLTRYLELLNRDPLLSPVRGVFAAQEIKPQARVLARDRSIDCVTLDYDALRGLDDVGSRLF*	224	USER
				1	Ga0136633_10155521 hypothetical protein												FALSE			210	zzz6595		517.55	100	0							MPTAKPRPVDRGRPGGPGCIQGGSGGDGCTPATLAAPRLPGVRLVIAICSVDYVGRLTAHLPMATRLLMVKADGSVLVHSDTGGYKPLMWMTPPCTLLVADDVWTVTNRGGEQLVIHVEQVLSDVAHDLGTDPGLVKDGVEKHLQELLADRCEVLGTGWTLVQREYFTDIGPVDLLVRDHSGAHVLVEVKRHAEIDGVEQLTRYLQRVST	210	USER
				1	Ga0136633_10147096 hypothetical protein												FALSE			216	zzz6592		533.906	427	0							LVIATCSVDYVGRLTAHLPMSTRLLLVKADGSVSIHADDRAYKPLMWMSPPCTTVDLDGVWTVTNKAGEQLVITVEEVLSDVAHELGSDPGLVKDGVEKHLQELLADRCEVLGTGWTLVQREYFTDIGPVDLLVRDDTGAHVLVEVKRHAEIDGVEQLTRYLQRVSTVLGEVKGVLAAQSFKPQAKVLAADRGIACVQLDYDALRGMDPSTPTLF*	216	USER
				1	Ga0136633_10109412 hypothetical protein												FALSE			224	zzz6588		514.98	455	0							MRLIVARCEVTYTGRLTTVLPEALRLLMLKSDGSVMVHADTGGFKPQNWMTPPTVVEERDGEIVVRKLAGATEDRLEIRIVEVLSNVTHDMGEAAALEKDGVERDLQEALAAAPTWCGEGFRLVRREWPTDIGPVDLMCRDDQDGWIAVEIKRVATIDAVEQLTRYLERIRRDPAMGLCAGVLVAQVIKPQARVLAEARGIVCVEVDLAVVRGDREPELTLFA*	224	USER
				1	Ga0136633_10096614 hypothetical protein												FALSE			224	zzz6586		520.048	520	0							MRLIVARCEVTYTGRLTAVLPEALRLLMLKADGSVMVHADTGAFKPQNWMTPPTAVEESDGRIVVRKLAGTTEDRLDIRVVEVLSDVTHDMGEAAALEKDGVERDLQEALAAAPGWCGEGFRLVRREWPTDIGPVDLMCRDEEGWVAVEIKRVATLDAVEQLTRYLERIRRDPAMAACTGVLAAQVIKPQARVLAEARGIACVEVDLALVRGEREPELTLFGP*	224	USER
				1	Ga0136633_10088036 hypothetical protein												FALSE			205	zzz6585		536.883	429	0							MATRVLMVKADGSVLVHSDGGSYKPLNWMSPPCTVREGTTDDGVIEWTVTGAKGDDTLRILLEEILHDSSHDLGVDPGLQKDGVEKHLQELLAEHPATLSPGLALVRREFPTAIGPVDLMCRDAEGASVAVEIKRRGEIDGVEQLTRYLELLNRDPLLAPVRGIFAAQEIKPQARVLATDRGIACAVVDYDALRGLDDPSHRLF*	205	USER
				1	Ga0136633_10071813 hypothetical protein												FALSE			220	zzz6581		556.574	310	0							VRLLIAWCSVEYEGRLGARLPPALRLVMLKSDGSIAVHCDAKAYKPLNWMSPPCTIREEEGAITAVTAGGERLTIELHEVVHDHTVDLGDDPGLAKDGVETELQQLLAARVQALRADLRLVRREYPTDIGPVDLLCRDGDGRAVVVEVKRVGEIAGVEQLLRYQERLDGDSSLAPTVGMLVATRIKPQARVFAESRGVECVEVDLQELRTGAPVDPRLF*	220	USER
				1	Ga0136633_10068032 hypothetical protein												FALSE			224	zzz6580		511.867	473	0							MRLLVARCEVSYSGRLSAHLPEAVRLLMLKSDGSVLVHADSGGYRPSNWMTPPTVIEESDGLIVVRKRAGKTEDRLEIRIAEILSDQEHVMDEVAGLEKDGVERHLQELLADRPDCLEEELRLVRREWATDVGPVDLMCRDCDDGWVAVEIKRVGTIDAVEQLTRYLGFIRADQAKERCRGILAAQSFKPQAVVLAESRGIACVEVDLAVLRGEREPELTLFG*	224	USER
				1	Ga0136633_10040488 hypothetical protein												FALSE			220	zzz6570		543.719	437	0							VRLVIARCSVDYEGRLNAHLSDAVRLLMVKADGCVAIHADGGAYKPLNWMNAPNQLVELEDRWEVTNAKGERLIVTLHQVISDTNHELGVDPGLTKDGVEAHLQEMLAEKPWVLEEGLTLVRREFPTDLGPIDLVCVDRFGAMVAIEVKRRGEIAGVEQLGRYLERLRLDGRMGSVRGVLVAQSIAPQARLLARARGLEAIEVDYDGLREAGSREMRLF*	220	USER
				1	Ga0136633_100293713 hypothetical protein												FALSE			216	zzz6565		536.027	447	0							MVIARCSVDYAGRLTAHLPEAVRLLLVKNDGSLSIHADDRAYKPLMWMSPPCSISYGDQVWAVTNKGGETLTIAIHEVLSDVSHDLGVDPGLVKDGVEKQLQQLIADQCHVLGEGYTLVQREYFTDIGPVDLLCRDGDGAHVLVEIKRHAEIDAVEQLSRYLQRVSTVLGQVQGVLAAQSFKPQAKTLAADRGITCVQVDYEALKGLESNVPTLF*	216	USER
				1	Ga0136633_10024396 hypothetical protein												FALSE			225	zzz6564		518.859	532	0							MRLIVARCEVRYTGRLTAVLPLALRLLMVKADGSFMVHADSGGFKPSNWMTAPTVIEEEPDRIVVRKRAGATEDRLEILIAEIVSDVSHDMGEAAALEKDGVERDLQEALAASPGFCGEGFRLVRREWPTDIGPVDLMCRDGEDAWIAVEIKRVATIDAVEQLTRYLQRIRLDPAMAACRGILAAQSIKPQARVLAESRGLDCVEIDLAVLRGEREPDLTLFAF*	225	USER
				1	Ga0136633_100178113 hypothetical protein												FALSE			268	zzz6562		509.64	722	0							MGGMMPRSGGWRREVLHAALILRLRPPREKPHLVAVSSLPVRLVIAKCQVDYAGRLTAHLPMATRLILVKNDGSVLVHSDGGSYKPLNWMSPPCKVSEGTNDEGAMEWTVTGRNGTAEDTLRIVIEEIISDSRHDLGIDPGLQKDGVEKHLQELLAEHPATLSDGLTLVRREFPTAIGPVDLMCRDADGKSVAIEIKRRGDIDGVEQLTRYLELLNRDPKLRPVRGIFAAQEIKPQARVLATDRGIACAVVDYDALRGMDDPSTRLF*	268	USER
				1	Ga0136633_10017418 hypothetical protein												FALSE			223	zzz6561		514.677	632	0							MRLIVARCSVEYSGRLSARLPEAVRLLMLKADGSVLVHCDGGGYKPLNWMTPPTAIEFGDGEIVVRKVKGDDKLLITLAEVISDVEVECDVASGLEKDGVEFHLQEALAAAPGWCGEGFRLVRREWPTDIGPVDLMCRDDADGWIAVEIKRIGTIDAVEQLSRYLERIRQDPAMQDVRGVLAAQAIKPQARTLAESRGIGWVEVDLAVLRGEREPDLTLFAA*	223	USER
				1	Ga0136633_10012004 hypothetical protein												FALSE			224	zzz6558		496.442	421	0							MRLIVARCEVIYTGRLLQARLPEALRLIMVKSDGSVMVHADTGGYKPQNWMTPPCVMEEREDYIEVRKLKAEDKLEIRVVEVLSDVTHDMGEAAALEKDGDEKALQGLLADQVHWCGEGFRLVRREWPTDIGPVDLMCRDDEDGWIAVEIKRVGTIDAVEQLTRYLDRIREDPATADCRGILAAQQIKPQAKVLAESRGIGWVEVDLAVLRGDREPDLVLFAA*	224	USER
				1	Ga0136633_100037332 hypothetical protein												FALSE			219	zzz6550		530.556	507	0							MRVVIARCSVDYTGRLSAHLPMATRLLMIKADGTFLIHSDVGSKPLNWMSPPCSLTESEGLWRVVNKSGEELVIAVEEVLHDSTYLLGVDPGLQKDGVEKHLQELLADRCEVFGAGWLLVRREHPTDIGPVDLLCRDGTGARVAVEIKRRAEIDGVEQLTRYLQRLNLDPLLAPVRGVLAAQQFTPQARVLAADRGITCVTLDYDELRGIEPSTPRLF*	219	USER
				1	Ga0136633_100036113 hypothetical protein												FALSE			220	zzz6548		535.27	470	0							VRLVIARCSVDYEGRLSAHLPLATRLIMVKQDGCVAVHADGGAYKPLNWMNAPNRLIEGDTEWTVTNPKGERLVITIDAVLSDTAHELGTDPGLQKDGVEAHLQELLASACHEIEAGMVLVRREHRTEIGPVDLLCRDAQGRAVAIEIKRRGDIDGVEQLARYLEFMERDPMLRPVRGMFVAQVIKPQAKALAATRGIICVEVDYDALRGIERAQTSLF*	220	USER
				1	Ga0136633_10000411 hypothetical protein												FALSE			228	zzz6541		518.641	512	0							MRLIVARCEVRYTGRLTTVLPEALRLLMVKADGSFMVHADSGGYKPSNWMTAPTVIEETGTPPTRIVVRKRAGATEDRLEILIAEIVSDVSYDMGEAAALEKDGVERDLQEALAASPQFCGEGFRLVRREWPTDIGPVDLMCRDGEDEWIAVEIKRVATIDAVEQLTRYLERIRSDPAMASCRGVLAAQAIKPQARVLAQARGLACVEINLEILRGEREADLTLFAF*	228	USER
				1	Ga0136632_103173721 hypothetical protein												FALSE			212	zzz6395		492.646	407	0							MRLIVARCEVIYTGRLLQARLPEALRLIIVKSDGSVMVHADTGGYKPQNWMTPPCVMEEREDYIEVRKLKAEDKLEIRVVEVLSDVTHDMGEAAALEKDGDEKALQELLAEQVHWCGEGFRLVRREWPTDIGPVDLMCRDDEDGWIAVEIKRVGTIDAVEQLTRYLDRIREDPEKADCRGILAAQQIKPQAKVLAEARGIGWVEVDLAVLRG	212	USER
				1	Ga0136632_103021841 hypothetical protein												FALSE			202	zzz6392		462.816	326	0							MRLLVARCEVSYTGRLNAFLPEAVRLLLLKSDGSVLVHADSGGYKPLNWMTPPTVIEQDESLIVVRKRAGRSEDRLEIRIAEVLSDLDVPMDEVAGLEKDGVERHLQEALADRPGWLEEELRLDRREWMTEIGPVDLMCRDCDNGWVAVEIKRVGTIEAVEQLTRYLGFIRADPAKEHCRGILAAQTFKPQAVTLAESRGIG	202	USER
				1	Ga0136632_102672972 hypothetical protein												FALSE			219	zzz6381		469.167	341	0							VRYSGRLNAVLPEALRLLMVKADGSFMVHADSGGYKPSNWMTAPTVIEEEGDPTVRIVVRKRAGATEDRLEIDIAEIVSDVFHDMGEAAALEKDGVERDLQEALAASPQFCGEGFRLVRREWPTDIGPVDLMCRDGEDAWIAVEIKRVATIDAVEQLTRYLERIRHDPAMASCRGILVAQAIKPQARVLAEARGLTYVEVDLAVLRGERVPDLTLFAA*	219	USER
				1	Ga0136632_102593471 hypothetical protein												FALSE			215	zzz6379		529.569	439	0							VDYVGRLTAHLPSALRLLLVKADGSVSIHADDRAYKPLNWMSPPCTLRESTDENGVLWTVTNKMGEQLQIHIDSIEHDSAHELGVDPGLVKDGVEAHLQELLAEHVHTFGAGWTLVRREYPTPIGPVDLLCRDAAGATVAIEVKRRGEIDGVEQLTRYLALLNRDPLLAPVRGVLVAQEVTPQARVLATDRGIGWQVVDYQLLRGAEDTSLRLF*	215	USER
				1	Ga0136632_102287031 hypothetical protein												FALSE			224	zzz6372		532.219	493	0							VRLVIATCTVDYVGRLTAHLPSATRLLLFKADGSVSVHADDRAYKPLNWMSPPCTFQVDTSDLLDLWTVTNRSGERLVIRVEEVLHDSSHELGVDPGLVKDGVEAHLQALLADQIEILGPGWRLVRREYPTAIGPVDLLCRDDGGSTVAIEIKRRGDIDGVEQLTRYLELLNRDPLLSPVRGVFAAQEIKPQARVLARDRSIDCVTLDYDALRGLDDVGSRLF*	224	USER
				1	Ga0136632_102018962 hypothetical protein												FALSE			204	zzz6365		461.844	326	0							PLGDRLILFKEDGSVSVHTDAGGFKPLNWMTPPTVVEESAGLIVVRKLKGEDRLEIRLGEVLSDVTHAMDEDAARLEKDGVEAHLQELLADAPGWCGEGFRLVRREWPTDIGPVDLMCRDGEDGWIAVEIKRVGTIDAVEQLARYLERIRLDPATADCRGVLAAQVVKPQARVLAEARGLAWVEVDLARLRGERVPALTLFAA*	204	USER
				1	Ga0136632_101841712 hypothetical protein												FALSE			228	zzz6358		518.621	507	0							MRLIVARCEVRYSGRLNAVLPEALRLLMVKADGSFMVHADSGGFKPSNWMTAPTVIEEEGEPLVRIVVRKRAGATEDRLEIAIAEVVSDVYHDMGEAAALEKDGVERDLQEALAASPQFCGEGFRLVRREWPTDIGPVDLMCRDGEDAWIAVEIKRVATIDAVEQLTRYLERIRHDPAMASCRGILAAQAIKPQARVLAEARGLTCVEVDLAVLRGERKPDLTLFAA*	228	USER
				1	Ga0136632_101838542 hypothetical protein												FALSE			215	zzz6357		490.522	383	0							VRYTGRLLAVLPEALRLLMIKADGSVMVHADTGGYKPSNWMTAPTVIEEEPERIVVRKRAGASEDRLEIAIAEIVSDVTYDMGEAAALEKDGVERDLQEALAAAPARCGEGFRLVRREWPTDIGPVDLMCRDGDDEWIAVEIKRVATIDAVEQLSRYLERIRRDPALASCRGVLAAQVIKPQARVLAEDRGLACVEVDLAVLRGEREPDLTLFV*	215	USER
				1	Ga0136632_101509122 hypothetical protein												FALSE			217	zzz6345		524.097	620	0							LIARCSVDYAGRLSAQLPEAIRLIMVKADGCVAVHADGGAYKPLNWMNAPNTLVAAPARWLVTNPKGERLTIALHEVFSDTAWDLGPDPGLRKDGVEAHLQELLAAMPQAIEEGLRLVRREYPTAIGPVDLVCRDAAGKAVAIEVKRRGEIDGVEQLARYIERLHLDSSLGAVRGVFVAQVVKPQARVLAEARGFRWVEVDYDALRGIAPTDLRLF*	217	USER
				1	Ga0136632_101216611 hypothetical protein												FALSE			245	zzz6341		462.911	325	0							VSDIARQSQREAQTACAEVLRCGRENTRNASVAARSVTAVRLIVARCEVTHTGRLSTRLPEALRLVMLKADGTVMVWSESGRPYVKPLNWMTPPTVVEEEDGLIVVRKHKGEDRLEIRLAEVLSDSAHAMDEDAARLEKDGVERDLQELLADAPASCGEGFRLVRREWPTDIGPVDLMCRDGDDGWVAVEIKRVGTIDAVEQLARYLERIRLDPALADCCGVLAAQVVKPQQSASAGSSRMRSR*	245	USER
				1	Ga0136632_101067983 hypothetical protein												FALSE			231	zzz6334		512.233	661	0							RYGPRPVRLVVARCEVTYTGRLNAYLPEAIRLLVFKADGSVLVHADSGGYKPLNWMTPPTVIEEGDGTIVVRKRAGRSEDRLEIRLAEVLAEFEHELGEDAGLEKDGVERHLQEALAARPEAVEAGLRLVRREWPTEVGPVDLMCRDADDAWVAVEIKRVGTLEAVEQLSRYLEVICRDPALAACRGILAAQVVKPQARTLCAARELGCVEVDLELLRGEREPDLTLFSV*	231	USER
				1	Ga0136632_101031312 hypothetical protein												FALSE			228	zzz6331		529.787	563	0							VDVRLVIARCSVDYAGRLTAHLPMAPRLILVKADGSVSIHSDDRAYKPLNWMSPPCTFSESVTADGGLQWTVAAAKTDDCLRISIAEILLDSSHELGPDPGLVKDGVEKHLQQLLAEHPATMAAGLSLVRREYPTAIGPVDLLCRDADGASVAVEIKRRGDIDGVEQLTRYLALLNRDSRLTPVRGMLAAQEIRPQARVLATDRGITCVTIDYDALRGIEDTSLRLF*	228	USER
				1	Ga0136632_100804351 hypothetical protein												FALSE			216	zzz6324		470.382	346	0							TYTGRLTTHLPEATRLLMVKSDGTFMIWSDGGGQKVKPLNWMTPPTVVEEADGLIVVRKHKGEDRLEIHLAEVLSDVGHAMDEDAAHLEKDGVERDLQELLADVPGWCGEGFRLVRREWPTDIGPVDLMCRDGEDGWVAVEIKRVGTIDAVEQLSRYLERIRLDPALADCCGVLAAQVVKPQARVLAEARGLAWVEVDLAELRGKREPALTLFTA*	216	USER
				1	Ga0136632_100682653 hypothetical protein												FALSE			231	zzz6319		507.414	425	0							MRLIVARCEVRYSGRLTALLPEALRLLMLKDDGSVLVHADTGGYKPSNWMTAPTVIEETGTPPTRIVVRKRAGATEDRLDILVAEVVSDVTHDLGPTTPAAALEKDGVERDLQEALAAMPAHCGEGFRLVRREWPTDIGPVDLMCRDGEDAWIAVEIKRVATIDAVEQLSRYLERIRLDPAMASCRGVLAAQAIKPQARVLAQSRGLDCVEVDLAVLRGEREPDLTLFAF*	231	USER
				1	Ga0136632_100644571 hypothetical protein												FALSE			225	zzz6317		512.942	705	0							VRLVIARCQVDYAGRLTAHLPMATRLILVKNDGSVLIHSDGGSFKPLNWMSPPCKVAEGVNHDGAIEWTVTGREDDTLRILLEEVISDCTHDLGVDPGLQKDGVEKHLQELLAQHPATLSEGLTLVRREYPTAIGPVDLMCRDVAGGSVAVEIKRRGEIDGVEQLTRYLELLNRDPKLRPVRGIFAAQEIKPQARVLALDRGIACAVVDYNALRGMDDPSARLF*	225	USER
				1	Ga0136632_100369042 hypothetical protein												FALSE			227	zzz6306		508.529	437	0							MRLIVARCEVRYTGRLTAVLPEALRLLMIKADGSVMVHADTGGFKPSNWMTAPTVIEEESERIIVRKRAGATEDRLEIAISEVVSDVEHDMGPPTQAAALEKDGVERDLQEALAAAPLHCGDGFRLVRREWPTDIGPVDLMCRDGDDEWIAVEIKRVATIDAVEQLTRYLERIRCDPAMASCRGVLAAQVIKPQARVLAEARGLACVEVDLAVLRGERAPDLTLFV*	227	USER
				1	Ga0136632_100303624 hypothetical protein												FALSE			225	zzz6301		518.465	518	0							MRLIVARCEVVYTGRLNAVLPEALRLLMVKDDGSVMVHADSGGFKPQNWMTPPTVIEEEPGRIVVRKRAGASEDRLEINIADVVSDVSHDMGEAAALEKEGVERQLQELLADRPQACGEGLRLLRREWPTDIGPVDLMCRDDTDAFVAVEIKRVATIDAVEQLTRYLERICTEPGLGACRGILAAQVIKPQARVLAESRGIACVTVDPTVLRGDREPDLTLFAG*	225	USER
				1	Ga0136632_100239943 hypothetical protein												FALSE			226	zzz6299		514.174	597	0							VPAVRLLVARCEVRYSGRLDALLPEALRLLVFKSDGSVLVHADCGGYKPQNWMTPPTVIEESEGGILVRKRGAEDRLEIRIEEVLSDSTHDMGEAAELEKDGVEAHLQELLAGAPEWCGEGFRLVRREWPTDIGPVDLMCRDGGDGWVAVEIKRIGTIDAVEQLARYLERIRCDPAMGECRGVLAAQVVKPQARVLARTRGIACVEVDLDVLRGEREPDLVLFAA*	226	USER
				1	Ga0136632_100177851 hypothetical protein												FALSE			221	zzz6296		538.493	420	0							PGVVHLAVGDDQAHPPMATRLLLVKADGSVSVHADDRAYKPLNWMSPPCRLDEHKTADGRLQWTVTSTRADATLRIVFDQVLHDSTHELGIDPGLVKDGVERHLQELLAEHPGSLGAGLALVRREYPTAIGPVDLLCRDPSGATVVVEVKRRGEIDGVEQLTRYLELLDRDPLLTPVRGLLAAQVIKPQARTLAAHRGIGCVTVDYDVLRGLDDPSLRLF*	221	USER
				1	Ga0136632_100175732 hypothetical protein												FALSE			218	zzz6295		530.93	474	0							LVIVRCQVDYVGRLTAHLPMATRLLLVKADGSVSVHADDRAYKPLNWMSPPCSLQEQPGLWTVTNKAGEQLLITIEEVLHDASFALGVDPGLQKDGVEAHLQELLAAHITTLGAGWTLVRREYMTAIGPVDILCKDAGGMTVAVEIKRRGEIDGVEQLTRYVELLNRDPLLSPVRGVFAAQEIKPQARVLATDRGIGCVTLDYAALCGTDDSTSRLF*	218	USER
				1	Ga0136632_100148313 hypothetical protein												FALSE			220	zzz6289		543.719	437	0							VRLVIARCSVDYEGRLNAHLSDAVRLLMVKADGCVAIHADGGAYKPLNWMNAPNQLVELEDRWEVTNAKGERLIVTLHQVISDTNHELGVDPGLTKDGVEAHLQEMLAEKPWVLEEGLTLVRREFPTDLGPIDLVCVDRFGAMVAIEVKRRGEIAGVEQLGRYLERLRLDGRMGSVRGVLVAQSIAPQARLLARARGLEAIEVDYDGLREAGSREMRLF*	220	USER
				1	Ga0136632_100125243 hypothetical protein												FALSE			226	zzz6286		517.315	553	0							MMRLIVARCEVRYSGRLNAVLPLALRLLMVKADGSFMVHADSGGYKPCNWMTAPTVIEEEPGRIVVRKRAGASEDRLEIAIAEILSDVTHDMGEAARLEKDGVERDLQEALAAAPAFCGEGFRLVRREWPTDIGPVDLMCRDCQDEWIAVEIKRVGTIDAVEQLTRYLQRIRLDPALASCRGVLAAQSIKPQARVLAEGRGLTCVEVDLAILRGEREPDLTLFVA*	226	USER
				1	Ga0136632_100100641 hypothetical protein												FALSE			225	zzz6283		514.466	599	0							VRLVVARCEVTYSGRLNAYLPEAIRLLVFKADGSVLVHADSGGYKPLNWMTPPTVIEYGEGMIVVRKRAGRSEDRLEIRLAEVLAEFEHELGEEAGLEKDGVERHLQEALAGRPESVEIGLRLVRREWPTEVGPVDLMCRDAGDGWVAVEIKRVGTLEAVEQLSRYLEVLRRDPALAECRGILAAQIVKPQARTLCEARLLGCVEVDLELLRGEREPELTLFTA*	225	USER
				1	Ga0136632_100083042 hypothetical protein												FALSE			220	zzz6281		524.985	594	0							VRLVIARCSVDYAGRLAAHLPEATRLIMVKADGCVAIHSDGGAYKPLNWMNAPNRLVEGDTEWVVTNPKGERLTITLHEVLSDVSEPFGVDPGLQKDGVEAHLQELLAALPAVIEHGLTLVRREYPTAIGPVDLVCRDATGQVVAIEVKRRGDIDGVEQLVRYIERLRLDSSLGDIRGVFVAQTIKPQARVLAEARGLRWVEVDYDELRGMAPTDLRLF*	220	USER
				1	Ga0136632_100077653 hypothetical protein												FALSE			224	zzz6280		511.267	439	0							MRLLVARCEVTYTGRLNAFLPEATRLLMLKSDGSVLVHADCGGFKPLNWMTPPTAIEEEPNRIVVRKRAGKTEDRLEIRLLETMSDATHELDGEVGLAKDGVERDLQEALAERPDRLEDELRLVRREWATEIGPVDLMCRDCDDGWVAVEIKRIGTIEAVEQLTRYLGFIRADPAKDACRGILAAQRFKPQAVTLAESRGIACVEVDLDVLRGEREPELTLFV*	224	USER
				1	Ga0136632_100061954 hypothetical protein												FALSE			226	zzz6279		516.825	687	0							VRLVIARCQVDYSGRLSAHLPMATRLVLVKADGSVSVHADDRAYKPLNWMSPPCRIDEATSGDGRLEWVVSTGKAEGQLRIVFDEVLHDTTHELGVDPGLVKDGVERHLQELLAEHPDTLGEGMTLVRREYPTAVGPVDLLCRDAEGGTVAVEVKRRGEIDGVEQLARYLELLDRDPLLRPVRGVLAAQEIKPQARTLAAHRGIDCVSVDYDLLRGMDDPSLRLF*	226	USER
				1	Ga0136632_100060486 hypothetical protein												FALSE			225	zzz6278		517.672	525	0							MRLIVARCEVRYTGRLTAVLPEALRLLMIKSDGSVMVHADTGGFKPQNWMTPPTVIEEEPGFIVVRKRAGATEDRLEIRVVEVLSDVTHDMGEAAALEKEGVERELQELLADSPETCGEGFRLVRREWPTDIGPVDLMCRDSDDGWVAVEIKRVATIDAVEQLTRYLERLADEPGFASCRGVLAAAAIKPQARVLAESRGIDCVEVDPAVLRGDREPDLTLFAG*	225	USER
				1	Ga0136632_100026912 hypothetical protein												FALSE			228	zzz6270		513.981	693	0							VGVRLVIARCQVDYAGRLSAHLPVATRLIMVKADGSVSIHSDDRAYKPLNWMTPPCTLSETTGADGGVVWTVSAVKSDDTLRITIEEVLLDVRHDLGPEPGLVKDGVERRLQQLLAEHPSAIGAGLSLVRREFPTAIGPVDLLCRDPNGTSVAVEIKRRGDIDGVEQLTRYLELLNRDPLLAPVRGIFAAQEIRPQARTLAVDRGIACVTVDYEALRGTDDSSLRLF*	228	USER
				1	Ga0136632_100000369 hypothetical protein												FALSE			220	zzz6263		535.961	490	0							VRLVVARCSVDYTGRLAAHLPAADRLIMVKADGCVAIHADGGAYKPLNWMNAPNRLAELDGWWEITNPKGEKLVITLHEVHSDNTHELGDDPGLTKDGVEAHLQQLLAASPGAIEDGMVLVRREYPTGIGPVDLVCRDVQGRVVAIEVKRRGEIDGIEQLSRYIECLNLDSSLGQVRGMLVAQVIKPQAKALARSRGFHWVEIDYDALRGIDPGDLRLF*	220	USER
				1	Ga0136631_103142971 hypothetical protein												FALSE			208	zzz6138		593.224	116	0							DDRVAGDEDPAPLCVPLRSGRRGPGQGIARQVAAAGRTYVVGGHGPTVDSPVVRIVVARCQVDYAGRLTAHLPLATRVLMLKSDGSVLIHSDGGSYKPLNWMSPPCTVREGLAEDGRAEWIVTATKTDDTLRILMDEVLHDTSHDLGVDPGLQKDGVEAHLQELLAAHITTLGAGWTLVRREYMTAIGPVDILCKDAGGMTVAVEIKR	208	USER
				1	Ga0136631_102786451 hypothetical protein												FALSE			209	zzz6128		462.816	326	0							LKAFLPEATRLLMLKSDGSVLVHADCGGYKPLNWMTPPTAIEEEPERIVVRKRGGSTEDRLEIRLLEVLSDAQHALDEEMGLAKDGVERDLQEALAARPEELERELRLVRREWATEIGPVDLMCRDGDDGWVAVEIKRVGTIEAVEQLTRYLGFIRADPAKQLCRGILAAQSFKPQAVTLADARGLLCVEVDLELLRGEREPELTLFG*	209	USER
				1	Ga0136631_102227901 hypothetical protein												FALSE			219	zzz6116		531.061	490	0							MRLVIARCSVDYIGRLTAHLPSAMRLLLVKADGSVSIHADDRAYKPLNWMSPPCTLVESADGWRVTNKGGEELVITIGEVLHDTSHELGVDPGLQKDGVEKHLQELLADRCDVLGASWTLVRREQPTDIGPVDLLCRDETGARVAVEIKRRAEIDGVEQLTRYLQRVSTVLGEGVRGVLAAQSFKPQAKVLAADRGITCVQLDYDGLRGLESSTPTLF*	219	USER
				1	Ga0136631_101875111 hypothetical protein												FALSE			219	zzz6110		558.26	339	0							VRVIIARCRVTYAGRLSATLPSGVRLLMVKADGCVAIHADIGAYKPLNWMTAPNHLVEEPGRWVVTNAKGESLTIELEEVLSDQAHPMEDSAGLVKDGVELALRDLLAAAPDAIGPGLEFVQREYPTPIGPVDLLFRDASGQMLAVEVKRKGEIDGVEQLARYIEQLDNDPRLRPVRGVLAATRVAPQAQVLAAARGLGWVEVDYEVLKGDRSDLTLF*	219	USER
				1	Ga0136631_101607081 hypothetical protein												FALSE			228	zzz6102		516.371	682	0							VVVRLVIARCQVDYAGRLSAHLPVATRLIMVKADGSVSIHSDDRAYKPLNWMTPPCTLSETTGADGGVVWTVSAVKSDDTLRITIEEVLLDVRHDLGPEPGLVKDGVERRLQQLLAEHPSAIGAGLSLVRREFPTAIGPVDLLCRDPNGTSVAVEIKRRGDIDGVEQLARYLEFMERDPMLRPVRGMFVAQVIKPQARALAKERGIVCVEVDYDVLRGIERAQTTLF*	228	USER
				1	Ga0136631_101336021 hypothetical protein												FALSE			224	zzz6096		526.068	585	0							VARCQVDYAGRLTAHLPMATRVLMIKSDGSVLVHSDGGSYKPLNWMSPPCTLREGSTEDGQVEWTVTSQASPSGDTLRILIEDVVHDSSHELGIDPGLRKDGVEKHLQELLADHPATLAEGLTLVRREYPTAIGPVDLMCRDEAGLAVAVEVKRRGDIDGVEQLTRYLDLLNRAPLLTPVRGIFAAQEIRPQARVLATDRGIACAVVDYDALRGLDDPSHRLF*	224	USER
				1	Ga0136631_101331711 hypothetical protein												FALSE			220	zzz6095		483.422	360	0							VRLLVARCEVRYSGRLNALLPESVRLVLLKSDGSVLVHADSGGYKPLNWMTPPTVIEEEPGVIVVRKRAGKTEDRLEIRISEVLSDLDVPMDEIAGLEKDGVEKHLQEALAAAPSWLEEDIRLDRREWLTEIGPVDLMCRDCDDGWVAVEIKRLGTIEAVEQLTRYLGFIRVDPAKAACRGILAAQRFKPQAVTLAESRGIRCVEIDLELLRGEREPELT	220	USER
				1	Ga0136631_100559892 hypothetical protein												FALSE			215	zzz6075		514.188	467	0							LRLIVARCEVRYTGRLTAVLPEALRLVMLKSDGSVMVHADTGGFKPQNWMTPPTVIEEEPGRIVVRKHAGSTDDRLEIVVAEVISDVSHDMGEAAALEKEGVERELQELLANAPHHCGEGFRLVRREWPTDIGPVDLMCRDSDDGWVAVEIKRVATIDSVEQLTRYLERIAADPAFASPCRGVLAASQIKPQARVLAESRGIVCVEVDPAVLRGE	215	USER
				1	Ga0136631_100315922 hypothetical protein												FALSE			220	zzz6064		530.764	576	0							VRLVIARCSVEYAGRLTAYLPEAVRLIMVKADGCVAIHADGGAYKPLNWMNAPNMLVTGDGAWTVTNPKGESLTITLHEVFSDTEAEFGDDPGLQKDGVEAHLQELLAASPHTIEEGLTLVRREYPTAIGPIDLLCRDRDGHVVAIEVKRRGEIDGVEQLVRYIERLHLDSSLGIVRGMYVAQIVKPQARVLAESRGFTVVEVDYDQLRGLHLDELRLF*	220	USER
				1	Ga0136631_100266752 hypothetical protein												FALSE			221	zzz6061		529.487	591	0							VRLVIARCSVDYVGRLTAHLPLATRLILVKADGSVSVHADDRAYKPLNWMSPPCTVKEADGVWRVDHAKSGDSLVITIAEVLHDSSYDLGVDPGLQKDGVEAHLQQLLAERVEVLGTGWTLVRREFPTAIGPVDLLVRDSAGANVAVEIKRRGEIDGVEQLTRYLELLNRDPLLSPVRGVFAAQLIKPQARVLAGDRGIDCVTLDYDELRGADDPSLRLF*	221	USER
				1	Ga0136631_100245023 hypothetical protein												FALSE			220	zzz6058		523.785	624	0							VRLVIARCQVDYVGRLTAHLPMATRLLLVKADGSVSVHADDRAYKPLNWMSPPCTLAEEPARWTVTNKAGEQLIIELDEVLHDSRHELGVDPGLVKDGVEAHLQALLAEHTAVLGAGFTLVRREYPTAIGPVDLMCRDADGGSVVVEIKRRGEIDGVEQLTRYLELLNRDGLLAPVRGVFAAQQIKPQARTLAEDRGIRCVVLDYDALRGTDSDEFRLF*	220	USER
				1	Ga0136631_100225432 hypothetical protein												FALSE			228	zzz6055		516.188	510	0							MRLIVARCEVRYSGRLNAVLPQALRLLMVKADGSFMVHADSGGYKPSNWMTAPTVIEEGPDRIVVRKRAGESEDRLEIDIAEIVSDVTHDMGPPAQAGALEKDGVERDLQEALAAAPAFCGEGFRLVRREWPTDIGPVDLMCRDCDDEWVAVEIKRVGTIDAVEQLSRYLERIRLDPALTSCRGVLAAQSIKPQARVLAQSRGLTCVEVDLAILRGEREPDLTLFVA*	228	USER
				1	Ga0136631_100215453 hypothetical protein												FALSE			220	zzz6054		533.377	554	0							MRLVVARCVVDYDGRLTAHLASAVRLLLVKADGCVAVHADGGAYKPLNWMNAPNTLLESEERWTVTNPRGETLTITLEEVLLDVSQDCGEDPGLVKDGVEAHLQELLAAAPAALGEQLRLVRREYPTDIGPVDLLCRDARGGVVAVEIKRRGEIDGVEQLTRYLDRLNRDPLLRPVRGLFAAQQIKPQAKVLAKARDIQCVEVDYDELRGRASDELRLF*	220	USER
				1	Ga0136631_100131902 hypothetical protein												FALSE			225	zzz6047		518.507	491	0							MRLIVARCEVRYTGRLTAVLPEALRLLMVKSDGSFMVHADTGGFKPSNWMTAPTVIEEEAHRIVVRKRSGATEDQLEILIAEIVSDVSHDMGEAAALEKDGVERDLQEALAAAPEHCGEGFRLVRREWPTDIGPVDLMCRDTGDEWIAVEIKRIATIDAVEQLTRYLDRIRVDPAMASCRGVLAAQAIKPQARVLAQSRGLACVEIDLGLLRGEREPDLTLFAV*	225	USER
				1	Ga0136631_100092723 hypothetical protein												FALSE			209	zzz6038		540.391	402	0							MATRVLMIKADGSVLVHSDGGSYKPLNWMSPPCTLREGTTDEGAVQWIVTSRSTSKGPDDTLRILIEEVLHDSAHDLGLDPGLQKDGVEKHLQELLAEHPATLSDGLTLVRREYPTAIGPVDLMCRDGAGLAVAVEIKRRGDIDGVEQLTRYLELLNRDPLLTPVRGIFAAQEIRPQARVLATDRGIACAVVDYDALRGLDDPSHRLF*	209	USER
				1	Ga0136631_100072812 hypothetical protein												FALSE			218	zzz6037		531.461	503	0							LVIARCQVDYVGRLTAHLPMARRLLLVKADGSVSIHADDRAYKPLNWMSPPCSLLEQPDRWTVTNRSGEQLLIAIDEVLHDASFELGVDPGLQKDGVEAHLQELLAAHITTLGVGWTLVRREYMTAIGPVDILCKDSAGLTVAVEIKRRGEIDGVEQLTRYVELLNRDPQLRPVRGVFAAQEIKPQARVLATDRGIGCVTLDYAALRGHDDPTSRLF*	218	USER
				1	Ga0136631_100056165 hypothetical protein												FALSE			225	zzz6034		519.224	586	0							MRLIVARCEVRYTGRLTAVLPEALRLLMLKADGSVMVHADTGGYKPSNWMTAPTIIEEGPDRIIVRKRAGATEDRLEIAIAEIISDVTHDMGEAAALEKDGVERDLQEALAAAPGCCGEGFRLVRREWPTDIGPVDLMCRDGDDAWIAVEIKRLATIDAVEQLTRYLERIRRDPAMASCRGVLAAQAIKPQARVLAEARGLRCVEVDLAVLRGEREPDLTLFAA*	225	USER
				1	Ga0136631_100039095 hypothetical protein												FALSE			228	zzz6033		516.113	485	0							MRLIVARCEVRYTGRLTAVLPEALRLLMLKADGSFMVHADSGGYKPSNWMTAPTVIEETGSPPTRIVVRKRAGATEDRLEIAICEIVSDVSHDMGEAAALEKDGVERDLQEALAAAPAHCGEGFRLVRREWPTDIGPVDLMCRDIEDGWIAVEIKRVATIDAVEQLTRYLDRIRLDPAMAACRGVLAAQAIKPQARVLAEARGLCCVEVDLAVLRGEREPDLTLFGA*	228	USER
				1	Ga0136631_100024309 hypothetical protein												FALSE			227	zzz6029		508.529	437	0							MRLIVARCEVRYTGRLTAVLPEALRLLMIKADGSVMVHADTGGFKPSNWMTAPTVIEEESERIIVRKRAGATEDRLEIAISEVVSDVEHDMGPPTQAAALEKDGVERDLQEALAAAPLHCGDGFRLVRREWPTDIGPVDLMCRDGDDEWIAVEIKRVATIDAVEQLTRYLERIRCDPAMASCRGVLAAQVIKPQARVLAEARGLACVEVDLAVLRGERAPDLTLFV*	227	USER
				1	Ga0136631_100014884 hypothetical protein												FALSE			231	zzz6028		507.414	425	0							MRLIVARCEVRYSGRLTALLPEALRLLMLKDDGSVLVHADTGGYKPSNWMTAPTVIEETGTPPTRIVVRKRAGATEDRLDILVAEVVSDVTHDLGPTTPAAALEKDGVERDLQEALAAMPAHCGEGFRLVRREWPTDIGPVDLMCRDGEDAWIAVEIKRVATIDAVEQLSRYLERIRLDPAMASCRGVLAAQAIKPQARVLAQSRGLDCVEVDLAVLRGEREPDLTLFAF*	231	USER
				1	Ga0136631_100009796 hypothetical protein												FALSE			228	zzz6026		519.216	569	0							VPTVRLIVARCEVRYSGRLNAVLPHALRLLMLKADGSVLVHADTGGYKPSNWMTAPTVIEEEPTRIVVRKRAGGTEDRLEIEIAEIVSDVTHDMGEAAALEKDGVERDLQEALAAAPAHCGEGFRLVRREWPTDIGPVDLMCRDGDDAWIAVEIKRVGTIDAVEQLSRYLERIRRDPAMTSCRGVLAAQAIKPQARVLAQARGLDCVEVDLAILRGEREPDLTLFAA*	228	USER
				1	Ga0136631_100004339 hypothetical protein												FALSE			242	zzz6023		508.762	424	0							MRLIVARCEVRYTGRLTAVLPEALRLLMIKSDGSVMVHADTGGFKPSNWMTAPTVIEEEPGSIVVRKRAGTGRSAGRSSIGRAPHGPISEDRLEIRVVEVVSDVTHDMGEAAALEKEGVERELQELLADSPETCGEGFRLVRREWPTDIGPVDLMCRDSDDGWVAVEIKRVATIDAVEQLTRYLERLADEPGFASCRGVLAAAAIKPQARVLAESRGIDCVEVDPAVLRGDREPDLTLFAG*	242	USER
				1	Ga0136639_102409921 hypothetical protein												FALSE			233	zzz5924		535.771	428	0							LDRVLGVRLVIARCSVDYAGRLSAHLPIATRLLLLKADGSVLVHSDSLSYKPLNWMSPPCSISFPEVADEAREVGVTETWKVTQAKTSDLLVISIHEIIHDSAHELGIDPGLQKDGVEAHLQKLLAEQIDLLGHGYRLVRREYMTAIGPVDILATDHAGASIAIEIKRRGDIDGVEQLTRYLELMNRDPRLAPVAGVFAAQEIKPQARTLALDRGIRCVTLDYDAMRGLDDSD	233	USER
				1	Ga0136639_101621432 hypothetical protein												FALSE			218	zzz5905		536.592	414	0							VRLVIARCSVDYAGRLSAHLPPATRLLIHKNDGSLLVHSDGGSYKPLNWMSPPCTLTVHEPDDDQLAAGVTELWRVTHAKTADMLVVSIYETLHETAHELGLDPGLQKDGVEAHLQKLLAEQIALVGDGFTLVRREYMTAIGPVDILARDVSGGSVAIEIKRRGGIDGVEQLTRYLELMNRDPLLAPVAGVFAAQEITPQARTLAEDRGIRCLLLDYD	218	USER
				1	Ga0136639_101496381 hypothetical protein												FALSE			205	zzz5898		540.931	408	0							MATRVLMIKADGSVLVHSDGGSYKPLNWMSPPATFREGTTEDGQVEWTVTAAKTDDTLRILIEEVQHDSSHALGIDPGLQKDGVEKHLQELLAEHPASLADGLTLVRREFPTAIGPVDLMCRDADGRSVAVEIKRRGEIDGVEQLTRYLELLNRDPLLCPVRGIFAAQEIKPQARVLAADRGIACAVVDYDALRGLDDPTHRLF*	205	USER
				1	Ga0136639_100616342 hypothetical protein												FALSE			218	zzz5877		528.83	513	0							MRLVIATCSVDYVGRLTAHLPSATRLLLVKADGSVSIHADDRAYKPLMWMSPPCTTVDADGTWTVTNKAGEQLVITVEQVLSDVSHALGSDPGLVKDGVEKHLQELLADRCHVLGAGWTLVRREYPTDIGPVDLLCRDDSGAHVAVEIKRHAEIDGVEQLTRYLQRLSTVLGPVRGVLAAQTFKPQAKVLAGDRGIVCVQLDYDALRGMDSLTPTLF*	218	USER
				1	Ga0136639_100414652 hypothetical protein												FALSE			328	zzz5868		525.07	631	0							VPLERGPLGSGLQERRTDPATAVVGVDGDLCQVRVGLQVENVGEPDDRVADDEDEAPLCVPPEHREAGVLDRRQRRQVAAAGGAYVVLGHGSTVDSPVVRIVVARCQVDYAGRLTAHLPLATRVLMLKSDGSVLIHSDGGSYKPLNWMSPPCTVREGLTEDGRAEWVVTATKTDDTLRILMDEVLHDTSHDLGVDPGLQKDGVEKHLQELLAEHPSSLADGLTLVRREFPTAIGPVDLMCRDAGGLSVAVEIKRRGDIDGVEQLTRYLELLNRDPMLIAKGRVRGIFAAQEIKPQARVLATDRGIACALVDYDALRGMDDGAEHRLF*	328	USER
				1	Ga0136639_100366524 hypothetical protein												FALSE			219	zzz5864		537.229	398	0							AGRLSAHLPMAKRLIIVKADGSVSVHADDRAYKPLNWMSAPCTLKIAEPDEDALELGVTQLWEVRSREGDTLQIRLGEVHLDSDHTFGVDPGLQKDGVEAHLQALLAEHPTTFGAGWQLVKREYYTPIGPVDLLLRDHNGGHVAVEVKRRGEIDGVEQLTRYLDLMNRDPQLAPVQGVFAAQQIKPQAATLAADRGISCRVIDYDLLRGMDNSDERLF*	219	USER
				1	Ga0136639_100105224 hypothetical protein												FALSE			226	zzz5852		510.282	720	0							VRLVVARCQIDYAGRLTAHLPLATRVLMIKADGSVLVHSDGGSYKPLNWMSPPCTLREATTEDGQVEWTVSNTKTDDTLRILLAEIISDSSHDLGADPGLQKDGVEKHLQALLADHPATLADGLTLVRREFPTAIGPVDLMCRDIAGSSVAVEIKRRGDIDGVEQLTRYLELLNRDPLLAPVRGIFAAQEIKPQARVLAMDRGIACAVVDYDALRGLDDPSHRLF*	226	USER
				1	Ga0136639_100073166 hypothetical protein												FALSE			233	zzz5847		539.23	400	0							VVRLVIARCSVDYAGRLSAHLPLATRLLLLKADGSVLVHSDSLSYKPLNWMSPPCSLTMPDVAEDAREAGVVETWKVTQAKTSDLLVISIHEIIHDSAHELGIDPGLRKDGVEAHLQKLLAEQIDLLGDGYRLVRREYMTAIGPVDILATDDAGASVAVEIKRRGDIDGVEQLTRYLELMNRDPRLAPVAGVFAAQEIKPQARTLALDRGIRCVTLDYDEMRGLDDSDSRLF*	233	USER
				1	Ga0136639_100018325 hypothetical protein												FALSE			232	zzz5840		540.547	386	0							VRLVIARCSVDYAGRLSAHLPLATRLLLLKADGSVLVHSDSLSYKPLNWMSPPCNISFPEVADDAREVGVTQTWKVTQAKTSDLLVISIHEIIHDSAHELGIDPGLQKDGVEAHLQKLLAEQIDLLGDGYRLVRREYMTAIGPVDILATDHAGASVAIEIKRRGDIDGVEQLTRYLELMNRDPRLAPVAGVFAAQEIKPQARTLALDRGIRCLTLDYDAMRGLDDSDSRLF*	232	USER
				1	Ga0136639_100003456 hypothetical protein												FALSE			229	zzz5835		536.956	434	0							VIAKCSVDYTGRLSAHLPLATRLLMIKSDGSVLVHSDGGSYKPLNWMSPPCSLALTVPDDDQTDAGVTALWTVTHTKTADQLIVSIYEVLHDSAHELGIDPGLIKDGVEAHLQKLLAEHIHLLGDGHTLVRREYMTAIGPVDILARDSAGGSVAVELKRRGDIDGVEQLTRYLELMNRDPHLAPVSGVFAAQIIKPQARTLAEDRGIRCLVLDYDAMRGLDDTQSKLF*	229	USER
				1	Ga0136639_100000979 hypothetical protein												FALSE			232	zzz5834		538.875	392	0							VRLVIARCSVDYAGRLSAHLPLATRLLLLKADGSVLVHSDSLSYKPLNWMSPPCSISFPEVADDAREVGVTETWKVTQAKTSDLLVISIHEIIHDSAHELGIDPGLQKDGVEAHLQKLLADQIDLLGDGYRLVRREYMTAIGPVDILATDHAGASVAIEIKRRGDIDGVEQLTRYLELMNRDPRLAPVAGVFAAQEIKPQARTLALDRGIRCVTLDYDAMRGLDDSDSRLF*	232	USER
				1	Ga0136630_12038661 hypothetical protein												FALSE			223	zzz5715		513.733	633	0							MRLIVARCAVDYTGRLTAHLPEALRLVVLKADGSVLVHADAGGFKPLNWMTPPTVIEEEPNRIVVRKQKGEDRLEITLSEVLSDVTHAMDFDAARLEKDGVEAHLQLALAAAPEYCGEGFRLVRREWPTDIGPVDLMCRDGEDGWVAVEIKRVGTIDAVEQLARYLERIRLDPALVDCRGVLAAQAVKPQARVLAEARGLSWVEVDLAELRGEREPALTLFG*	223	USER
				1	Ga0136630_12002961 hypothetical protein												FALSE			219	zzz5714		524.849	588	0							RLVIARCSVDYAGRLAAHLPEATRLIMVKADGCVAIHSDGGAYKPLNWMNAPNRLVEGDTEWVVTNPKGERLTITLHEVLSDVSEPFGVDPGLQKDGVEAHLQELLAATPGAIERGLTLVRREYPTAIGPVDLVCRDGDGQVVAIEVKRRGEIDGVEQLVRYIERLRLDSSLGDVRGVFVAQVVKPQARVLAEARGLRWVEVDYDELRGMAPADLRLF*	219	USER
				1	Ga0136630_11637711 hypothetical protein												FALSE			218	zzz5702		472.094	341	0							VHVRLIVARCEVRYSGRLTALLPEALRLLMIKSDGSVMVHADTGGFKPQNWMTPPTVIEFHPGRATPCPDATADEQPGRIVVRKRAGATEDRLEIAVAEVISDVTHDMGEAAALEKEGVEKELQELLAAAPEHCGEGFRLVRREWPTDIGPVDLMCRDAEDRWVAVEIKRVATIDAVEQLTRYLERLAAEPGFALCRGVLAATQIKPQARVLAESRGI	218	USER
				1	Ga0136630_11548231 hypothetical protein												FALSE			214	zzz5700		540.718	380	0							HLPLATRLLMVKADGSVLVHSDGGSYKPLNWMAPPCRVAEVEADEGEVAEGVTAVWLVRHAKREDTLRIRLHEVLEDSSHELGIDPGLVKDGVESQLQHLLAEHIHTLGAGYRLLRREYPTPIGPVDILCRDAEGATVAVEIKRRGDIDGVEQLSRYLELLNRDPHLTPVSGVFAAQVIRPQARTLAADRGIRCVTLDYQALRGIDDPGSRLF*	214	USER
				1	Ga0136630_11406962 hypothetical protein												FALSE			218	zzz5693		516.366	486	0							RCEVRYTGRLVAVLPEALRLLMIKADGSVMVHADTGGYKPSNWMTAPTVIEEQPERIVVRKRAGTSEDRLEIAIAEILSDITYDMGEAAALEKDGVERDLQEALAAAPAHCGEGFRLVRREWPTDIGPVDLMCRDGDDDWIAVEIKRIATIDAVEQLSRYLERIRRDPALASCRGVLAAQVIKPQARVLAEDRGLACVEVDLAVLRGEREPDLTLFV*	218	USER
				1	Ga0136630_11040212 hypothetical protein												FALSE			225	zzz5679		508.718	426	0							MRLLVARCEVSYTGRLTAFLPEAVRLLMIKSDGSVLVHADSGGFRPSNWMTPPTVIEEEDGLIVVRKRAGKSEDRLEIRIAEILSDQEHEMDEVAGLEKDGVERHLQEALADRPDCLEEELRLDRREWMTEIGPVDLMCRDSDDGWVAVEIKRVGTIEAVEQLTRYLDFIRVDAAKEHCRGILAAQTFKPQAVTLAESRGIRCVEVDLAVLRGEREPELTLFGA*	225	USER
				1	Ga0136630_10714622 hypothetical protein												FALSE			309	zzz5663		515.294	591	0							METAARDPVSDRAPAEAEAVQLPHRDDAVLPARELRDQHVEAGWGTWCMTVVHEMLHPGASPGRLARLAHVRHTDVAVRAHRYGDAMRLIVARCAVEYTGRLTAQLPEALRLVMVKADGSVLVHADAGGYKPLNWMTPPTVIEEEDGRIVVRKRKGDDRIDITLTEVLSDVSHAMDFDATRLEKDGVEADLQIALAAAPECCGEGFRLVRREWPTDVGPVDLMCRDEDDGWIAVEIKRVGTIDAVEQLSRYLERIRRDPALADCRGVLAAQVVKPQARVLAEARGVAWVEVDLAQLRGEREPALTLFG*	309	USER
				1	Ga0136630_10515462 hypothetical protein												FALSE			220	zzz5653		518.071	673	0							MRLVIARCSVDYTGRLAAHLPEATRLIMVKRDGCVAIHADGGAYKPLNWMNAPNRLVEREGSWEVTNPKGERLVITLHEVLSDSSHPMGIDPGLTKDGVEAHLQELLASSPEAIEDGLVLVRREYPTAIGPVDLVCRDADGTVVAIEVKRRGEIDGVEQLTRYVERLSLDSSLGLVRGVFVAQRVKPQARVLAEARGYRCVEVDYDTLRGMAPDDLRLF*	220	USER
				1	Ga0136630_10398852 hypothetical protein												FALSE			242	zzz5648		506.866	418	0							MRLIVARCEVRYTGRLTAVLPEALRLLMIKSDGSVMVHADTGGFKPSNWMTAPTVIEEEPGSIVVRKRAGTGRSAGRSSIGRAPHGPISEDRLEIRVVEVVSDVAHDMGEAAALEKEGVERELQELLADSPETCGEGFRLVRREWPTDIGPVDLMCRDSDDGWVAVEIKRVATIDAVEQLTRYLERLADEPGFASCRGVLAAAAIKPQARVLAESRGIDCVEVDPAVLRGDREPDLTLFAG*	242	USER
				1	Ga0136630_10329783 hypothetical protein												FALSE			228	zzz5645		516.184	474	0							MRLIVARCEVRYSGRLTAVLPRALRLLMIKADGSFMVHADSGGFKPSNWMTAPTVIEEQPERIVVRKRAGATEDRLEIDIAEVISDVTHDFGPPTPAAALEKDGVERDLQEALAAAPTFCGEGFRLVRREWPTDIGPVDLMCRDMQDAWIAVEIKRVCTIDAVEQLTRYLERIRQDPAMASCRGILAAQSIKPQARVLAEARGLACVEVDLAVLRGEREPDLTLFAA*	228	USER
				1	Ga0136630_10170243 hypothetical protein												FALSE			228	zzz5634		480.675	369	0							MRLIVARCTVDYTGRISTRLAEATRLLMIKADGTFMIWDDGAGSGGHKVKPLNWMTPPTVIDEEEGRIVVRKRTGDDQLEIALSEVLSDVTHAMDFDAARLEKDGVEADLQVALAAAPECCGEGFRLVRREWPTDIGPVDLMCRDDQDGWTAVEIKRVGTIDAVEQLCRYLERIRLDPALGDCRGVLAAQVVKPQARVLAEARGLAWVEIDLAELRGERAPALTLFG*	228	USER
				1	Ga0136630_10138803 hypothetical protein												FALSE			224	zzz5631		515.381	617	0							MRLIVARCEVRYSGRLSARLPEALRLLMLKADGSVLVHADAGGYKPLNWMTPPAVVEEEAGRIVVRKVKGEDRLEIDILEVLSDVTHDMPDSTADLEKDGVESHLQELLAAAPGWCGEGFRLVRREWPTDIGPVDLMCRDGDDGWVAVEIKRVGTIDAVEQLSRYLERIRLDPALGSCRGILAAQVLKPQARVLATARGIACVEVDLELLRGEREPDLTLFAA*	224	USER
				1	Ga0136630_10126563 hypothetical protein												FALSE			220	zzz5626		536.259	513	0							MRLVLARCVVDYDGRLTAHLTSAVRLLLVKADGCVAVHADGGAYKPLNWMNAPNTLLESEDRWTVTNPRGETLTITLEEVLLDVRQDCGEDPGLVKDGVEAHLQELLAAAPAALGEQLRLVRREYPTDIGPVDLLCRDAQGGVVAVEIKRRGEITGVEQLTRYVDRLNRDPLLRPVRGVLAAQRIKPQAKVLAEARHIQCVEVDYDELRGMASDELRLF*	220	USER
				1	Ga0136630_10124123 hypothetical protein												FALSE			220	zzz5625		525.405	592	0							VRLVIARCSVDYAGRLAAHLPEATRLIMVKADGCVAIHSDGGAYKPLNWMNAPNRLVEGDTEWVVTNPNGERLTITLHEVLSDVSEPFGVDPGLQKDGVEAHLQELLAALPAVIEHGLTLVRREYPTAIGPVDLVCRDATGQVVAIEVKRRGDIDGVEQLVRYIERLRLDSSLGDIRGVFVAQTIKPQARVLAEARGLRWVEVDYDELRGMAPTDLRLF*	220	USER
				1	Ga0136630_10091173 hypothetical protein												FALSE			220	zzz5621		533.377	554	0							MRLVVARCVVDYDGRLTAHLASAVRLLLVKADGCVAVHADGGAYKPLNWMNAPNTLLESEERWTVTNPRGETLTITLEEVLLDVSQDCGEDPGLVKDGVEAHLQELLAAAPAALGEQLRLVRREYPTDIGPVDLLCRDARGGVVAVEIKRRGEIDGVEQLTRYLDRLNRDPLLRPVRGLFAAQQIKPQAKVLAKARDIQCVEVDYDELRGRASDELRLF*	220	USER
				1	Ga0136630_10070234 hypothetical protein												FALSE			230	zzz5619		517.254	528	0							MRLIVARCEVRYTGRLLAVLPEALRLLMIKADGSVMVHADTGGYKPSNWMTAPTVIEEEPERIVVRKRAEASEDRLEIAIAEILSDVTYDMGAAAALEKDGAERDLQEALAAAPAHCGEGFRLVRREWPTDIGPVDLMCRDGDDDWIAVEIKRVATIDAVEQLSRYLERIRRDPALASCRGVLAAQVIKPQARVLAQDRGLACVEIDLELLRGEREPDLTLFTSNVARS*	230	USER
				1	Ga0136630_10069791 hypothetical protein												FALSE			223	zzz5618		515.757	486	0							MRLIVARCEVRYSGRLNAVLPEALRLLMLKADGSVMVHADTGGFKPQNWMTPPAVFEESPGRIVVRKVKEDDRLDIAITEVLSDITHDMGEAAALEKDGVEADLQEQLAAAPGWCGEGLRLVRREWPTDIGPVDLMCRDPGDGWVAVEIKRVATIDAVEQLTRYLERIRLDPEKAGCAGVLAAERIKPQARVLAQARGLRCVEVDLAVLRGEREPDLTLFAA*	223	USER
				1	Ga0136630_10022061 hypothetical protein												FALSE			202	zzz5611		534.284	422	0							LPMAIRLIMVKADGSVSVHADGGAYKPLNWMTPPCTVRESVGEWRVEHGKTGDALVITIEEILADRSYELGLDPGLQKDGVEAHLQALLAERVEVLGAGWSLVRREYPTAIGPVDLLVRDDAGGSVAVEIKRRGEIDGVEQLTRYLELLNRDPRIAPVRGIFAAQQIKPQARVLAVDRGIECVTLDYDQLRSLDDPTSRLF*	202	USER
				1	Ga0136630_10009645 hypothetical protein												FALSE			220	zzz5605		535.961	490	0							VRLVVARCSVDYTGRLAAHLPAADRLIMVKADGCVAIHADGGAYKPLNWMNAPNRLAELDGWWEITNPKGEKLVITLHEVHSDNTHELGDDPGLTKDGVEAHLQQLLAASPGAIEDGMVLVRREYPTGIGPVDLVCRDVQGRVVAIEVKRRGEIDGIEQLSRYIECLNLDSSLGQVRGMLVAQVIKPQAKALARSRGFHWVEIDYDALRGIDPGDLRLF*	220	USER
				1	Ga0136630_10005377 hypothetical protein												FALSE			216	zzz5602		537.372	508	0							VDYAGRLTAHLPMATRLLIVKADGSVLVHSDGGSYKPLNWMSPPCTLVAGVDADGRAEWVVEAKSGDTLRILMHHVLSDSSYDLGIDPGLQKDGVERHLQELLADHPTSLAEGLSLVRREFPTAIGPVDLLCRDGLGATVAVEIKRRGDIDGVEQLTRYLDLLNRDPLLSPVRGIFAAQEIKPQARVLATDRGIGCVTVDYDQLRGMDDPTARLF*	216	USER
				1	Ga0136630_10000052 hypothetical protein												FALSE			215	zzz5597		529.569	439	0							VDYVGRLTAHLPSALRLLLVKADGSVSIHADDRAYKPLNWMSPPCTLRESTDENGVLWTVTNKMGEQLQIHIDSIEHDSAHELGVDPGLVKDGVEAHLQELLAEHVHTFGAGWTLVRREYPTPIGPVDLLCRDAAGATVAIEVKRRGEIDGVEQLTRYLALLNRDPLLAPVRGVLVAQEVTPQARVLATDRGIGWQVVDYQLLRGAEDTSLRLF*	215	USER
				1	Ga0180121_103055751 hypothetical protein												FALSE			201	zzz5479		532.401	429	0							AARDGETRVPGVRLVIATCTVDYVGRLTAHLPSATRLILVKADGSVSVHADDRAYKPLNWMSPPCTLREGTGEQSGTWTVTNKAGERLVITVEEVLHDSSHALGVDPGLVKDGVEAHLQALLAEQIETLGPGFRLVRREYPTAIGPVDILCRDAAGATVAVEIKRRGEIDGVEQLSRYLLLLDRDPSLTPVRGIFAAQEIK	201	USER
				1	Ga0180121_102163671 hypothetical protein												FALSE			204	zzz5459		530.497	437	0							LPSATRLILVKADGSVSVHADDRAYKPLNWMSPPCTLREGAGEQAGTWTVTNKAGERLVITVEEVLHDSSHALGVDPGLVKDGVEAHLQALLADQIETLGPGFRLVRREYPTAIGPVDILCRDSSGATVAVEIKRRGEIDGVEQLTRYLQLLDRDPSLTPVRGIFAAQEIKPQARVLAQDRGIDCVTLDYDALRGFDDPGTRLF	204	USER
				1	Ga0180121_101928901 hypothetical protein												FALSE			241	zzz5454		527.521	560	0							PGQRSAPAKGWVGWSTVRLVIATCSVDYDGRLTAHLPLATRLLLVKADGSVLVHSDGGSYKPLNWMSPPCLLREGVADDGVTEWTVSSTKTDDTLRIRIEEVLHDSAHELGTDPGLQKDGVEKHLQELLAEHTVALGAGMSLVRREFMTAIGPVDMLCKDATNSSVAVEIKRRGDIDGVEQLTRYLVLMNRDPLLAPVRGIFAAQEIKPQARTLALDRGIECVVVDYDELRGIDDPSLRLF	241	USER
				1	Ga0180121_101770241 hypothetical protein												FALSE			222	zzz5450		524.899	616	0							CQVDYAGRLTAHLPMATRVLMIKADGSVLVHSDGGSYKPLNWMSPPCTLREGTTDEGAVQWIVTSRSTSKGPDDTLRILIEEVLHDSAHDLGLDPGLQKDGVEKHLQELLAEHPATLSDGLKLLRREYPTAIGPVDLMCRDGAGLAVAVEIKRRGDIDGVEQLTRYLELLNRDPLLTPVRGIFAAQEIRPQARVLATDRGIACAVVDYDALRGLDDPSHRLF	222	USER
				1	Ga0180121_101422461 hypothetical protein												FALSE			201	zzz5439		539.374	390	0							VDYAGRLTAHLPMANRLILLKSDGSVSIHSDDRAYKPLNWMSPPCSVREATNADGTTEWTVTAHKTDDTLRILIEDVVHDSAHELGHDPGLQKDGVEKHLQELLADHPATLGNGVTLVRREFMTAVGPVDLLCRDAAGGSVAVEIKRRGDIDGVEQLARYLELMNRDPLLAPVRGIFAAQEIRPQARTLAAHRGIECSVVD	201	USER
				1	Ga0180121_100918152 hypothetical protein												FALSE			223	zzz5423		513.878	500	0							VRLIVARCEVRYTGRLTAVLPEALRLLMLKSDGSVMVHADTGGFKPQNWMTPPTVIEESDGLIVVRKRAGATEDRLEIHVADVVSDVEHDMGEAAALEKEGVERELQELLADAPEHCGEGFRLVRREWPTDIGPVDLMCRDGDDGWVAVEIKRVATIDAVEQLTRYLERMADDPGFASCRGVLAATQVKPQARVLAESRGIACVEVDPGVLRGEREPDLTLFA	223	USER
				1	Ga0180121_100807362 hypothetical protein												FALSE			223	zzz5416		510.527	433	0							MRLLVARCEVSYTGRLTAFLPEAVRLLMIKSDGSVLVHADSGGYRPSNWMTPPTMIEEDEGLILVRKRAGKSEDRLEIRIAEILSDQQHEMAEVAGLEKDGVERHLQEALADRPASLEEELRLDRREWMTEIGPVDLMCRDCDDGWVAVEIKRIGTIEAVEQLTRYLGFIRRDSAKEHCRGILAAQTFKPQAVTLAASRGIRCVEVDLALLRGEREPDLTLFV	223	USER
				1	Ga0180121_100765632 hypothetical protein												FALSE			219	zzz5415		517.165	680	0							MRLVIARCSVDYTGRLAAHLPEATRLIMVKADGCVAIHADGGAYKPLNWMNAPNRLVAQEGSWEVTNPKGERLVITLHEVLSDSSHPMGIDPGLTKDGVEAHLQELLASSPEAIEDGLVLVRREYPTAIGPVDLVCRDADGTVVAVEVKRRGEIDGVEQLTRYVERLSLDSSLGLVRGVFVAQRVKPQARVLAEARGYRCVEVDYDTLRGMAPDDLRLF	219	USER
				1	Ga0180121_100665551 hypothetical protein												FALSE			223	zzz5411		490.449	374	0							MRLLVARCEVSYTGRLNALLPEAVRLLLLKSDGSVLVHADSGGYKPLNWMTPPTVIEQDEGLIVVRKRAGKTEDRLEIRIAEVLSDLDVPMDEIAGLEKDGVERHLQEALADRPDLLEEELRLDRREWMTEIGPVDLMCRDCDDGWVAVEIKRVGTIEAVEQLTRYLGFIRVDPAKELCRGILAAQTFKPQAVTLAESRGIRCVEVDLAVLRGEREPDLTLFV	223	USER
				1	Ga0180121_100525713 hypothetical protein												FALSE			224	zzz5407		513.281	612	0							VRLVVARCEVTYSGRLDAYLPEAIRLLVFKADGSVLVHADSGGYKPLNWMTPPTVIEDGEGTIVVRKRAGRSEDRLEIRLVEVLAEFEHELGEDAGLEKDGVERHLQEALAERPEAVETGLRLVRREWPTEVGPVDLMCRDADDGWVAVEIKRVGTLEAVEQLSRYLEVLRRDPALSECRGILAAQVVKPQARTLCDARLLGCVEVDLGLLRGEREPELTLFST	224	USER
				1	Ga0180121_100261443 hypothetical protein												FALSE			231	zzz5399		520.832	661	0							VTYAHWVRLVIARCQVDYSGRLSAHLPMATRLVLVKADGSVSVHADDRAYKPLNWMSPPCRIEEGTGGDGRLEWVVSAGKADGQLRIVFDEVLHDSTHELGVDPGLVKDGVERHLQELLAEHPGTLGEGMTLVHREYPTAVGPVDLLCRDTEGVAVAVEVKRRGEIDGVEQLARYLELLDRDPLLRPVRGVLAAQEIKPQARTLAAHRGIDCVSVDYDLLRGLDDPSLRLF	231	USER
				1	Ga0180121_100130802 hypothetical protein												FALSE			219	zzz5390		532.292	548	0							MRLVIARCTVDYNGRLAAHLPEAIRLIMAKADGCVAIHADGGAYKPLNWMNAPNSLVDNTDHWVVTNPKGERLTINLLEVLHTASYELGEDPGLQKDGVESHLQELLAATPHAIEAGLTLVRREYQTAIGPIDLVCRDAAGQVVAIEVKRRGEIDGVEQLARYIERLHLDSSLGAVRGVFVAQVVKPQARVLAEARGFTWVEVDYDELRGLSLDTLRLF	219	USER
				1	Ga0180121_100101271 hypothetical protein												FALSE			231	zzz5388		540.183	470	0							LDSAQSVLASLGVRIVIARCSVDYEGRLNAHLPEAVRLLMVKADGCVAIHSDGGAYKPLNWMNAPNQLVELGHRWEVSNAKGERLIVTLHEVISDTNHELGVDPGLTKDGVEAHLQEMLAEKPWVLEEGLTLVRREFPTDLGPIDLVCVDRFGAMVAIEVKRRGEIAGVEQLGRYLERLRLDGRMGSVRGMLVAQSIAPQARLLAHARGFETIEVDYEGLREAESREMRLF	231	USER
				1	Ga0180121_100095963 hypothetical protein												FALSE			219	zzz5387		531.621	568	0							VRLVIARCSVEYAGRLTAHLPEAVRLIMVKADGCVAIHADGGAYKPLNWMNAPNMLVTGDGAWTVTNPKGESLTITLHEVFSDTEAEFGDDPGLQKDGVEAHLQELLAASPHTIEEGLTLVRREYPTAIGPIDLLCRDRDGHVVAIEVKRRGEIDGVEQLVRYIERLHLDSSLGIVRGMYVAQIVKPQARVLAESRGFTVVEVDYDQLRGLHLDELRLF	219	USER
				1	Ga0180121_100037774 hypothetical protein												FALSE			223	zzz5383		482.989	361	0							MRLLVARCEVSYTGRLNALLPEAVRLLLLKSDGSVLVHADSGGYKPLNWMTPPTVIEQDEGLIVVRKRAGKTEDRLEIRIAEVLSDLDVPMDEVAGLEKDGVEKHLQEALAASPTWLEEELRLDRREWMTEIGPVDLMCRDCDDGWVAVEIKRVGTIEAVEQLTRYLGFIRVDAAKDHCRGILAAQSFKPQAVTLAESRGIRCVEIDLAVLRGEREPELTLFG	223	USER
				1	Ga0180121_1000093511 hypothetical protein												FALSE			223	zzz5380		529.438	566	0							VRLVIATCTVDYVGRLTAHLPSATRLILVKADGSVSVHADDRAYKPLNWMSPPCTLREGTGEHAGTWTVTNKAGERLVITVEEVLHDSSHPLGVDPGLVKDGVEAHLQALLADQIETLGPGWRLVRREYPTAIGPVDILCRDSAGATVAVEIKRRGEIDGVEQLTRYVELLDRDPTLTPVRGVFAAQEIKPQARVLATDRGIDCVTLDYDALRGFDDPDTRLF	223	USER
				1	Ga0180121_100001696 hypothetical protein												FALSE			226	zzz5379		513.612	510	0							VRLIVARCEVTYTGRLSAFLPESTRLLMVKADGAVLIHADAGGYKPLNWMTPPTVIEEEGEPIERLVVRKRAGKSEDRLEIRILELLSDVSHEMGEAAALEKDGVERDLQEALAAGPEHLGEELRLVRREWATDVGPVDLMCRDADAGWVAVEIKRVGTIEAVEQLSRYLECIRVDPAKAACRGILAAQSVKPQAAALATARGIACVEVDLDVLRGLREPELTLFS	226	USER
				1	Ga0183260_107164751 hypothetical protein												FALSE			210	zzz5129		513.957	535	0							IVARCAVDYTGRLTAHLPEALRLVVLKADGSVLVHADAGGFKPLNWMTPPTVIEEEPTRIVVRKQKGEDRLEITLSEVLSDVTHAMDFDAARLEKDGVEAHLQVALAAAPEYCGEGFRLVRREWPTDIGPVDLMCRDGEDGWVAVEIKRVGTIDAVEQLARYLERIRLDPALVDCRGVLAAQAVKPQARVLAEARGLSWVEVDLAELRGE	210	USER
				1	Ga0183260_106114121 hypothetical protein												FALSE			206	zzz5108		536.253	419	0							YVGRLSAHLPMATRLLLVKADGSVSIHADDRAYKPLMWMSPPCSTVDSGGVWTVTNKAGEQLVIHVEEILSDVAHALGGDPGLVKDGVEKHLQELLADRCEVLGEGFTLVQREYFTDIGPVDLLCRDGSGGHVLVEVKRHAEIDGVEQLTRYLQRVSTVLGEVKGVLAAQSFKPQAKVLAADRGITCVQLDYDALRGMDPSTPTLF	206	USER
				1	Ga0183260_105468772 hypothetical protein												FALSE			202	zzz5095		534.5	368	0							PALRLLLVKADGSVSIHADDRAYKPLNWMSPPCTLRETADEDGMLWTVTNKLGEQLLIRLESIEHDSFHQLGVDPGLVKDGVEAHLQELLAEHVHTFGTGWSLVRREYPTPIGPVDLLCRDATGTTVAIEVKRRGEIAGVEQLTRYLALLNRDPLIAPVRGVLDAQELTPQARGLATDRGIGWQVVDYQLLRGAEDSSLRLF	202	USER
				1	Ga0183260_104555211 hypothetical protein												FALSE			223	zzz5069		484.627	362	0							MRLLVARCEVTYTGRLDAFLPEAVRLLMLKSDGSVLVHADSGGYRPSNWMTPPTVIEESDGLIVVRKRAGKPEDRLEIRIAEVLSDLDVAMDEVAGLEKDGVEKHLQEALAERPACLEEELRLDRREWMTEIGPVDLMCRDCDDGWVAVEIKRVGTIDAVEQLTRYLGFIRADPAKDGCRGILAAQSFKPQAVTLAESRGIRCIEVDLAVLRGEREPALTLFG	223	USER
				1	Ga0183260_104505012 hypothetical protein												FALSE			213	zzz5066		529.72	439	0							DYVGRLTAHLPSATRLILVKADGSVSIHADDRAYKPLNWMSPPCTLREGIGEEAGTWTVTSKAGERLVITVEEVLHDSSHALGVDPGLVKDGVEAHLQALLADQIETLGPGWRLVRREYPTAIGPVDILCRDSAGATVAVEIKRRGEIDGVEQLTRYVALLDRDPTLTPVRGVFAAQEIKAQARVLATDRGIDCVTLDYDALRGFDDPGTRLF	213	USER
				1	Ga0183260_104304752 hypothetical protein												FALSE			200	zzz5060		536.629	420	0							RLLIVKADGSVLVHSDGGSYKPLNWMSPPCTLVAGVDADGRAEWVVEAKSGDTLRILMHHVLSDSSYDLGIDPGLQKDGVERHLQELLADHPTSLAEGLSLVRREFPTAIGPVDLLCRDGLGATVAVEIKRRGDIDGVEQLTRYLDLLNRDPLLSPVRGIFAAQEIKPQARVLATDRGIGCVTVDYDQLRGMDDPTARLF	200	USER
				1	Ga0183260_103753472 hypothetical protein												FALSE			226	zzz5043		462.816	326	0							LTAVLPEALRLLMIKSDGSVMVHADTGGFKPSNWMTAPTVIEEEPGSIVVRKRAGTGRSAGRSSIGRAPHGPISEDRLEIRVVEVVSDVTHDMGEAAALEKEGVERELQELLADSPETCGEGFRLVRREWPTDIGPVDLMCRDSDDGWVAVEIKRVATIDAVEQLTRYLERLADEPGFASCRGVLAAAAIKPQARVLAESRGIDCVEVDPAVLRGDREPDLTLFAG	226	USER
				1	Ga0183260_103624632 hypothetical protein												FALSE			209	zzz5036		532.773	533	0							VRLVIARCSVDYAGRLAAHLPESSRLIMVKADGCVAIHADGGAYKPLNWMNAPNKLVEITGGDPPQWIVTNPKNETLTITLHEVLSDTAHELGDDPGLQKDGVEAHLQELLAASPHAIENGLTLVRREYPTAIGPIDLVCRDPADTVVAVEVKRRGEIDGVEQLARYIERLQLDSSLGDIRGVFVAQSIKPQAKVLAESRGFRWVEVDY	209	USER
				1	Ga0183260_103376521 hypothetical protein												FALSE			200	zzz5029		463.249	325	0							MRLLVARCEVTYTGRLNAFLPEATRLLMLKSDGSVLVHADCGGYKPLNWMTPPTAIEEEPNRIVVRKRAGKTEDRLEIRLLETMSDVTHELDGEVGLAKDGVERDLQEALAEQPDRLEDELRLVRREWATEIGPVDLMCRDCDDGWVAVEIKRIGTIEAVEQLTRYLGFIRADPAKNACRGILAAQRFKTQAVTLAESRG	200	USER
				1	Ga0183260_103344971 hypothetical protein												FALSE			222	zzz5027		510.122	482	0							VRLIVARCEVRYTGRLTALLPEALRLLAIKSDGSVMVHADTGAFKPQNWMTPPTVIEEEDGRIVVRKRKGDDRIDITLTEVLSDVSHAMDFDATRLEKDGVEADLQIALAAAPECCGEGFRLVRREWPTDVGPVDLMCRDEDDGWIAVEIKRVGTIDAVEQLSRYLERIRRDPALADCRGVLAAQVVKPQARVLAEARGVAWVEVDLAQLRGEREPALTLFG	222	USER
				1	Ga0183260_103125951 hypothetical protein												FALSE			202	zzz5020		463.243	325	0							TRLLLLKSDGSVLVHADSGGYKPLNWMTPPTVIEEEPGLIVVRKRAGKTEDRLEIRIAEVLSDVQHPMDEVGGLAKDGVERDLQEALADRPDWLEEELRLVSREWSTEVGPVDLMCRDCEDGWVAVEIKRIATIDAVEQLTRYLGFIRSDPAKGRCRGILAAQRFKPQAVTLAESRGIRCVELDLELLRGEREPELTLFLAS	202	USER
				1	Ga0183260_102524332 hypothetical protein												FALSE			228	zzz4999		473.975	358	0							MRLIVARLSATYTGRTTTTLPEALRLLMIKADGTVAIHSDAGGLKVKPLNWMTPPTVVEEEDGLIVVRKLKAEDRLEIHLAEVASDVTHAMDEDAARLEKDGVERDLQELLADAPGWCGEGFRLVRREWPTDIGPVDLMCRDEEDGWVAVEIKRVGTIDAVEQLSRYLERIRLDPALADCCGVLAAQVVKPQARVLAEARGLAWVEVDLAELRGEREPALTLFGGARR	228	USER
				1	Ga0183260_102499262 hypothetical protein												FALSE			213	zzz4998		511.672	558	0							MRLIVARCAVDYTGRLTAHLPEALRLLVLKADGSVLVHADAGGFKPLNWMTPPTVIEEEPTRIVVRKLKGEDRLEITLAEVLSDVTHAMDFDATRLEKDGVEAHLQVALAAAPECCGEGFRLVRREWPTDIGPVDLMCRDGEDGWVAVEIKRVGTIDAVEQLARYLERIRLDPALVDCRGVLAAQAVKPQARVLAEARGLSWVEVDLAELRGE	213	USER
				1	Ga0183260_102431391 hypothetical protein												FALSE			257	zzz4995		522.885	618	0							DPTPADHSSEDPFAQPRVSRTPSGAAKPRMGRPVACRAVRLVIARCSVDYAGRLSAHLPEAVRLIMVKADGCVAIHADGGAYKPLNWMNAPNTLTAGDDRWVVANPKGERLTITLHDVLADTDHDLGVDPGLRKDGVEAHLQELLAASPQAIEDGFTLVRREYPTAIGPIDLVCRDATGAVVAVEVKRRGEIDGVEQLARYIERLHLDSTLGTVRGVLVAQIVKPQARVLAAARGLRWVEINYDELRGMAPTELKLF	257	USER
				1	Ga0183260_102145832 hypothetical protein												FALSE			223	zzz4980		504.736	409	0							VRLLVARCEVVYTGRLTARLPESTRLLLLKSDGSVLVHADSGGYKPLNWMTPPTVIEEEPGLIVVRKRAGKTEDRLEIRIAEVLSDIEQPMDEVSGLAKDGVERDLQEALAARPDRLEEELRLVRREWSTEVGPVDLMCRDCDDGWVAVEIKRLGTIEAVEQLTRYLGFIRADPAKERCRGILAAQRFKPQAVTLAESRGIRCVEVDLELLRGEREPELTLFG	223	USER
				1	Ga0183260_102119551 hypothetical protein												FALSE			225	zzz4978		516.816	489	0							LRLIVARCEVRYTGRLTAVLPEALRVLMIKSDGSVMVHADTGGFKPQNWMTPPTVIEEEPGRIVVRKHAGSTEDRLEIIVAEVISDISHDMGEAAALEKEGVERELQELLAGAPHHCGEGFRLVRREWPTDIGPVDLMCRDSGDGWVAVEIKRVATIDSVEQLTRYLERIAADPAFASPCRGVLAAAQIKPQARVLAESRGIACVEVDPAVLRGERVPDLTLFAA	225	USER
				1	Ga0183260_101914011 hypothetical protein												FALSE			224	zzz4973		512.942	705	0							VRLVIARCQVDYAGRLTAHLPMATRLILVKNDGSVLIHSDGGSFKPLNWMSPPCKVAEGVNHDGAIEWTVTGREDDTLRILLEEVISDCTHDLGVDPGLQKDGVEKHLQELLAQHPATLSEGLTLVRREYPTAIGPVDLMCRDVAGGSVAVEIKRRGEIDGVEQLTRYLELLNRDPKLRPVRGIFAAQEIKPQARVLALDRGIACAVVDYNALRGMDDPSARLF	224	USER
				1	Ga0183260_101758802 hypothetical protein												FALSE			224	zzz4968		508.315	428	0							VRLIVARCEVRYTGRLTALLPEALRLLAIKSDGSVMVHADTGGFKAQNWMTPPTVIEEEPGRIVVRKRAGSSEDRLDIRVVEVVSDVTHDMGEAAALEKEGVERDLQELLADAPAHCGEGFRLVRREWPTDIGPVDLMCRDPEDAWVAVEIKRVGTIDAVEQLTRYLERISQEPGFGSCRGVLAATRIKPQARVLAESRGIACVEVDPAVVRGERVPDLTLFAA	224	USER
				1	Ga0183260_101711521 hypothetical protein												FALSE			235	zzz4964		531.183	547	0							VRLVIARCSVDYSGRLAAHLPEATRLIMVKADGCVAIHSDGGAYKPLNWMNAPNRLVEGDGEWVVTNPRGERLTITLHEVLSDESQPLGSDPGLQKDGVEAHLQALLAATPGAIERGLTLVRREYPTAIGPVDLVCRDPGGQIVAVEVKRRGEIDGVEQLARYIERLRLDSSLGEVRGVFVAQTIKPQARILAESRGLTWIEVDYDELRGMAPDDLPPVLTRNPPSAPAGPRSNG	235	USER
				1	Ga0183260_101552041 hypothetical protein												FALSE			206	zzz4955		464.059	323	0							LPEALRLVMLKSDGSVMVHADTGGYKPQNWMTPPTVIELEGEPLERVVVRKHRGEDRLEIRVAEVLSDVTHDMGEAAALEKDGVEADLQALLAAAPQWCGEGLRLVRREWPTDIGPVDLMCRGGDGAFVAVEIKRVGTIDAVEQLSRYLERIRMDPALAGCEGVLAAQCVKPQARVLAEARGLAWVEVDLEVLRGDRAPDLTLFAA	206	USER
				1	Ga0183260_101536152 hypothetical protein												FALSE			227	zzz4953		506.154	416	0							VRLIVARCEVRYSGRLDALLPQALRLLMIKSDGSVMVHADTGGFKPQNWMTPPAVIEEEGSPPSRIVVRKHAGATEDRLEIDIAEVISDVEHDMGEAAALEKHGVERELQELLADSPESCGEGFRLVRREWPTDIGPVDLMCRDADDGWVAVEIKRVATIDAVEQLSRYLERLCTEPGFAGCRGVLVAASIKPQARVLALSRGLACVEVDPAVLRGDREPDLTLFGA	227	USER
				1	Ga0183260_101459862 hypothetical protein												FALSE			219	zzz4949		531.397	532	0							VRLVIVRCQVDYVGRLTAHLPMATRLLLVKADGSVSVHADDRAYKPLNWMSPPCSLQEQPGLWTVTNKAGEQLLITIEEVLHDASFALGVDPGLQKDGVEAHLQELLAAHITTLGAGWTLVRREYMTAIGPVDILCKDAGGMTVAVEIKRRGEIDGVEQLTRYVELLNRDPLLSPVRGVFAAQEIKPQARVLATDRGIGCVTLDYAALRGTDDSTSRLF	219	USER
				1	Ga0183260_101451242 hypothetical protein												FALSE			227	zzz4948		519.83	542	0							MRLIVARCEVRYSGRLNAVLPEALRLLMIKADGSFMVHADSGGYKPSNWMTAPTVIEEQGDPPVRIVVRKRAGQTEDRLEIDIAEIVSDVAHDMGEAAALEKDGVERDLQEALAAAPQFCGEGFRLVRREWPTDIGPVDLMCRDGEDAWIAVEIKRLATIDAVEQLTRYLERIRRDPAMASCRGILAAQAIKPQARVLAEARGLACVEVDLAILRGERVPDLTLFAA	227	USER
				1	Ga0183260_101346583 hypothetical protein												FALSE			224	zzz4942		517.89	538	0							MRLIVARCEVRYTGRLTAVLPEALRLLMLKADGSVMVHADTGGFKPQNWMTPPAVVEEEPGRIVVRKRGGATEDRLEIRVAEVVSDVTHDMGEAAALEKEGVERELQELLADAPEHCGEGFRLVRREWPTDIGPVDLMCRDTHDGWVAVEIKRVGTIDAVEQLTRYLERISTEPGFTSCRGVLAAAQIKPQARVLAESRGIGCVEVDPFVLRGEREPDLTLFAA	224	USER
				1	Ga0183260_101213962 hypothetical protein												FALSE			219	zzz4936		526.728	581	0							VRLVIARCSVDYAGRLAAHLPEATRLIMVKADGCVAIHSDGGAYKPLNWMNSPNRLVEGDTEWVVTNPKGERLTITLHEVLSDVSEPFGVDPGLHKDGVEAHLQELLAALPAVIEHGLTLVRREYPTAIGPVDLVCRDATGQVVAIEVKRRGDIDGVEQLVRYIERLRLDSSLGDIRGVFVAQTIKPQARVLAEARGLRWVEVDYDELRGMAPTDLRLF	219	USER
				1	Ga0183260_101157052 hypothetical protein												FALSE			223	zzz4929		516.404	582	0							MRLIVARCEVRYSGRLSARLPEALRLLMLKADGSVLVHADAGGYKPLNWMTPPAVVEEEAGRIVVRKVKGEDRLEIDILEVLSDVTHDMPDSTADLEKDGVESHLQELLAAAPGWCGEGFRLVRREWPTDIGPVDLMCRDGDDGWVAVEIKRVGTIDAVEQLSRYLERIRLDPALGSCGGILAAQVLKPQARVLAAARGIACVEVDLELLRGEREPDLTLFAA	223	USER
				1	Ga0183260_100985812 hypothetical protein												FALSE			219	zzz4918		532.058	566	0							MRLVVARCVVDYDGRLTAHLASAVRLLLVKADGCVAVHADGGAYKPLNWMNAPNTLLESEERWTVTNPRGETLTITLEEVLLDVSQDCGEDPGLVKDGVEAHLQELLAAAPAALGEQLRLVRREYPTDIGPVDLLCRDAQGGVVAVEIKRRGEIDGVEQLTRYLDRLNRDPLLRPVRGLFAAQQIKPQAKVLAKARDIQCVEVDYDELRGRASDELRLF	219	USER
				1	Ga0183260_100981571 hypothetical protein												FALSE			200	zzz4917		537.177	419	0							RLILVKNDGSVLIHSDGGSYKPLNWMSPPCKVAEGVNQDGAVEWTVTGKEDDTLRILLEEVLSDSTHDLGVDPGLQKDGVEKHLQELLAEHPATLSDGLTLVRREYPTAIGPVDLMCRDGAGGSVAVEIKRRGEIDGVEQLTRYLELLNRDPKLRPVRGIFAAQEIKPQARVLALDRGIACAVVDYNALRGMDDPSTRLF	200	USER
				1	Ga0183260_100871764 hypothetical protein												FALSE			222	zzz4909		512.975	653	0							MRLVVARCSVEYSGRLSARLPEAVRLLMFKADGSVLVHCDGGGYKPLNWMTAPTAIEEDADTIVVRKVKGEDQLRIALVEVLSDVSVECDVESGLKKDGVETHLQEALAEAPGWCGEGFRLVRREWPTDIGPVDLMCRDADDGWVAVEIKRIGTIDAIEQLSRYLARLRRDPAKADCRGVLAAQSVKPQAKVLAESRGIAWVEVDLAVLRGEREPELTLFGA	222	USER
				1	Ga0183260_100840892 hypothetical protein												FALSE			200	zzz4907		542.717	371	0							LILVKADGSVLVHSDAGGYKPLMWMTPPCTVHEGRDADGSVVWSVGVVRSDDTLRITLHEVLSDSVHALGTDPGLRKDGVEKHLQELLAEHPSTLGAGLALVRREYPTAIGPVDLMCRDGSGASVAVEIKRRGDIDGVEQLSRYLDLLNRDPLLSPVRGIFAAQEIRPQARVLAIDRGISCVTVDYDALRGIDDPSLRLF	200	USER
				1	Ga0183260_100767572 hypothetical protein												FALSE			227	zzz4900		516.359	487	0							MRLIVARCEVRYSGRLNAVLPQALRLLMVKADGSFMVHADSGGYKPSNWMTAPTVIEEGPDRIVVRKRAGESEDRLEIDIAEIVSDVTHDMGPPAQAGALEKDGVERDLQEALAAAPAFCGEGFRLVRREWPTDIGPVDLMCRDCDDEWVAVEIKRVGTIDAVEQLSRYLERIRLDPALTSCRGVLAAQSIKPQTRVLAQSRGLTCVEVDLAILRGEREPDLTLFVA	227	USER
				1	Ga0183260_100708271 hypothetical protein												FALSE			224	zzz4898		519.09	511	0							VRLIVARCEVRYTGRLTAVLPEALRLLMLKADGSFMVHADSGGFKPSNWMTAPTVIEEEPDRIVVRKRAGATEDRLEIRISEVVSDTTHDMGEAAALEKDGVERDLQEALAAAPTHCGEGFRLVRREWPTDIGPVDLMCRDGEDEWIAVEIKRVATIDAVEQLTRYLERIRLDPAMAGCRGVLAAQAIKPQARVLAEARGLCCVEVDLAVLRGEREPDLTLFVA	224	USER
				1	Ga0183260_100651294 hypothetical protein												FALSE			228	zzz4896		552.014	360	0							RWMPQHITHYAVDYQGRLSAHLPLAVRLLMVKTDGCVCVHADSGAYKPLNWMTAPNVLAEESSPADGLLSRWTVTNPKGERLTIDIEEVLLDVYEPLGMGPGLVKDGVEAHLQELLAGDPTVLEAGLVLIRREHATDIGPVDLLCRAADGHTVVVEVKRRGDIDGVDQLGRYLGRLQLDSRLHPLRGVLVAQQIAPQAKVLCHARGYAWVEVDYDLLRGARLPDLTLF	228	USER
				1	Ga0183260_100626522 hypothetical protein												FALSE			227	zzz4893		496.846	390	0							VRLIVARCEVRYSGRLDALLPEALRLLMIKSDGSVMVHADTGGFKPQNWMTPPAVIEEQGSPPSRIVVRKHAGATEDRLEIDIAQVISDVEHDMGEAAALEKHGVERELQELLAEAPGSCGEGFRLVRREWPTDIGPVDLMCRDADDGWVAVEIKRVATIDAVEQLSRYIERLCAAPGFVGCRGVLVAVSIKPQARVLAESRGLACVEVDPAVLRGEREPALTLFAA	227	USER
				1	Ga0183260_100528301 hypothetical protein												FALSE			230	zzz4886		506.249	418	0							MRLIVARCEVRYSGRLTALLPEALRLLMLKDDGSVLVHADTGGYKPSNWMTAPTVIEETGTPPTRIVVRKRAGATEDRLDILVAEVVSDVTHDLGPPTPAAALEKDGVERDLQEALAAMPAHCGEGFRLVRREWPTDIGPVDLMCRDGEDAWIAVEIKRVATIDAVEQLSRYLERIRLDPAMASCRGVLAAQAIKPQARVLAQSRGLDCVEVDLAVLRGEREPDLTLFAF	230	USER
				1	Ga0183260_100455193 hypothetical protein												FALSE			225	zzz4882		515.579	535	0							VRLIVARCEVVYSGRLSTVLPEALRLVMLKSDGSVMVHADTGGYKPQNWMTPPTVLELEGEPLRRLVVRKHRGEDRLEIRIAEILSDVTHDMGEAAALEKDGVEAHLQEALAAAPQWCGEGFRLERREWPTDIGPVDLMCRDGAGGWVAVEIKRVGTIDAVEQLSRYLERIRREPALAGCEGVLAAQCVKPQARVLAQARGLRWVEVDLEVLRGERAPDLTLFAA	225	USER
				1	Ga0183260_100358243 hypothetical protein												FALSE			226	zzz4875		539.517	518	0							MRLVIARCSVHYEGRLTAHLPMAVRLLMVKADGCVCVHADSGAYKPLNWMTAPNVVVVTPIPEEGLHSRWTVTNPKGERLTIDIDEVLHDVDEPLGPAPGLVKDGVEAHLQELLAGDPTVLEEGLVLIRREHGTDIGPVDLLCRAADGHTVVVEVKRRGDIDGVDQLGRYLERLQLDSRLRPLRGVLVAQQVAPQAKVLCRARGLAWVEVDYDLLRGARQPDLTLF	226	USER
				1	Ga0183260_100353072 hypothetical protein												FALSE			224	zzz4874		512.724	637	0							VRLVVARCEVTYTGRLNAYLPEAIRLLVFKADGSVLVHADSGGYKPLNWMTPPTVIEDGDGTIVVRKRAGRSEDRLEIRLAEVLAEFEHELGEDAGLEKDGVERHLQEVIAAQPGAVEAGLRLVRREWPTEVGPVDLMCRDADDAWVAVELKRVATLEAVEQLSRYLEVLRRDPALAACRGILAAQVVKPQARTLCVARGLGCVEVDLELLRAEREPELTLFSL	224	USER
				1	Ga0183260_100341674 hypothetical protein												FALSE			214	zzz4871		537.981	430	0							YAGRLTAHLPMANRLILLKSDGSVSIHSDDRAYKPLNWMSPPCSLREATDADGTIEWTVTAHKTDDTLRILIEDVVHDSAHELGHDPGLQKDGVEKHLQELLADHPATLGNGVTLVRREFMTAVGPVDLLCRDAAGGSVAVEIKRRGDIDGVEQLARYLELMNRDPLLAPVRGIFAAQEIRPQARTLAAHRGIECAVVDYDELRGLDDPSLRLF	214	USER
				1	Ga0183260_100280053 hypothetical protein												FALSE			227	zzz4868		510.876	436	0							MRLIVARCEVRYSGRLNTVLPEALRLLMVKADGSFMVHADSGGFKPSNWMTAPTVIEEDGVPLARIVVRKRAGATEDRLEIAIAEVVSDVFHDMGEAAALEKDGVERDLQEALAASPQFCGEGFRLVRREWPTDIGPVDLMCRDGEDAWIAVEIKRVATIDAVEQLTRYLERIRHDPAMASCRGILAAQAIKPQARVLAEARGLTCVEVDLAVLRREREPDLTLFAA	227	USER
				1	Ga0183260_100266595 hypothetical protein												FALSE			219	zzz4864		526.693	586	0							VRLVIARCSVDYVGRLAAHLPEAIRLIMVKADGCVAIHNDGGAYKPLNWMNAPNRLVEGPTEWVVTNPKGERLTITLHDVLSDVSAAFGVDPGLRKDGVEAHLQELLAATPGAIEAGLTLVRREYPTAIGPVDLVCRDAGGAVVAVEVKRRGDIDGVEQLVRYLERLRLDSSLGDVRGVFVAQTIRPQARVLAEARGLRWVEVDYDELRGMAPSDLRLF	219	USER
				1	Ga0183260_100259696 hypothetical protein												FALSE			227	zzz4863		486.918	380	0							MRLIVARCEVRYTGRLTAVLPEALRLLMIKADGSVMVHADTGGFKPSNWMTAPTVIEEESERIIVRKRAGATEDRLEIAISEVVSDVEHDMGPPTQAAALEKDGVERDLQEALAAAPLHCGDGFRLVRREWPTDIGPVDLMCRDDDDGWIAVEIKRVGTIDAVEQLTRYLDRIREDLEKADCRGILAAQQIRPQAKVLAESRGIGWVEVDLAILRGDREPDLVLFAA	227	USER
				1	Ga0183260_100250104 hypothetical protein												FALSE			226	zzz4861		512.742	466	0							MRLLVARCEVTYTGRLNAHLPEATRLLLLKADGSVLVHADAGGYKPLNWMTPPTILEELGEPPRTIVVRKRAGRSEDRLEIRVAEVLSDVTHEMGEPAVLEKDGVERELQEELALRPDVLGDGLRLVRREWPTDVGPVDLLCRDPGGWVAVEVKRVATIDAVEQLSRYLECIRLDPERAACRGVLVAERIKPQARALAGMRSIDCVEVDLATLRGEREPELVLFVA	226	USER
				1	Ga0183260_100195704 hypothetical protein												FALSE			225	zzz4853		530.101	563	0							VRLVIGRCQVDYAGRLAAHLPMAPRLVLVKADGSVSVHADDRAYKPLNWMSPPCRLDEGTAADGRLEWTVTAGKGDDTLRIVFDEVLHDSTHELGVDPGLVKDGVERHLQELLADHPSTLGADLALVRREYPTAIGPVDLLCRDAAGVTVAVEVKRRGEIDGVEQLARYLELLDRDPLLAPVRGVLAAQEIRPQARTLAAHRRIACVTVDYDALRGLDDPSLRLF	225	USER
				1	Ga0183260_100157762 hypothetical protein												FALSE			219	zzz4849		535.961	490	0							VRLVVARCSVDYTGRLAAHLPAADRLIMVKADGCVAIHADGGAYKPLNWMNAPNRLAELDGWWEITNPKGEKLVITLHEVHSDNTHELGDDPGLTKDGVEAHLQQLLAASPGAIEDGMVLVRREYPTGIGPVDLVCRDVQGRVVAIEVKRRGEIDGIEQLSRYIECLNLDSSLGQVRGMLVAQVIKPQAKALARSRGFHWVEIDYDALRGIDPGDLRLF	219	USER
				1	Ga0183260_100134426 hypothetical protein												FALSE			224	zzz4845		514.588	597	0							VRLVVARCEVTYSGRLNAYLPEAIRLLVFKADGSVLVHADSGGYKPLNWMTPPTVIEYGEGMIVVRKRAGRSEDRLEIRLAEVLAEFEHELGEEAGLEKDGVELHLQEALAGRPESVEIGLRLVRREWPTEVGPVDLMCRDAGDGWVAVEIKRVGTLEAVEQLSRYLEVLRRDPALAECRGILAAQIVKPQARTLCEARLLGCVEVDLELLRGEREPELTLFTA	224	USER
				1	Ga0183260_100117211 hypothetical protein												FALSE			217	zzz4841		534.063	463	0							LVIARCSVDYEGRLSAHLPLATRLIMVKQDGCVAIHADGGAYKPLNWMNAPNRLVEGKDGWIVTNPKGERLVITIDEVLSDRAHDLGTDPGLQKDGVEAHLQELLAAACHEIERGMVLVRREHRTEIGPVDLLCRDAEGRAVAVEVKRRGDIDGVEQLARYLEFMERDPMLRPVRGMFVAQVIKPQAKALAARRGIICVEVDYDALRGIERAQTSLF	217	USER
				1	Ga0183260_100111294 hypothetical protein												FALSE			216	zzz4837		530.792	477	0							MVIARCSVDYTGRLSAHLPLATRLLMVKADGTLLIHSDSGSKPFNWMSPPCSLVESDMLWRVTNKAGEELLITIDEVLHDSSHDLGVDPGLQKDGVEKHLQELLADRCEVLGASWSLIRREHPTDIGPVDLLCRDETGARVAVEIKRRAEIDGVEQLTRYLQRINLDPWLAPVRGVLAAQQFTPQARVLAADRGITCVTLDYDELRGIEPSTPRLF	216	USER
				1	Ga0183260_100109645 hypothetical protein												FALSE			227	zzz4836		514.12	694	0							VGVRLVIARCQVDYAGRLSAHLPVATRLIMVKADGSVSIHSDDRAYKPLNWMTPPCTLSETTGADGGVVWTVSAVKSDDTLRITIEEVLLDVRHDLGPEPGLVKDGVERRLQQLLAEHPSAIGAGLSLVRREFPTAIGPVDLLCRDPDGTSVAVEIKRRGDIDGVEQLTRYLELLNRDPLLAPVRGIFAAQEIRPQARTLAVDRGIACVTVDYEALRGTDDSSLRLF	227	USER
				1	Ga0183260_100087754 hypothetical protein												FALSE			223	zzz4833		519.563	568	0							MRLIVARCEVRYTGRLVAVLPEALRLLMIKADGSVMVHADTGGYKPSNWMTAPTVIEEQPERIVVRKRAGTSEDRLEIAIAEILSDITYDMGEAAALEKDGVERDLQEALAAAPAHCGEGFRLVRREWPTDIGPVDLMCRDGDDDWIAVEIKRIATIDAVEQLSRYLERIRRDPALASCRGVLAAQVIKPQARVLAEDRGLACVEVDLAVLRGEREPDLTLFV	223	USER
				1	Ga0183260_100076547 hypothetical protein												FALSE			221	zzz4829		511.922	709	0							VARCQVDYAGRLTAHLPMATRVLMVKADGSVLVHSDGGSYKPLNWMSPPCTVREGTTDDGVVEWTVTGAKSDDTLRILLEEVLHDSNHDLGVDPGLQKDGVEKHLQELLAEHPATLAPGLQLVRREFSTAIGPVDLMCRDGDGASVAVEIKRRGEIDGVEQLTRYLELLNRDPLLAPVRGIFAAQEIKPQARVLATDRGIACAVVDYDALRGLDDPSHRLF	221	USER
				1	Ga0183260_100066592 hypothetical protein												FALSE			234	zzz4826		530.866	536	0							VCHDEVAFPSVRLVIARCQVDYAGRLTAHLPMALRLIMVKADGSVSIHSDDRAYKPLNWMSPPCALREGVADSAAAEWTVIGKDGDLLRIVLGEVLHDSAHQLGVEPGLRKDGVEKHLQALLAEHPHTLGAELALVRREYPTAIGPVDLLCRDPSGATFAVEVKRRGEIDGVEQLTRYLELLNRDPRLSPVRGIFAAQEIKPQARVLAADRGIGCVVVDYDALRGMDDPGSRLF	234	USER
				1	Ga0183260_100055877 hypothetical protein												FALSE			223	zzz4824		514.964	590	0							MRLIVARCEVRYSGRLSARLPEALRLLMLKADGSVLVHADAGGYKPLNWMTPPTVVEEEAGRIVVRKLKGEDRLEIDILEVLSDVTHDMPDSAADLEKDGVEAHLQELLAAAPGWCGEGFRLVRREWPTDIGPVDLMCRDGDDGWVAVEIKRVGTIEAVEQLARYLERIRLDPALGACRGILAAQLLKPQARVLAAARGIACVEVDLELLRGEREPDLTLFAA	223	USER
				1	Ga0183260_100042119 hypothetical protein												FALSE			225	zzz4821		510.666	718	0							VRLVIARCQVDYAGRLSAHLPMAVRLVLVKADGSVSIHADDRAYKPLNWMSPPCRLDEGQAADGRLKWTVRAARTEDTLRIVFAEVLHDSTHELGVDPGLVKDGVERHLQELLADHPGVLGEGLSLVRREYPTAIGPVDLLCRDALGATVAVEIKRRGEIDGVEQLARYLELLGRDPLLAPVRGVLAAQEIKPQARTLAAHRGISCVVVDYDVLRGLDDPALRLF	225	USER
				1	Ga0183260_100041987 hypothetical protein												FALSE			224	zzz4820		522.606	644	0							VRLVIARCQVDYAGRLTAHLPTATRLLMVKADGSVLVHSDGGSYKPLNWMSPPCSFVERRDDAGQLEWLVAAKNGDTLRILIEEVLADASHALGLDPGLQKDGVERHLQELLAEHPASLSEGLTLVSREFPTAIGPVDLLCRDGHGASVAVEIKRRGDIDGVEQLTRYLELLNRDPLLSPVQGLFAAQEIKPQAKVLARDRGIRCVTIDYDNLRALDDPRARLF	224	USER
				1	Ga0183260_100040968 hypothetical protein												FALSE			225	zzz4819		512.83	704	0							VRLVIARCQVDYAGRLSAHLPEAIRLLLVKTDGSVLVHADAGGYKPLMWMTPPCRLAEETTTDSMLTWTVSAAKGDDTVRIAISQMLHDSSHDLGVDPGLVKDGVERHLQELLAEHPETLGEELTLVRREYPTAIGPVDLLCRDLGGATVAVEVKRRGDIDGVEQLARYLMLLDRDPLLTPVRGIFAAQEIRPQARVLAGHRGITCVSVDYDALRGLDDPSLRLF	225	USER
				1	Ga0183260_1000343613 hypothetical protein												FALSE			227	zzz4817		530.596	570	0							VDVRLVIARCSVDYAGRLTAHLPMAPRLILVKADGSVSIHSDDRAYKPLNWMSPPCTFSESVTADGGLQWTVAAAKTDDCLRISIAEILLDSSHELGPDPGLVKDGVEKHLQQLLAEHPATMADGLSLVRREYPTAIGPVDLLCRDSDGASVAVEIKRRGDIDGVEQLTRYLALLNRDTRLTPVRGMLAAQEIRPQARVLATDRGITCVTIDYDALRGIEDTSLRLF	227	USER
				1	Ga0183260_100033347 hypothetical protein												FALSE			224	zzz4816		518.28	574	0							MRLIVARCEVRYSGRLNAILPEALRLLMIKADGSFMVHADSGGYKPSNWMTAPTVIEEEPGRIVVRKRAGATEDRLEIDIAEVVSDVAHDMGEAAALEKDGVERDLQEALAAAPQFCGEGFRLVRREWPTDIGPVDLMCRDTQDAWVAVEIKRVATIDAVEQLTRYLERIRLDPAMASCRGILAAQSIKPQARVLAQARGLDCVEVDLAVLRGDREPDLTLFAA	224	USER
				1	Ga0183260_1000264710 hypothetical protein												FALSE			219	zzz4813		520.3	656	0							VRLVIARCSVDYAGRLAAHLPEAVRLIMVKADGCVAIHADGGAYKPLNWMNAPNALTTGDGVWTVTNPKGETLTITLHEVLSDSAHELGADPGLQKDGVEAHLQELLAVAPHTIEGGLTLIRREYPTAIGPIDLVCRDADGQVVAVEVKRRGEIDGVEQLTRYIERLHLDSSLGAVRGVFVAQVVKPQARVLAEARGFRWVEIDYDELRGLRPADLRLF	219	USER
				1	Ga0183260_100022172 hypothetical protein												FALSE			220	zzz4812		560.528	267	0							VRVVIARCRVTYAGRLSATLPSGVRLLMVKADGCVAIHADVGAYKPLNWMTAPNHLVEEPGRWVVTNAKGECLTIDLEEVLSDQAHAMEDSAGLVKDGVELALRDLLAAAPDAIGPDLEFVQREYPTPIGPVDLLFRGADGQMLAVEVKRKGEIDGVEQLARYIEQLDHDPRLRPVRGILAATRVAPQAQVLAAERGLGWVEVDYEQLKGERAELTLFEL	220	USER
				1	Ga0183260_100018254 hypothetical protein												FALSE			219	zzz4810		518.692	663	0							VRLVIARCQVDYVGRLTAHLPMAPRLLLVKADGSVSIHADGGAYKPLNWMTPPCTLQEQPGQWTVTNKAGEQLIITVEALLSDASFELGVDPGLQKDGVEAHLQELLATHITTLGAGWTLLRREYPTAIGPVDILCRDAGGTTVAVEIKRRGEIDGVEQLTRYVELLNRDPLLRPVRGVFAAQEIKPQARVLATVRGIGCVTLDYAALRGTDDPSLRLF	219	USER
				1	Ga0183260_100009821 hypothetical protein												FALSE			205	zzz4804		470.265	344	0							LPEAIRLLVFKADGSVLVHADSGGYKPLNWMTPPTVIENGKGTIVVRKRAGRSEDRLEIRLVEVLAEFEHELGDDAGLEKDGVERHLQEALAERPEAVEVGLRLVRREWPTEVGPVDLMCRDADDRWVAVEIKRVATLEAVEQLSRYLEVLRRDPALVECRGILAAQIVKPQARTLCEARWLGCVEVDLELLRGEREPELTLFSV	205	USER
				1	Ga0183260_1000096716 hypothetical protein												FALSE			223	zzz4803		533.924	485	0							VRLVVARCTVDYLGRLTAHLPAALRLLLVKADGSVSIHADDRAYKPLNWMSPPCTLRESTDQDGLLWTVNNKVGEQLQIRIHSIEHDSSHHLGVDPGLIKDGVEAHLQELLAEHVHTFGAGWSLVRREYPTPIGPVDLLCRDADGATVAIEVKRRGEIDGVEQLTRYLSLLNRDPLLAPVRGVLVAQEVTPQARVLATDRGIGWQVVDYQLLRGAEDTSLRLF	223	USER
				1	Ga0183260_1000060023 hypothetical protein												FALSE			225	zzz4802		530.789	558	0							VRLVIAHCQVDYAGALAAHLPMATRLLLVKADGSVSVHADDRAYKPLNWMSPPCRLDEHKTADGRLQWTVTSTRADATLRIVFDQVLHDSTHELGIDPGLVKDGVERHLQELLAEHPGSLGAGLALVRREYPTAIGPVDLLCRDPSGATVVVEVKRRGEIDGVEQLTRYLELLDRDPLLTPVRGLLAAQVIKPQARTLAAHRGIGCVTVDYDVLRGLDDPSLRLF	225	USER
				1	Ga0183260_1000025520 hypothetical protein												FALSE			231	zzz4799		510.643	717	0							VTYPRRVRLVIARCQVDYSGRLSAHLPMATRLVLVKADGSVSVHADDRAYKPLNWMSPPCRIDEATSGDGRLEWVVSTGKAEGQLRIVFDEVLHDTTHELGVDPGLVKDGVERHLQELLAEHPDTLGEGMTLVRREYPTAVGPVDLLCRDAEGGTVAVEVKRRGEIDGVEQLARYLELLDRDPLLSPVRGVLAAQEIKPQARTLAAHRGIDCVSVDYDLLRGMDDPSLRLF	231	USER
				1	Ga0136627_11513341 hypothetical protein												FALSE			224	zzz4679		522.801	627	0							VRLVIARCSVDYAGRLAAHLPEANRLIMVKADGCVAIHADGGAYKPLNWMNAPNKLVEMTDGDPPRWIVTNPTRETLTITIHEVISDSAHELGDDPGLQKDGVEAHLQELLAASPRAIEDGLTLVRREYPTAIGPIDLVCRDLTDTVVAVEVKRRGEIDGVEQLARYIERLELDSSLGDIRGVFVAQSIKPQAKVLAESRGFRWVEVDYDQLRGMAPDELRLF*	224	USER
				1	Ga0136627_11331671 hypothetical protein												FALSE			206	zzz4673		463.262	325	0							ALRLLMIKSDGSVMVHADTGGFKPQNWMTPPAVIEEEGSPPSRIVVRKHAGATEDRLEIDIAEVISDVEHDMGEAAALEKHGVERELQELLADSPESCGEGFRLVRREWPTDIGPVDLMCRDADDGWVAVEIKRVATIDAVEQLSRYLERLCTEPGFAGCRGVLVAASIKPQARVLAQSRGLACVEVDPAVLRGDREPDLTLFGA*	206	USER
				1	Ga0136627_10729671 hypothetical protein												FALSE			223	zzz4646		532.062	437	0							VRLVIARCTVDYVGRLTAHLPSALRLLLVKADGSVSIHADDRAYKPLNWMSPPCTLRESTDEDGLLWTVCNKAGEQLQIHIESVEHDSLHELGVDPGLVKDGVEKHLQELLADHCDVLGDGVTLVQREYFTDIGPVDLLCRDAGGGHVLVEVKRHAEIDGVEQLTRYLQRVGTVLGEGVRGVLAAQSFKPQAKVLAADRGIACVQLDYDDLRGLESSTPRLF*	223	USER
				1	Ga0136627_10634682 hypothetical protein												FALSE			240	zzz4641		507.086	419	0							MRLIVARCEVRYTGRLTAVLPEALRLLMIKSDGSVMVHADTGGFKPSNWMTAPTVIEEEPGSIVVRKRAGTGRSAGRSSIGRAPHGPISEDRLEIRVVEVVSDVAHDMGEAAALEKEGVERELQELLADSPETCGEGFRLVRREWPTDIGPVDLMCRDSDDGWVAVEIKRVATIDAVEQLTRYLERLADEPGFASCRGVLAAAAIKPQARVLAESRGIDCVEVDPAVLRGDREPDLTLFA	240	USER
				1	Ga0136627_10530562 hypothetical protein												FALSE			226	zzz4637		514.239	473	0							LRLIVARCEVRYTGRLTAVLPEALRLLMLKSDGSVLVHADTGGFKPQNWMTPPTVIEEEPGRIVVRKHAGSTEDRLEIIVAEVISDVSHDMGEAAALEKEGVERELQELLADAPHHCGEGFRLVRREWPTDIGPVDLMCRDSGDGWVAVEIKRVATIDSVEQLTRYLERIAADPAFASPCRGVLAASQIKPQARVLAESRRIVCVEVDPAVLRGERAPDLTLFAA*	226	USER
				1	Ga0136627_10430822 hypothetical protein												FALSE			220	zzz4633		518.071	673	0							MRLVIARCSVDYTGRLAAHLPEATRLIMVKRDGCVAIHADGGAYKPLNWMNAPNRLVEREGSWEVTNPKGERLVITLHEVLSDSSHPMGIDPGLTKDGVEAHLQELLASSPEAIEDGLVLVRREYPTAIGPVDLVCRDADGTVVAIEVKRRGEIDGVEQLTRYVERLSLDSSLGLVRGVFVAQRVKPQARVLAEARGYRCVEVDYDTLRGMAPDDLRLF*	220	USER
				1	Ga0136627_10215083 hypothetical protein												FALSE			216	zzz4624		537.372	508	0							VDYAGRLTAHLPMATRLLIVKADGSVLVHSDGGSYKPLNWMSPPCTLVAGVDADGRAEWVVEAKSGDTLRILMHHVLSDSSYDLGIDPGLQKDGVERHLQELLADHPTSLAEGLSLVRREFPTAIGPVDLLCRDGLGATVAVEIKRRGDIDGVEQLTRYLDLLNRDPLLSPVRGIFAAQEIKPQARVLATDRGIGCVTVDYDQLRGMDDPTARLF*	216	USER
				1	Ga0136627_10204295 hypothetical protein												FALSE			242	zzz4623		501.742	399	0							VHVRLIVARCEVRYSGRLTALLPEALRLLMIKSDGSVMVHADTGGFKPQNWMTPPTVIEFHPGRATPCPDATADEQPGRIVVRKRAGATEDRLEIAVAEVISDVTHDMGEAAALEKEGVEKELQELLAAAPEHCGEGFRLVRREWPTDIGPVDLMCRDAEDRWVAVEIKRVATIDAVEQLTRYLERLAAESGFALCRGVLAATQIKPQARVLAESRGIACVEVDPLVVKGEREPDLTLFGP*	242	USER
				1	Ga0136627_10111964 hypothetical protein												FALSE			223	zzz4617		516.638	480	0							VRLIVARCEVRYTGRLNAVLPEALRLLMLKADGSVMVHADTGGFKPQNWMTPPTVVEESAERIVVRKVKEDDRLDIAITEVLSDITHDMGEAAALEKDGVEADLQEQLAAAPGWCGEGLRLVRREWPTDIGPVDLMCRDPGDGWVAVEIKRVATIDAVEQLTRYLERIRLDPEKAGCAGVLAAERIKPQARVLAQARGLRCVEVDLAVLRGEREPDLTLFAA*	223	USER
				1	Ga0136627_10096782 hypothetical protein												FALSE			224	zzz4615		530.068	456	0							VRLVVARCTVDYVGRLTAHLPPALRLLLVKADGSVSIHADDRAYKPLNWMSPPCTLRETTDDDGLLWIVTNKAGEQLLIHIESIEHDSAHQLGVDPGLVKDGVEAHLQELLAEHVHTFGAGWSLVRREYPTPIGPVDLLCRDALGATVAIEVKRRGEIDGVEQLTRYVELLNRDALLAPVRGILVAQEITPQARVFATDRGIGWQVVDYQLLRGAEDTSLRLF*	224	USER
				1	Ga0136627_10081604 hypothetical protein												FALSE			220	zzz4612		526.921	593	0							MRLVIARCTVDYAGRLTAHLPSAVRLIMVKADGCVAVHADGGAYKPLNWMNAPNTLIEGDGVWTVTDPKGEMLTITLDEVLLDVAEDCGDDPGLSKDGVEAHLQELLAAHPTALGDGLTLVRREYQTGIGPVDLLCRDPEGRAVAVEVKRRGEIDGVEQLTRYLDRLNRDPLLRPVRGLFAAQRIKPQARVLAEDRGIYCVEVDYDDLRGLASDELRLF*	220	USER
				1	Ga0136627_10060665 hypothetical protein												FALSE			226	zzz4609		508.908	726	0							VRLLIASCQVDYAGRLTAHLPRAVRLILVKADGSVLVHSDAGGYKPLMWMTPPCTVHEGRDADGSVVWSVGAVRSDDTLRITLHEVLSDAVHALGTDPGLRKDGVEKHLQELLAEHPSTLGAGLALVRREYPTAIGPVDLMCRDGSGASVAVEIKRRGDIDGVEQLSRYLDLLNRDPLLSPVRGIFAAQEIRPQARVLAIDRGISCVTVDYDALRGIDDPSLRLF*	226	USER
				1	Ga0136627_10052863 hypothetical protein												FALSE			231	zzz4606		512.267	450	0							MRLIVARCEVRYSGRLTAVLPEALRLLMVKADGSFMVHADSGGFKPSNWMTAPTVIEEQGDPPTRIVVRKRAGATEDRLEIEIAEVVSDVTHDMGPPAQAAALEKDGVERDLQEALAASPQFCGEGFRLVRREWPTDIGPVDLMCRDGEDAWIAVEIKRVATIDAVEQITRYLDRIRLDPAMASCRGILAAQSFKPQARVLAEARGLACVEVDLALLRGEREPDLTLFAA*	231	USER
				1	Ga0136627_10049984 hypothetical protein												FALSE			222	zzz4605		516.147	687	0							VIARCQVDYAGRLTAHLPMATRLVLVKADGSVSIHADDRAYKPLNWMSPPCRLDETEVEGRVEWTVSASRSEDTLRIVFDEVLHDTTHHLGVDPGLVKDGVERHLQELLAEHPATLGDGLVLVRREYPTAIGPVDLLCRDADGSTVAVEIKRRAEIDGVEQLARYLELLERDPLLAPVRGMLAAQEIKPQARTLATHRGIACVVVDYNVLRGLDDPSLRLF*	222	USER
				1	Ga0136627_10049553 hypothetical protein												FALSE			220	zzz4604		533.759	543	0							MRLVVARCVVDYDGRLTAHLASAVRLLLVKADGCVAVHADGGAYKPLNWMNAPNTLLESEERWTVTNPRGETLTITLEEVLLDVSQDCGEDPGLVKDGVEAHLQELLAAAPAALGEELRLVRREYPTDIGPVDLLCRDARGGVVAVEIKRRGEIDGVEQLTRYLDRLNRDPLLRPVRGLFAAQQIKPQAKVLAKARDIQCVEVDYDELRGRASDELRLF*	220	USER
				1	Ga0136627_10039025 hypothetical protein												FALSE			220	zzz4602		531.085	574	0							VRLVIARCQVDYVGRLTAHLPMAIRLLLVKADGSVSVHADDRAYKPLNWMSPPCTLAEEPARWTVTNKAGEQLIISLDEVLHDSRHDLGVDPGLVKDGVEAHLQALLAEHTGVLGAGFTLVRREYPTAIGPVDLLCRAPDGVTVAVEVKRRGEIDGVEQLTRYLELLNRDPLIAPVSGVFAAQQIKPQARTLAVDRGIRCVTVDYDELRGAVSDTLRLF*	220	USER
				1	Ga0136627_10030403 Endonuclease NucS| RecB family												FALSE			382	zzz4597		482.71	376	0							MIVLGADTHKRSHTIAAVGAASGELLGEQTVQSGAQGAAALLRWARGLGDDGRVWALEDCRHVSGSLERFLIARGERVLRVHSTLMSASRRQARGRGKSESPGRRCAKARRKGQPLHHRERRALPHRRSRHRRRKGCDPLRRPSAGTLDNFGAVMRLIVARCTVDYTGRISTRLAEATRLLMIKADGTFMIWDDGAGSGGHKVKPLNWMTPPTVIDEEEGRIVVRKRTGDDQLEIALSEVLSDVTHAMDFDAARLEKDGVEADLQVALAAAPECCGEGFRLVRREWPTDIGPVDLMCRDDQDGWIAVEIKRVGTIDAVEQLCRYLERIRLDPALGDCRGVLAAQVVKPQARVLAEARGLAWVEIDLAELRGERAPALTLFG*	382	USER
				1	Ga0136627_10021558 hypothetical protein												FALSE			228	zzz4595		516.184	474	0							MRLIVARCEVRYSGRLTAVLPRALRLLMIKADGSFMVHADSGGFKPSNWMTAPTVIEEQPERIVVRKRAGATEDRLEIDIAEVISDVTHDFGPPTPAAALEKDGVERDLQEALAAAPTFCGEGFRLVRREWPTDIGPVDLMCRDMQDAWIAVEIKRVCTIDAVEQLTRYLERIRQDPAMASCRGILAAQSIKPQARVLAEARGLACVEVDLAVLRGEREPDLTLFAA*	228	USER
				1	Ga0136627_10011456 hypothetical protein												FALSE			231	zzz4591		518.016	507	0							VGSLPGVRLIVARCEVRYTGRLSAVLPEALRLLMLKADGSVMVHADSGGFKPSNWMTAPTVVEEEPGRIVVRKRAGATEDRLEILITEIVSDVEHDMGEAAALEKDGVERDLQEALAAMPAHCGEGFRLVRREWPTDIGPVDLMCRDDADAWIAVEIKRVATIDAVEQLTRYLQRIRSDPAMAGCRGVLAAQSIKPQARVLAESRDIGCVAVDLALLRGEREPELTLFGF*	231	USER
				1	Ga0136627_10006546 hypothetical protein												FALSE			226	zzz4589		517.496	524	0							LRLIVARCEVRYTGRLIAVLPEALRLLMLKSDGSVMVHADTGAFKPQNWMTPPTVIEEEPGRIVVRKHAGSTEDRLEIIVSEVISDVSHDMGEAAALEKEGVERELQELLADAPHACGEGFRLVRREWPTDIGPVDLMCRDSGDGWVAVEIKRVATIDSVEQLTRYLERIAADPAFASPCRGVLAASQIKPQARVLAEARGIGCVEVDPAVLRGDRVPDLTLFAA*	226	USER
				1	Ga0136626_1007552 hypothetical protein												FALSE			220	zzz4576		528.171	590	0							VRLVIARCQVDYVGRLTAHLPMATRLLLVKADGSVSVHADDRAYKPLNWMSPPCTLAEEPARWTVTNKAGEQLIIELDEVLHDSRHELGVDPGLVKDGVEAHLQALLAEHTAVLGAGFTLVRREYPTAIGPVDLMCRDADGCSVVVEIKRRGEIDGVEQLTRYLELLNRDGLLAPVRGVFAAQQIKPQARTLAEDRGIRCVVLDYDALRGSDSDEFRLF*	220	USER
				1	Ga0136625_11863141 hypothetical protein												FALSE			202	zzz4451		468.818	335	0							VRLLVARCEVTYSGRLNAFLPEATRLLLLKSDGSVLVHADCGGYKPLNWMTPPTAIEEEPDRIVVRKRAGKTEDRLEIRLVEVLSDVSHDMGEAAALEKDGVERDLQEALADRPDSLEAELRLVRREWATEIGPVDLMCRDCDDGWVAVEIKRLGTIEAVEQLTRYLGFIRIDPAKERCRGILAAQRFKPQAVTLAESRGIR	202	USER
				1	Ga0136625_11789681 hypothetical protein												FALSE			222	zzz4449		472.918	352	0							VARCEVTHTGRLSTRLPEALRLVMLKADGTVMVWSESGRPYVKPLNWMTPPTVVEEEDGLIVVRKHKGEDRLEIHLAEVLSDVGHAMDEDAARLEKDGVERDLQELLADAPASCGEGFRLVRREWPTDIGPVDLMCRDGEDGWVAVEIKRVGTIDAVEQLARYLERIRLDPATADCRGVLAAQVVKPQARVLAQARGLAWVEVDLAELRGKREPALTLFAA*	222	USER
				1	Ga0136625_11313021 hypothetical protein												FALSE			215	zzz4435		536.487	511	0							MRLVVARCVVDYDGRLTAHLASAVRLLLVKADGCVAVHADGGAYKPLNWMNAPNTLLESEERWTVTNPRGETLTITLEEVLLDVSQDCGEDPGLVKDGVEAHLQELLAAAPAALGEELRLVRREYPTDIGPVDLLCRDARGGVVAVEIKRRGEIDGVEQLTRYLDRLNRDPLLRPVRGLFAAQQIKPQAKVLAKARDIQCVEVDYDELRGRASDE	215	USER
				1	Ga0136625_11305022 hypothetical protein												FALSE			225	zzz4434		518.458	548	0							MRLIVARCEVRYTGRLTAVLPEALRLLMVKADGSFMVHADSGGFKPSNWMTAPTVIEEEPDRIVVRKRAGATEDRLEIRIAEIVSDVVHDMGEAAALEKDGVERDLQEALAASPGFCGEGFRLVRREWPTDIGPVDLMCRDDEDEWIAVEIKRIATIDAVEQLTRYLQRIRLDPAMASCRGILAAQSIKPQARVLAESRGLDCVEVDLEVLRGEREPDLTLFVV*	225	USER
				1	Ga0136625_11064582 hypothetical protein												FALSE			220	zzz4426		526.921	593	0							MRLVIARCTVDYAGRLTAHLPSAVRLIMVKADGCVAVHADGGAYKPLNWMNAPNTLIEGDGVWTVTDPKGEMLTITLDEVLLDVAEDCGDDPGLSKDGVEAHLQELLAAHPTALGDGLTLVRREYQTGIGPVDLLCRDPEGRAVAVEVKRRGEIDGVEQLTRYLDRLNRDPLLRPVRGLFAAQRIKPQARVLAEDRGIYCVEVDYDDLRGLASDELRLF*	220	USER
				1	Ga0136625_11013082 Endonuclease NucS| RecB family												FALSE			250	zzz4424		342	2	0							MCAALAAAPAALGADDPELRGQWHLDTGASGSDDSLYLTPDSTGNAPFTYVRPSSHGDPLAVRQSPLTFGEQHAGDGCGLLVSVHVLARHGVPALDRVVQLAVAPRLKVAVCGRGPGRPHGGQRGSSLHGTVAIHSDTGGLKVKPLNWMTPPTVVEESAGLIVVRKLKGEDRLEIRLDEVLSDVTHAMDEDAARLEKDGVEAHLQELLADAPGWCGDGFRLVRREWPTDIGPVDLMCRDGEDGWIAVEIK	250	USER
				1	Ga0136625_10841411 hypothetical protein												FALSE			226	zzz4420		516.816	489	0							LRLIVARCEVRYTGRLTAVLPEALRVLMIKSDGSVMVHADTGGFKPQNWMTPPTVIEEEPGRIVVRKHAGSTEDRLEIIVAEVISDISHDMGEAAALEKEGVERELQELLAGAPHHCGEGFRLVRREWPTDIGPVDLMCRDSGDGWVAVEIKRVATIDSVEQLTRYLERIAADPAFASPCRGVLAAAQIKPQARVLAESRGIACVEVDPAVLRGERVPDLTLFAA*	226	USER
				1	Ga0136625_10699842 hypothetical protein												FALSE			235	zzz4413		531.134	531	0							VCHDEVAFPSVRLVIARCQVDYAGRLTAHLPMALRLIIVKADGSVSIHSDDRAYKPLNWMSPPCALREGVADSAAAEWTVIGKDGDLLRIVLGEVLHDSAHQLGVEPGLRKDGVEKHLQALLAEHPHTLGAELALVRREYPTAIGPVDLLCRDPSGATVAVEVKRRGEIDGVEQLTRYLELLNRDPRLSPVRGIFAAQEIKPQARVLAADRGIGCVVVDYDALRGMDDPGSRLF*	235	USER
				1	Ga0136625_10547564 hypothetical protein												FALSE			201	zzz4404		462.058	327	0							MRLIVARCEVRYSGRLNAVLPEALRLLMVKADGSFMVHSDSGGFKPSNWMTAPTVIEEEGEPLVRIVVRKRAGATEDRLEIAIAEVVSDVFHDMGPSAQAAALEKDGVERDLQEALAASPRFCGEGFRLVRREWPTDIGPVDLMCRDGEDAWIAVEIKRVATIDAVEQLTRYLERIRHDPAMASCRGILAAQAIKPQARVL	201	USER
				1	Ga0136625_10508592 hypothetical protein												FALSE			217	zzz4402		534.909	451	0							VDYAGRLTAHLPMANRLILLKSDGSVSIHSDDRAYKPLNWMSPPCSLREATNADGTIEWTVTAHKTDDTLRILIEDVVHDSAHELGHDPGLQKDGVEKHLQELLADHPATLGNGVTLVRREFMTAVGPVDLLCRDAAGGSVAVEIKRRGDIDGVEQLARYLELMNRDPLLAPVRGIFAAQEIRPQARTLAAHRGIECAVVDYDELRGLEDPSLRLF*	217	USER
				1	Ga0136625_10422201 hypothetical protein												FALSE			209	zzz4396		536.482	421	0							MATRLIMVKNDGSVLVHSDGGSYKPLNWMSPPCKVVERTAPGLQGDATSIEWTVTGKDGDTLRVLLEEVLHDTAHDLGVDPGLQKDGVEKHLQELLAEHPGTLGEGLTLVRREFPTAVGPVDLMCRDTEGRSVAVEIKRRGEIDGVEQLTRYLELLNRDPHLRPVRGIFAAQEIKPQARVLALDRGIACAVVDYDLLRGMDDPSQRLF*	209	USER
				1	Ga0136625_10373001 hypothetical protein												FALSE			231	zzz4394		500.063	396	0							MRLIVARCEVRYSGRLNALLPEALRLLMLKDDGSVLVHADTGGYKPSNWMTAPTVIEETGTPPTRIVVRKRAGATEDRLDILVAEVVSDVTHDLGPPTPAAALEKDGVERDLQEALAAMPAHCGEGFRLVRREWPTDIGPVDLMCRDGEDAWIAVEIKRVATIDAVEQLSRYLERIRLDPAMASCRGVLAAQAIKPQARVLARSRGLDCVEVDLAVLRGEREPDLTLFAS*	231	USER
				1	Ga0136625_10361832 hypothetical protein												FALSE			225	zzz4393		518.269	498	0							MRLIVARCEVRYTGRLTAVLPEALRLLMIKSDGSVMVHADTGGFKPSNWMTAPTVIEEEPGSIVVRKRAGATEDRLEIRVVEVVSDVTHDMGEAAALEKEGVERELQELLADSPETCGEGFRLVRREWPTDIGPVDLMCRDSDDGWVAVEIKRVATIDAVEQLTRYLERLADEPGFASCRGVLAAAAIKPQARVLAESRGIDCVEVDPAVLRGDREPDLTLFAG*	225	USER
				1	Ga0136625_10197214 hypothetical protein												FALSE			228	zzz4385		482.71	376	0							MRLIVARCTVDYTGRISTRLAEATRLLMIKADGTFMIWDDGAGSGGHKVKPLNWMTPPTVIDEEEGRIVVRKRTGDDQLEIALSEVLSDVTHAMDFDAARLEKDGVEADLQVALAAAPECCGEGFRLVRREWPTDIGPVDLMCRDDQDGWIAVEIKRVGTIDAVEQLCRYLERIRLDPALGDCRGVLAAQVVKPQARVLAEARGLAWVEIDLAELRGERAPALTLFG*	228	USER
				1	Ga0136625_10123323 hypothetical protein												FALSE			226	zzz4379		514.174	597	0							VPAVRLLVARCEVRYSGRLDALLPEALRLLVFKSDGSVLVHADCGGYKPQNWMTPPTVIEESEGGILVRKRGAEDRLEIRIEEVLSDSTHDMGEAAELEKDGVEAHLQELLAGAPEWCGEGFRLVRREWPTDIGPVDLMCRDGGDGWVAVEIKRIGTIDAVEQLARYLERIRCDPAMGECRGVLAAQVVKPQARVLARTRGIACVEVDLDVLRGEREPDLVLFAA*	226	USER
				1	Ga0136625_10122065 hypothetical protein												FALSE			240	zzz4378		500.533	396	0							MRLIVARCEVRYSGRLTALLPEALRLLMIKSDGSVMVHADTGGFKPQNWMTPPTVIEFHPGRATPCPDATADEQPGRIVVRKRAGATEDRLEIAVAEVISDVTHDMGEAAALEKEGVEKELQELLAAAPEHCGEGFRLVRREWPTDIGPVDLMCRDAEDRWVAVEIKRVATIDAVEQLTRYLERLAAESGFALCRGVLAATQIKPQARVLAESRGIACVEVDPLVVKGEREPDLTLFGA*	240	USER
				1	Ga0136625_10096022 hypothetical protein												FALSE			228	zzz4375		518.621	507	0							MRLIVARCEVRYSGRLNAVLPEALRLLMVKADGSFMVHADSGGFKPSNWMTAPTVIEEEGEPLVRIVVRKRAGATEDRLEIAIAEVVSDVYHDMGEAAALEKDGVERDLQEALAASPQFCGEGFRLVRREWPTDIGPVDLMCRDGEDAWIAVEIKRVATIDAVEQLTRYLERIRHDPAMASCRGILAAQAIKPQARVLAEARGLTCVEVDLAVLRGERKPDLTLFAA*	228	USER
				1	Ga0136625_10047924 hypothetical protein												FALSE			215	zzz4368		529.569	439	0							VDYVGRLTAHLPSALRLLLVKADGSVSIHADDRAYKPLNWMSPPCTLRESTDENGVLWTVTNKMGEQLQIHIDSIEHDSAHELGVDPGLVKDGVEAHLQELLAEHVHTFGAGWTLVRREYPTPIGPVDLLCRDAAGATVAIEVKRRGEIDGVEQLTRYLALLNRDPLLAPVRGVLVAQEVTPQARVLATDRGIGWQVVDYQLLRGAEDTSLRLF*	215	USER
				1	Ga0136625_10047372 hypothetical protein												FALSE			224	zzz4367		509.429	431	0							MRLLVARCEVTYTGRLNAFLPEATRLLMLKSDGSVLVHADCGGYKPLNWMTPPTAIEEEPGRIVVRKRAGKTEDRLEIRLLETMSDATHELDGEVGLAKDGVERDLQEALAERPDRLEDELPLVRREWAREIGPVDLMCRDCDDGWVAVEIKRIGTIEAVEQLTRYLGFIRADPAKDACRGILAAQRFKPQAVTLAESRGIACIEVDLDVLRGEREPELTLFV*	224	USER
				1	Ga0136625_10030654 hypothetical protein												FALSE			204	zzz4361		536.342	421	0							MATRLLIVKADGSVLVHSDGGSYKPLNWMSPPCTLVAGVDADGRAEWVVEAKSGDTLRILMHHVLSDSSYDLGIDPGLQKDGVERHLQELLADHPTSLAEGLSLVRREFPTAIGPVDLLCRDGLGATVAVEIKRRGDIDGVEQLTRYLDLLNRDPLLSPVRGIFAAQEIKPQARVLATDRGIGCVTVDYDQLRGMDDPTARLF*	204	USER
				1	Ga0136625_10019074 hypothetical protein												FALSE			224	zzz4356		509.316	424	0							MRLLVARCEVTYSGRLNAFLPEATRLLMLKSDGSVLVHADCGGYKPLNWMTPPTAIEEESDRIVVRKRAGKTEDRLEIRLLEVLSDARHELDELVGLAKDGVERDLQEALAERPEELEQELRLARREWMTEIGPVDLMCRDCDDGWVAVEIKRVGTIEAVEQLTRYLNFIRADPAKEACRGILAAQSFKPQAVTLAESRGLRCVEVDLALLRGEREPELTLFV*	224	USER
				1	Ga0136625_100072610 hypothetical protein												FALSE			231	zzz4349		518.016	507	0							VGSLPGVRLIVARCEVRYTGRLSAVLPEALRLLMLKADGSVMVHADSGGFKPSNWMTAPTVVEEEPGRIVVRKRAGATEDRLEILITEIVSDVEHDMGEAAALEKDGVERDLQEALAAMPAHCGEGFRLVRREWPTDIGPVDLMCRDDADAWIAVEIKRVATIDAVEQLTRYLQRIRSDPAMAGCRGVLAAQSIKPQARVLAESRDIGCVAVDLALLRGEREPELTLFGF*	231	USER
				1	Ga0136625_10003052 hypothetical protein												FALSE			220	zzz4347		543.719	437	0							VRLVIARCSVDYEGRLNAHLSDAVRLLMVKADGCVAIHADGGAYKPLNWMNAPNQLVELEDRWEVTNAKGERLIVTLHQVISDTNHELGVDPGLTKDGVEAHLQEMLAEKPWVLEEGLTLVRREFPTDLGPIDLVCVDRFGAMVAIEVKRRGEIAGVEQLGRYLERLRLDGRMGSVRGVLVAQSIAPQARLLARARGLEAIEVDYDGLREAGSREMRLF*	220	USER
				1	Ga0136624_10979242 hypothetical protein												FALSE			224	zzz4214		522.801	627	0							VRLVIARCSVDYAGRLAAHLPEANRLIMVKADGCVAIHADGGAYKPLNWMNAPNKLVEMTDGDPPRWIVTNPTRETLTITIHEVISDSAHELGDDPGLQKDGVEAHLQELLAASPRAIEDGLTLVRREYPTAIGPIDLVCRDLTDTVVAVEVKRRGEIDGVEQLARYIERLELDSSLGDIRGVFVAQSIKPQAKVLAESRGFRWVEVDYDQLRGMAPDELRLF*	224	USER
				1	Ga0136624_10840152 hypothetical protein												FALSE			223	zzz4207		515.757	486	0							MRLIVARCEVRYSGRLNAVLPEALRLLMLKADGSVMVHADTGGFKPQNWMTPPAVFEESPGRIVVRKVKEDDRLDIAITEVLSDITHDMGEAAALEKDGVEADLQEQLAAAPGWCGEGLRLVRREWPTDIGPVDLMCRDPGDGWVAVEIKRVATIDAVEQLTRYLERIRLDPEKAGCAGVLAAERIKPQARVLAQARGLRCVEVDLAVLRGEREPDLTLFAA*	223	USER
				1	Ga0136624_10551392 hypothetical protein												FALSE			210	zzz4195		532.325	431	0							YVGRLTAHLPMAPRLILVKADGSVAVHADDRAYKPLNWMSPPCAVLEADGVWRVTNRTGDQLVITIDEVLHDSAHELGVDPGLQKDGVEMHLQELLAEQVEAVLGVGWRVVRREWPTDIGLVDLLCRDADGVSVAIEVKRRGELDGVEQLTRYLQRLERDPLLAPVRGLYAAQTITPQARVLATDRGIDCVVLDYDSMRGLEPVNPTLF*	210	USER
				1	Ga0136624_10247862 hypothetical protein												FALSE			220	zzz4176		522.989	618	0							MRLVVARCVVDYDGRLTAHLASAVRLLLVKADGCVAVHADGGAYKPLNWMNAPNTLLESEDRWTVTNPRGETLTITLEEVILDVSQACGEDPGLVKDGVEAHLQELLAASPAVLGEQLRLVRREYPTDIGPVDLLCRDAQGQVVAVEIKRRGEIDGVEQLTRYLDRLNRDPLLRPVRGLFAAQRIKPQAKVLAKARNIDCVEVDYDELRGKASDELRLF*	220	USER
				1	Ga0136624_10181303 hypothetical protein												FALSE			218	zzz4171		532.075	517	0							LVIARCQVDYVGRLTAHLPLATRLLLVKADGSVSVHADDRAYKPLNWMSPPCTLHEQPGLWTVTNKSGEQLLITMDEVLHDASFVLGVDPGLQKDGVEAHLQELLAVHISTLGAGWTLVRREYMTAIGPVDILCKDAAGMTVAVEIKRRGEIDGVEQLTRYVELLNRDPLLSPVRGVFAAQEIKPQARVLATDRGIGCVTLDYAALRGTDDPTSRLF*	218	USER
				1	Ga0136624_10167153 hypothetical protein												FALSE			240	zzz4167		503.119	403	0							VRLIVARCEVRYSGRLTALLPEALRLLMIKSDGSVMVHADTGGFKPQNWMTPPTVIEFHPGRATPCPDATADEQPGRIVVRKRAGATEDRLEIAVAEVISDVTHDMGEAAALEKEGVEKELQELLAAAPEHCGEGFRLVRREWPTDIGPVDLMCRDAEDRWVAVEIKRVATIDAVEQLTRYLERLAAESGFALCRGVLAATQIKPQARVLAESRGIACVEVDPLVVKGEREPDLTLFGA*	240	USER
				1	Ga0136624_10165693 hypothetical protein												FALSE			215	zzz4166		529.192	438	0							VDYVGRLTAHLPSALRLLLVKADGSVSIHADDRAYKPLNWMSPPCTLRESTDENGVLWTVTNKMGEQLQIHIDSIEHDSAHELGVDPGLVKDGVEAHLQELLAEHVHTFGAGWTLVRREYPTPIGPVDLLCRDAAGATVAIEVKRRGEIDGVEQLTRYVELLNRDALLAPVRGILVAQEITPQARVLATDRGIGWQVVDYQLLRGAEDTSLRLF*	215	USER
				1	Ga0136624_10097905 hypothetical protein												FALSE			321	zzz4159		480.675	369	0							MSQGSLERFLIARGERVLRVHSTLMSASRRQARGRGKSESPGRRCAKARRKGQPLHHRERRALPHRRSRHRRRKGCDPLRRPSAGTLDNFGAVMRLIVARCTVDYTGRISTRLAEATRLLMIKADGTFMIWDDGAGSGGHKVKPLNWMTPPTVIDEEEGRIVVRKRTGDDQLEIALSEVLSDVTHAMDFDAARLEKDGVEADLQVALAAAPECCGEGFRLVRREWPTDIGPVDLMCRDDQDGWTAVEIKRVGTIDAVEQLCRYLERIRLDPALGDCRGVLAAQVVKPQARVLAEARGLAWVEIDLAELRGERAPALTLFG*	321	USER
				1	Ga0136624_10087826 hypothetical protein												FALSE			225	zzz4157		518.572	507	0							MRLIVARCEVRYTGRLTAVLPEALRLLMLKADGSVMVHADTGGFKPQNWMTPPAVVEEEPGRIVVRKRGGATEDRLEIRVAEVVSDVTHDMGAAAALEKEGVEAELQELLAGAPRHCGEGFRLVRREWPTDIGPVDLMCRDPDDGWVAVEIKRVATIDAVEQLTRYLERISTEPGFTSCRGVLAAAQVKPQARVLAESRGIACVEVDLLVLRGEREPDLTLFAG*	225	USER
				1	Ga0136624_10081873 hypothetical protein												FALSE			220	zzz4156		536.259	513	0							MRLVLARCVVDYDGRLTAHLTSAVRLLLVKADGCVAVHADGGAYKPLNWMNAPNTLLESEDRWTVTNPRGETLTITLEEVLLDVRQDCGEDPGLVKDGVEAHLQELLAAAPAALGEQLRLVRREYPTDIGPVDLLCRDAQGGVVAVEIKRRGEITGVEQLTRYVDRLNRDPLLRPVRGVLAAQRIKPQAKVLAEARHIQCVEVDYDELRGMASDELRLF*	220	USER
				1	Ga0136624_10049065 hypothetical protein												FALSE			220	zzz4150		531.085	574	0							VRLVIARCQVDYVGRLTAHLPMAIRLLLVKADGSVSVHADDRAYKPLNWMSPPCTLAEEPARWTVTNKAGEQLIISLDEVLHDSRHDLGVDPGLVKDGVEAHLQALLAEHTGVLGAGFTLVRREYPTAIGPVDLLCRAPDGVTVAVEVKRRGEIDGVEQLTRYLELLNRDPLIAPVSGVFAAQQIKPQARTLAVDRGIRCVTVDYDELRGAVSDTLRLF*	220	USER
				1	Ga0136624_10039553 hypothetical protein												FALSE			216	zzz4149		537.372	508	0							VDYAGRLTAHLPMATRLLIVKADGSVLVHSDGGSYKPLNWMSPPCTLVAGVDADGRAEWVVEAKSGDTLRILMHHVLSDSSYDLGIDPGLQKDGVERHLQELLADHPTSLAEGLSLVRREFPTAIGPVDLLCRDGLGATVAVEIKRRGDIDGVEQLTRYLDLLNRDPLLSPVRGIFAAQEIKPQARVLATDRGIGCVTVDYDQLRGMDDPTARLF*	216	USER
				1	Ga0136624_10022354 hypothetical protein												FALSE			220	zzz4147		514.532	698	0							MRLVIARCSVDYTGRLAAHLPEATRLIMVKGDGCVAIHADGGAYKPLNWMNAPNRLIEQEGSWEVTNPKGERLVITLHEVLSDSSHPMGIDPGLTKDGVEAHLQELLASSPEAIEDGLVLVRREYPTAIGPVDLVCRDADGTVVAVEVKRRGEIDGVEQLTRYVERLSLDSSLGRVRGVFVAQRVKPQARVLAEARGYRCVEVDYDTLRGMAPDDLRLF*	220	USER
				1	Ga0136624_10022107 hypothetical protein												FALSE			220	zzz4146		533.377	554	0							MRLVVARCVVDYDGRLTAHLASAVRLLLVKADGCVAVHADGGAYKPLNWMNAPNTLLESEERWTVTNPRGETLTITLEEVLLDVSQDCGEDPGLVKDGVEAHLQELLAAAPAALGEQLRLVRREYPTDIGPVDLLCRDARGGVVAVEIKRRGEIDGVEQLTRYLDRLNRDPLLRPVRGLFAAQQIKPQAKVLAKARDIQCVEVDYDELRGRASDELRLF*	220	USER
				1	Ga0136624_10015503 hypothetical protein												FALSE			218	zzz4144		530.237	464	0							MRLVIATCTVDYVGRLTAHLPSATRLLLVKADGSVSVHADDRAYKPLMWMSPPCTTYETDGGWTVVNKTGEQLVISVEQVLTDTTHELGRDPGLVKDGVEKHLQELLADRCEVLGAGWTLICREYPTDIGPVDLLCRDHTGVHVAVEIKRHAEIDGVEQLTRYLQRLSTVLGPVRGVLAAQSFKPQAKVLAADRGITCVQLDYDALRGMEAGTPTLF*	218	USER
				1	Ga0136624_10010687 hypothetical protein												FALSE			220	zzz4143		535.961	490	0							VRLVVARCSVDYTGRLAAHLPAADRLIMVKADGCVAIHADGGAYKPLNWMNAPNRLAELDGWWEITNPKGEKLVITLHEVHSDNTHELGDDPGLTKDGVEAHLQQLLAASPGAIEDGMVLVRREYPTGIGPVDLVCRDVQGRVVAIEVKRRGEIDGIEQLSRYIECLNLDSSLGQVRGMLVAQVIKPQAKALARSRGFHWVEIDYDALRGIDPGDLRLF*	220	USER
				1	Ga0136624_10008937 hypothetical protein												FALSE			220	zzz4142		526.921	593	0							MRLVIARCTVDYAGRLTAHLPSAVRLIMVKADGCVAVHADGGAYKPLNWMNAPNTLIEGDGVWTVTDPKGEMLTITLDEVLLDVAEDCGDDPGLSKDGVEAHLQELLAAHPTALGDGLTLVRREYQTGIGPVDLLCRDPEGRAVAVEVKRRGEIDGVEQLTRYLDRLNRDPLLRPVRGLFAAQRIKPQARVLAEDRGIYCVEVDYDDLRGLASDELRLF*	220	USER
				1	Ga0136624_100020311 hypothetical protein												FALSE			220	zzz4138		531.007	565	0							VRLVIARCTVDYVGRLTAHLPSATRLVLVKADGSVSVHADDRAYKPLNWMSPPCWLREADGVWTVTNKGGERLVLTMEEVLADATHELGVDPGLVKDGVEAHLQELLAAHVEALGPGLTLVRREYPTAIGPVDLLCRDAAGGCVAVEVKRRGEIDGVEQLTRYLELLNRDALLSPVTGVLAAQEIKPQARVLATDRGIRCVTLDYDALRGMAPTDATLF*	220	USER
				1	Ga0136624_100009812 hypothetical protein												FALSE			242	zzz4137		506.866	418	0							MRLIVARCEVRYTGRLTAVLPEALRLLMIKSDGSVMVHADTGGFKPSNWMTAPTVIEEEPGSIVVRKRAGTGRSAGRSSIGRAPHGPISEDRLEIRVVEVVSDVAHDMGEAAALEKEGVERELQELLADSPETCGEGFRLVRREWPTDIGPVDLMCRDSDDGWVAVEIKRVATIDAVEQLTRYLERLADEPGFASCRGVLAAAAIKPQARVLAESRGIDCVEVDPAVLRGDREPDLTLFAG*	242	USER
				1	Ga0136624_100008627 hypothetical protein												FALSE			226	zzz4136		508.908	726	0							VRLLIASCQVDYAGRLTAHLPRAVRLILVKADGSVLVHSDAGGYKPLMWMTPPCTVHEGRDADGSVVWSVGAVRSDDTLRITLHEVLSDAVHALGTDPGLRKDGVEKHLQELLAEHPSTLGAGLALVRREYPTAIGPVDLMCRDGSGASVAVEIKRRGDIDGVEQLSRYLDLLNRDPLLSPVRGIFAAQEIRPQARVLAIDRGISCVTVDYDALRGIDDPSLRLF*	226	USER
				1	Ga0136623_102199231 hypothetical protein												FALSE			216	zzz3971		553.277	383	0							VAAGGAILSGMRLVIARCSVEYEGRLSAHLPTAVRLLMVKADGCVCVHADSGAYKPLNWMTAPNLLVEEPSRWTVTNPKGERLTIDIEEILHDVDEPLGDAPALIKDGVEAHLQELLAGDPTVLEEGLVLIRREHATDIGPVDLLCRAADGHTVVVEVKRRGDIDGVDQLGRYLGRLQLDSRLRPLRGVLVAQQISPQAKVLCQARGYAWVEVDYD	216	USER
				1	Ga0136623_102149901 hypothetical protein												FALSE			226	zzz3969		517.407	494	0							LRLIVARCEVRYTGRLTAVLPEALRMLMIKSDGSVMVHADTGGFKPQNWMTPPTVIEEEPGRIVVRKHAGSTEDRLEIIVAEVISDISHDMGEAAALEKEGVERELQELLAGAPHHCGEGFRLVRREWPTDIGPVDLMCRDSGDGWVAVEIKRVATIDSVEQLTRYLERIAADPAFASPCRGVLAAAQIKPQARVLAESRGIACVEVDPAVLRGERVPDLTLFAA*	226	USER
				1	Ga0136623_101870461 hypothetical protein												FALSE			228	zzz3961		518.199	673	0							VRLVVARCQVDYAGRLTAHLPMATRLIMVKNDGSVLVHSDGGSYKPLNWMSPPCKVVERSAPGLRGDATSIEWTVTGKDGDTLRVLLEEVLHDTAHDLGVDPGLQKDGVEKHLQQLLAEHPGALGEGLTLVRREFPTAVGPVDLMCRDTEGRSVAVEIKRRGEIDGVEQLTRYLELLNRDPHLRPVRGIFAAQEIKPQARVLALDRGIACAVVDYDLLRGMDDPSQRL	228	USER
				1	Ga0136623_101677901 hypothetical protein												FALSE			203	zzz3957		462.816	326	0							MRLIVARCSVDYSGRLSTHLPEAVRLIMVKTDGGVSIWHDGGSSVKPQNWMTAPTVIEEEGDPLARIIVRKRAGATEDRLEIAIAEVVSDVFHDLGEAAALEKDGVERDLQEALAASPRFCGEGFRLVRREWPTDIGPVDLMCRDGEDAWIAVEIKRVATIDAVEQLTRYLERIRHDPAMASCRGILAAQAIKPQARVLAEAR	203	USER
				1	Ga0136623_100873562 hypothetical protein												FALSE			227	zzz3933		510.444	482	0							MRLIVARCEVSYTGRLSAFLPESTRLLIVKADGSVLVHADAGGYKPLNWMTPPTVVEAEGDPLRRLLVRKRAGKSEDRLEIRIVELLSDVSHEMGEAAPLEKDGVERDLQEALAEQPELLGDELRLFRREWPTDIGPVDLMCRDESGGWIAVEIKRIGTIDAVEQLCRYLECIRVDPVKAACRGILAAGRFRPQAVALATARGISCVEVDLDVLRGLREPELTLFS*	227	USER
				1	Ga0136623_100557001 hypothetical protein												FALSE			226	zzz3923		511.783	442	0							VRLLVARCEVVYTGRLNAFLPEAVRLLMLKSDGSVLVHADSGGYRPSNWMTPPTVVEEQDGLIVVRKRAGKTEDRLEIRISEVLSDQEHALDEVAGLEKDGVERHLQEALAERPDRLEEELRLVRREWPTEIGPVDLMCRDCDDGWVAVEIKRVGTIEAVEQLTRYLDFIRADPAKERCRGVLAAQSFKPQAVTLAESRGLDCVEVDLAVLRGEREPELTLFGAH*	226	USER
				1	Ga0136623_100342401 hypothetical protein												FALSE			231	zzz3904		507.414	425	0							MRLIVARCEVRYSGRLTALLPEALRLLMLKDDGSVLVHADTGGYKPSNWMTAPTVIEETGTPPTRIVVRKRAGATEDRLDILVAEVVSDVTHDLGPTTPAAALEKDGVERDLQEALAAMPAHCGEGFRLVRREWPTDIGPVDLMCRDGEDAWIAVEIKRVATIDAVEQLSRYLERIRLDPAMASCRGVLAAQAIKPQARVLAQSRGLDCVEVDLAVLRGEREPDLTLFAF*	231	USER
				1	Ga0136623_100333203 hypothetical protein												FALSE			228	zzz3903		510.62	460	0							MRLIVARCEVRYSGRLNAVLPEALRLLMVKADGSFMVHADSGGYKPSNWMTAPTVIEEEGDPTVRIVVRKRAGATEDRLEIDIAEIVSDVFHDMGEAAALEKDGVERDLQEALAASPQFCGEGFRLVRREWPTDIGPVDLMCRDGEDAWIAVEIKRVATIDAVEQLTRYLERIRHDPAMASCRGILVAQAIKPQARVLAEARGLTYVEVDLAVLRGERVPDLTLFAA*	228	USER
				1	Ga0136623_100311632 hypothetical protein												FALSE			222	zzz3901		520.424	665	0							VIARCQVDYAGRLTAHLPMATRLVLVKADGSVSIHADDRAYKPLNWMSPPCRLDESEVEGRVEWTVSASRSEDTLRIVFDEVLHDTTHHLGVDPGLVKDGVERHLQELLAEHPATLGDGLVLVRREYPTAIGPVDLLCRDVAGSTVAVEIKRRGEIDGVEQLARYLELLERDPLLAPVRGMLAAQEIKPQARTLATHRGIACVVVDYDVLRGLDDPSLRLF*	222	USER
				1	Ga0136623_100209272 hypothetical protein												FALSE			215	zzz3896		529.569	439	0							VDYVGRLTAHLPSALRLLLVKADGSVSIHADDRAYKPLNWMSPPCTLRESTDENGVLWTVTNKMGEQLQIHIDSIEHDSAHELGVDPGLVKDGVEAHLQELLAEHVHTLGVGWTLVRREYPTPIGPVDLLCRDAAGATVAIEVKRRGEIDGVEQLTRYLALLNRDPLLAPVRGVLVAQEVTPQARVLATDRGIGWQVVDYQLLRGAEDTSLRLF*	215	USER
				1	Ga0136623_100101552 hypothetical protein												FALSE			228	zzz3887		518.621	507	0							MRLIVARCEVRYSGRLNAVLPEALRLLMVKADGSFMVHADSGGFKPSNWMTAPTVIEEEGEPLVRIVVRKRAGATEDRLEIAIAEVVSDVYHDMGEAAALEKDGVERDLQEALAASPQFCGEGFRLVRREWPTDIGPVDLMCRDGEDAWIAVEIKRVATIDAVEQLTRYLERIRHDPAMASCRGILAAQAIKPQARVLAEARGLTCVEVDLAVLRGERKPDLTLFAA*	228	USER
				1	Ga0136623_100043563 hypothetical protein												FALSE			220	zzz3882		556.574	310	0							VRLLIAWCSVEYEGRLGARLPPALRLVMLKSDGSIAVHCDAKAYKPLNWMSPPCTIREEEGAITAVTAGGERLTIELHEVVHDHTVDLGDDPGLAKDGVETELQQLLAARVQALRADLRLVRREYPTDIGPVDLLCRDGDGRAVVVEVKRVGEIAGVEQLLRYQERLDGDSSLAPTVGMLVATRIKPQARVFAESRGVECVEVDLQELRTGAPVDPRLF*	220	USER
				1	Ga0136623_100023849 hypothetical protein												FALSE			225	zzz3879		518.269	498	0							MRLIVARCEVRYTGRLTAVLPEALRLLMIKSDGSVMVHADTGGFKPSNWMTAPTVIEEEPGSIVVRKRAGATEDRLEIRVVEVVSDVTHDMGEAAALEKEGVERELQELLADSPETCGEGFRLVRREWPTDIGPVDLMCRDSDDGWVAVEIKRVATIDAVEQLTRYLERLADEPGFASCRGVLAAAAIKPQARVLAESRGIDCVEVDPAVLRGDREPDLTLFAG*	225	USER
				1	Ga0136623_100016856 hypothetical protein												FALSE			227	zzz3877		508.529	437	0							MRLIVARCEVRYTGRLTAVLPEALRLLMIKADGSVMVHADTGGFKPSNWMTAPTVIEEESERIIVRKRAGATEDRLEIAISEVVSDVEHDMGPPTQAAALEKDGVERDLQEALAAAPLHCGDGFRLVRREWPTDIGPVDLMCRDGDDEWIAVEIKRVATIDAVEQLTRYLERIRCDPAMASCRGVLAAQVIKPQARVLAEARGLACVEVDLAVLRGERAPDLTLFV*	227	USER
				1	Ga0136623_100012865 hypothetical protein												FALSE			220	zzz3875		535.961	490	0							VRLVVARCSVDYTGRLAAHLPAADRLIMVKADGCVAIHADGGAYKPLNWMNAPNRLAELDGWWEITNPKGEKLVITLHEVHSDNTHELGDDPGLTKDGVEAHLQQLLAASPGAIEDGMVLVRREYPTGIGPVDLVCRDVQGRVVAIEVKRRGEIDGIEQLSRYIECLNLDSSLGQVRGMLVAQVIKPQAKALARSRGFHWVEIDYDALRGIDPGDLRLF*	220	USER
				1	Ga0136623_100011988 hypothetical protein												FALSE			220	zzz3872		546.761	414	0							VRLVIARCSVDYEGRLNAHLSDAVRLLMVKADGCVAIHADGGAYKPLNWMNAPNQLVELEDRWEVTNAKGERLIVTLHQVISDTNHELGVDPGLTKDGVEAHLQEMLAEKPWVLEEGLTLVRREFPTDLGPIDLVCVDRFGAMVAIEVKRRGEIAGVEQLGRYLERLRLDGRMGSVRGVLVAQSIASQARLLARARGLEAIEVDYDGLREAGSREMRLF*	220	USER
				1	Ga0136623_1000077711 hypothetical protein												FALSE			220	zzz3870		531.085	574	0							VRLVIARCQVDYVGRLTAHLPMAIRLLLVKADGSVSVHADDRAYKPLNWMSPPCTLAEEPARWTVTNKAGEQLIISLDEVLHDSRHDLGVDPGLVKDGVEAHLQALLAEHTGVLGAGFTLVRREYPTAIGPVDLLCRAPDGVTVAVEVKRRGEIDGVEQLTRYLELLNRDPLIAPVSGVFAAQQIKPQARTLAVDRGIRCVTVDYDELRGAVSDTLRLF*	220	USER
				1	Ga0136622_102668751 hypothetical protein												FALSE			224	zzz3730		533.924	485	0							VRLVVARCTVDYLGRLTAHLPAALRLLLVKADGSVSIHADDRAYKPLNWMSPPCTLRESTDQDGLLWTVNNKVGEQLQIRIHSIEHDSSHHLGVDPGLIKDGVEAHLQELLAEHVHTFGAGWSLVRREYPTPIGPVDLLCRDADGATVAIEVKRRGEIDGVEQLTRYLSLLNRDPLLAPVRGVLVAQEVTPQARVLATDRGIGWQVVDYQLLRGAEDTSLRLF*	224	USER
				1	Ga0136622_102569881 hypothetical protein												FALSE			208	zzz3727		530.064	560	0							VRLVIARCQVDYVGRLTAHLPMAPRLLLVKADGSVSIHADGGAYKPLNWMTPPCTLQEQPGQWTVTNKAGEQLIITVEALLSDASFELGVDPGLQKDGVEAHLQELLATHITTLGAGWTLLRREYPTAIGPVDILCRDAGGTTVAVEIKRRGEIDGVEQLTRYVELLNRDPLLRPVRGVFAAQEIKPQARVLATVRGIGCVTLDYAAL	208	USER
				1	Ga0136622_102434081 hypothetical protein												FALSE			204	zzz3722		536.308	419	0							MATRLLIVKADGSVLVHSDGGSYKPLNWMSPPCTMVEGVDADGYAEWVVEAKGGDTLRILIQQRLSDSSYDLGVDPGLQKDGVEKHLQELLADHPSSLAAGLSLVRREFPTAIGPVDLLCRDGLGANVAVEIKRRGDIDGVEQLTRYLELLNRDPLLSPVRGIFAAQEIKPQARVLATDRAISCVTVDYDALRGMDDPTARLF*	204	USER
				1	Ga0136622_102387941 hypothetical protein												FALSE			213	zzz3721		473.085	340	0							GRLNAFLPEAVRLLMLKSDGSVLVHADSGGYRPSNWMTPPTVVEEQDGLIVVRKRAGKTEDRLEIRISEVLSDQEHALDEVAGLEKDGVERHLQEALAERPDRLEEELRLVRREWPTEIGPVDLMCRDCDDGWVAVEIKRVGTIEAVEQLTRYLDFIRADPAKERCRGVLAAQSFKPQAVTLAESRGIDCVEVDLAVLRGEREPELTLFGAH*	213	USER
				1	Ga0136622_101479252 hypothetical protein												FALSE			224	zzz3693		519.774	574	0							MRLIVARCEVRYTGRLVAVLPEALRLLMIKADGSVMVHADTGGYKPSNWMTAPTVIEEQPERIVVRKRAGASEDRLEIAIAEIVSDVTHDMGEAAALEKDGVERDLQEALAAAPARCGEGFRLVRREWPTDIGPVDLMCRDGDDEWIAVEIKRVATIDAVEQLSRYLERIRRDPALASCRGVLAAQIIKPQARVLAQDRGLACVEVDLAVLRGEREPDLTLFL*	224	USER
				1	Ga0136622_101386202 hypothetical protein												FALSE			231	zzz3689		510.607	435	0							MRLIVARCEVRYSGRLNAVLPEALRLLMVKADGSFMVHADSGGFKPSNWMTAPTVIEEEGEPLVRIVVRKRAGATEDRLEIAIAEVVSDVFHDMGPSAQAAALEKDGVERDLQEALAASPRFCGEGFRLVRREWPTDIGPVDLMCRDGEDAWIAVEIKRVATIDAVEQLTRYLERIRHDPAMASCRGILAAQAIKPQARVLAEARGLTCVEVDLAVLRGEREPDLTLFAA*	231	USER
				1	Ga0136622_101070181 hypothetical protein												FALSE			227	zzz3679		508.529	437	0							MRLIVARCEVRYTGRLTAVLPEALRLLMIKADGSVMVHADTGGFKPSNWMTAPTVIEEESERIIVRKRAGATEDRLEIAISEVVSDVEHDMGPPTQAAALEKDGVERDLQEALAAAPLHCGDGFRLVRREWPTDIGPVDLMCRDGDDEWIAVEIKRVATIDAVEQLTRYLERIRCDPAMASCRGVLAAQVIKPQARVLAEARGLACVEVDLAVLRGERAPDLTLFV*	227	USER
				1	Ga0136622_100788222 hypothetical protein												FALSE			225	zzz3663		518.465	518	0							MRLIVARCEVVYTGRLNAVLPEALRLLMVKDDGSVMVHADSGGFKPQNWMTPPTVIEEEPGRIVVRKRAGASEDRLEINIADVVSDVSHDMGEAAALEKEGVERQLQELLADRPQACGEGLRLLRREWPTDIGPVDLMCRDDTDAFVAVEIKRVATIDAVEQLTRYLERICTEPGLGACRGILAAQVIKPQARVLAESRGIACVTVDPTVLRGDREPDLTLFAG*	225	USER
				1	Ga0136622_100748792 hypothetical protein												FALSE			230	zzz3662		514.616	698	0							VRLVVARCQVDYAGRLTAHLPMATRLIMVKNDGSVLVHSDGGSYKPLNWMSPPCKVVERTAPGLQGDATSIEWTVTGKDGDTLRVLLEEVLHDTAHDLGVDPGLQKDGVEKHLQELLAEHPGTLGEGLTLVRREFPTAVGPVDLMCRDTEGRSVAVEIKRRGEIDGVEQLTRYLELLNRDPHLRPVRGIFAAQEIKPQARVLAADRGIACAVVDYDLLRGMDDPSQRLF*	230	USER
				1	Ga0136622_100430252 hypothetical protein												FALSE			220	zzz3647		514.017	701	0							MRLVIARCSVDYTGRLAAHLPEATRLIMVKADGCVAIHADGGAYKPLNWMNAPNRLIEQEGSWEVTNPKGERLVITLHEVLSDSSHPMGIDPGLTKDGVEAHLQELLASSPEAIEDGLVLVRREYPTAIGPVDLVCRDADGTVVAVEVKRRGEIDGVEQLTRYVERLSLDSSLGLVRGVFVAQRVKPQARVLAEARGYRCVEVDYDTLRGMAPDDLRLF*	220	USER
				1	Ga0136622_100308092 hypothetical protein												FALSE			229	zzz3641		473.512	342	0							MRLIVARCSVDYSGRLSTHLPEAVRLIMVKTDGGVSIWHDGGSSVKPQNWMTAPTVIEEEGDPLARIIVRKRAGATEDRLEIAIAEVVSDVFHDLSEAAALEKDGVERDLQQALAAAPQQCGEGFRLVRREWPTDIGPVDLMCRDGHDEWIAVEIKRVATIDAVEQLTRYLERIRRDPAMASCRGVLAAQVIKPQARVLAQHRGLDCVEVDLELLRGEREPDLTLFAA*	229	USER
				1	Ga0136622_100248453 hypothetical protein												FALSE			227	zzz3638		515.66	530	0							MRLLVARCEVTYTGRLNAHLPEATRLLLLKADGSVLVHADAGGYKPLNWMTPPTVVDAEGEPLRRIVVRKRAGRTEDRLEIRVAEVLSDVTHEMGEPAGLEKDGVERELQEELALRPEVLGEGLRLVRREWPTDIGPVDLLCRDEDGWVAVEVKRVATIDAVEQLSRYLACIRVDPALAACRGVLVAGQIRPQARTLASTRAIECVEVDLETLRGEREPELVLFMP*	227	USER
				1	Ga0136622_100234022 hypothetical protein												FALSE			220	zzz3636		536.259	513	0							MRLVLARCVVDYDGRLTAHLTSAVRLLLVKADGCVAVHADGGAYKPLNWMNAPNTLLESEDRWTVTNPRGETLTITLEEVLLDVRQDCGEDPGLVKDGVEAHLQELLAAAPAALGEQLRLVRREYPTDIGPVDLLCRDAQGGVVAVEIKRRGEITGVEQLTRYVDRLNRDPLLRPVRGVLAAQRIKPQAKVLAEARHIQCVEVDYDELRGMASDELRLF*	220	USER
				1	Ga0136622_100216042 hypothetical protein												FALSE			231	zzz3634		507.414	425	0							MRLIVARCEVRYSGRLTALLPEALRLLMLKDDGSVLVHADTGGYKPSNWMTAPTVIEETGTPPTRIVVRKRAGATEDRLDILVAEVVSDVTHDLGPTTPAAALEKDGVERDLQEALAAMPAHCGEGFRLVRREWPTDIGPVDLMCRDGEDAWIAVEIKRVATIDAVEQLSRYLERIRLDPAMASCRGVLAAQAIKPQARVLAQSRGLDCVEVDLAVLRGEREPDLTLFAF*	231	USER
				1	Ga0136622_100209191 hypothetical protein												FALSE			202	zzz3632		534.284	422	0							LPMAIRLIMVKADGSVSVHADGGAYKPLNWMTPPCTVRESVGEWRVEHGKTGDALVITIEEILADRSYELGLDPGLQKDGVEAHLQALLAERVEVLGAGWSLVRREYPTAIGPVDLLVRDDAGGSVAVEIKRRGEIDGVEQLTRYLELLNRDPRIAPVRGIFAAQQIKPQARVLAVDRGIECVTLDYDQLRSLDDPTSRLF*	202	USER
				1	Ga0136622_100141156 hypothetical protein												FALSE			224	zzz3626		508.623	419	0							MRLLVARCEVTYSGRLNAFLPEATRLLMLKSDGSVLVHADCGGYKPLNWMTPPTAIEEESDRIVVRKRAGTTEDRLEIRLLEVLSDARHELDELVGLAKDGVERDLQEALAERPEELEQELRLARREWMTEIGPVDLMCRDCDDGWVAVEIKRVGTIEAVEQLTRYLNFIRADPAKEACRGILAAQSFKPQAVTLAESRGLRCVEVDLALLRGEREPELTLFV*	224	USER
				1	Ga0136622_100100339 hypothetical protein												FALSE			212	zzz3620		513.592	485	0							YSGRLSARLPEAVRLLMFKADGSVLVHCDGGGYKPLNWMTAPTAIEEDADTIVVRKVKGEDQLRIALVEVLSDVSVECDVESGLEKDGVETHLQEALAEAPGWCGEGFRLVRREWPTDIGPVDLMCRDADDGWVAVEIKRIGTIDAIEQLSRYLARLRRDPAKADCRGVLAAQSVKPQAKVLAESRGIAWVEVDLAVLRGEREPELTLFGA*	212	USER
				1	Ga0136622_100089372 hypothetical protein												FALSE			220	zzz3618		525.433	591	0							VRLVIARCSVDYAGRLAAHLPEATRLIMVKADGCVAIHSDGGAYKPLNWMNAPNRLVEGDTEWVVTNPHGERLTITLHEVLSDVSEPFGVDPGLQKDGVEAHLQELLAALPAVIEHGLTLVRREYPTAIGPVDLVCRDATGQVVAIEVKRRGDIDGVEQLVRYIERLRLDSSLGDIRGVFVAQTIKPQARVLAEARGLRWVEVDYDELRGMAPTDLRLF*	220	USER
				1	Ga0136622_100073682 hypothetical protein												FALSE			220	zzz3614		546.578	415	0							VRLVIARCSVDYEGRLNAHLSDAVRLLMVKADGCVAIHADGGAYKPLNWMNAPNQLVELEDRWEVTNAKGERLIVTLHQVISDTNHELGVDPGLTKDGVEAHLQEMLAEKPWVLEEGLTLVRREFPTDLGPIDLVCVDRFGAMVAIEVKRRGEIAGVEQLGRYLERLRLDGRMGSVRGVLVAQSITSQARLLARARGLEAIEVDYDGLREAGSREMRLF*	220	USER
				1	Ga0136622_100065933 hypothetical protein												FALSE			223	zzz3612		514.147	624	0							MRLIVARCAVDYTGRLTAHLPEALRLVVLKADGSVLVHADAGGFKPLNWMTPPTVIEEEPTRIVVRKLKGEDRLEITLAEVLSDVTHAMDFDAARLEKDGVEAHLQVALAAAPECCGEGFRLVRREWPTDIGPVDLMCRDGEDGWVAVEIKRVGTIDAVEQLARYLERIRLDPALVDCRGVLAAQAVKPQARVLAEARGLSWVEVDLAELRGEREPALTLFG*	223	USER
				1	Ga0136622_100065165 hypothetical protein												FALSE			226	zzz3611		516.816	489	0							LRLIVARCEVRYTGRLTAVLPEALRVLMIKSDGSVMVHADTGGFKPQNWMTPPTVIEEEPGRIVVRKHAGSTEDRLEIIVAEVISDISHDMGEAAALEKEGVERELQELLAGAPHHCGEGFRLVRREWPTDIGPVDLMCRDSGDGWVAVEIKRVATIDSVEQLTRYLERIAADPAFASPCRGVLAAAQIKPQARVLAESRGIACVEVDPAVLRGERVPDLTLFAA*	226	USER
				1	Ga0136622_100055472 hypothetical protein												FALSE			229	zzz3608		482.667	360	0							MRLIVARCEVRYTGRLTAVLPEALRLLMIKSDGSVMVHADTGGFKPSNWMTAPTVIEEEPGSIVVRKRAGTGRSAGRSSIGRAPLRPLTEDRLEIRVAEVLSDVTHDMGEAAALEKEGVERELQELLADAPERCGEGFRLVRREWPTDIGPVDLMCRDSDDGWVAVEIKRVATIDAVEQLTRYLERLADEPGFAACRGVLAAAAIKPQARVLAESRGIGCVEVDPAVL*	229	USER
				1	Ga0136622_100034482 hypothetical protein												FALSE			253	zzz3605		498.91	390	0							MPGQRATSKAIGRRVSAAAGLSLSAVRLIVARCEVRYSGRLDALLPQALRLLMIKSDGSVMVHADTGGFKPQNWMTPPAVIEQEGSPPRRIVVRKHAGATEDRLEIDIAQVISDVEHDMGEAAALEKHGVERELQELLAESPGSCGEGFRLVRREWPTDIGPVDLMCRDADDGWVAVEIKRVATIDAVEQLSRYIERLRAAPGFAGCRGVLVAASIRPQARVPAQSRGLACVEVDPAVLRGEREPDLTLFAA*	253	USER
				1	Ga0136622_100025637 hypothetical protein												FALSE			220	zzz3603		535.961	490	0							VRLVVARCSVDYTGRLAAHLPAADRLIMVKADGCVAIHADGGAYKPLNWMNAPNRLAELDGWWEITNPKGEKLVITLHEVHSDNTHELGDDPGLTKDGVEAHLQQLLAASPGAIEDGMVLVRREYPTGIGPVDLVCRDVQGRVVAIEVKRRGEIDGIEQLSRYIECLNLDSSLGQVRGMLVAQVIKPQAKALARSRGFHWVEIDYDALRGIDPGDLRLF*	220	USER
				1	Ga0136622_100023084 hypothetical protein												FALSE			204	zzz3599		536.342	421	0							MATRLLIVKADGSVLVHSDGGSYKPLNWMSPPCTLVAGVDADGRAEWVVEAKSGDTLRILMHHVLSDSSYDLGIDPGLQKDGVERHLQELLADHPTSLAEGLSLVRREFPTAIGPVDLLCRDGLGATVAVEIKRRGDIDGVEQLTRYLDLLNRDPLLSPVRGIFAAQEIKPQARVLATDRGIGCVTVDYDQLRGMDDPTARLF*	204	USER
				1	Ga0136622_1000226310 hypothetical protein												FALSE			220	zzz3598		532.146	560	0							VRLVIARCQVDYVGRLTAHLPMAIRLLLVKADGSVSVHADDRAYKPLNWMSPPCTLAEEPARWTVTNKAGEQLIISLDEVLHDSRHELGVDPGLVKDGVEAHLQALLAEHTGVLGAGFTLVRREYPTAIGPVDLLCRAPDGVTVAVEVKRRGEIDGVEQLTRYLELLNRDPLIAPVSGVFAAQQIKPQARTLAVDRGIRCVTVDYDELRGAVSDTLRLF*	220	USER
				1	Ga0136622_1000188514 hypothetical protein												FALSE			242	zzz3597		508.762	424	0							MRLIVARCEVRYTGRLTAVLPEALRLLMIKSDGSVMVHADTGGFKPSNWMTAPTVIEEEPGSIVVRKRAGTGRSAGRSSIGRAPHGPISEDRLEIRVVEVVSDVTHDMGEAAALEKEGVERELQELLADSPETCGEGFRLVRREWPTDIGPVDLMCRDSDDGWVAVEIKRVATIDAVEQLTRYLERLADEPGFASCRGVLAAAAIKPQARVLAESRGIDCVEVDPAVLRGDREPDLTLFAG*	242	USER
				1	Ga0136622_100011838 hypothetical protein												FALSE			218	zzz3592		532.168	512	0							LVIVRCQVDYVGRLTAHLPMATRLLLVKADGSVSVHADDRAYKPLNWMSPPCSLQEQPGLWTVTNKAGEQLLITIEEVLHDASFALGVDPGLQKDGVEAHLQELLAAHITTLGAGWTLVRREYMTAIGPVDILCKDAGGMTVAVEIKRRGEIDGVEQLTRYVELLNRDPLLSPVRGVFAAQEIKPQARVLATDRGIGCVTLDYAALRGTDDSTSRLF*	218	USER
				1	Ga0136622_100006113 hypothetical protein												FALSE			217	zzz3590		534.203	454	0							VDYAGRLTAHLPMANRLILLKSDGSVSIHSDDRAYKPLNWMSPPCSLREATDADGTIEWTVTAHKTDDTLRILIEDVVHDSAHELGHDPGLQKDGVEKHLQELLADHPATLGNGVTLVRREFMTAVGPVDLLCRDAAGGSVAVEIKRRGDIDGVEQLARYLELMNRDPLLAPVRGIFAAQEIRPQARTLAAHRGIECAVVDYDELRGLEDPSLRLF*	217	USER
				1	Ga0136622_100001126 hypothetical protein												FALSE			226	zzz3588		530.789	558	0							VRLVIAHCQVDYAGALAAHLPMATRLLLVKADGSVSVHADDRAYKPLNWMSPPCRLDEHKTADGRLQWTVTSTRADATLRIVFDQVLHDSTHELGIDPGLVKDGVERHLQELLAEHPGSLGAGLALVRREYPTAIGPVDLLCRDPSGATVVVEVKRRGEIDGVEQLTRYLELLDRDPLLTPVRGLLAAQVIKPQARTLAAHRGIGCVTVDYDVLRGLDDPSLRLF*	226	USER
				1	Ga0136622_1000003625 hypothetical protein												FALSE			225	zzz3587		510.665	717	0							VRLVIVKCQVDYAGRLTAHLPMATRLILVKNDGSVLIHSDGGSYKPLNWMSPPCKVLESTNDDGVLEWTVTGKEDDTLRILLSDVFSDVTHDLGVDPGLQKDGVEKHLQELLAEHPATLGEGLRLVRREYPTAIGPVDLMCRDTAGACVAVEVKRRGEIDGVEQLTRYLELLNRDPKLRPVRGIFAAQEIKPQARVLASDRGITCAVVDYDALRGMDDPTARLF*	225	USER
				1	Ga0136621_12744181 hypothetical protein												FALSE			215	zzz3452		465.614	319	0							MRLLVARCEVTYSGRLNAFLPEATRLLMLKSDGSVLVHADCGGYKPLNWMTPPTAIEEESDRIVVRKRAGKTEDRLEIRLLEVLSDARHELDELVGLAKDGVERDLQEALAERPEELEQELRLARREWMTEIGPVDLMCRDCDDGWVAVEIKRVGTIEAVEQLTRYLNFIRADPAKAACRGNLAAQQPPIDLDATEPARLGERHRLRRERLRGED	215	USER
				1	Ga0136621_12601191 hypothetical protein												FALSE			226	zzz3447		514.849	595	0							GPRPVRLVVARCEVTYSGRLNAYLPEAIRLLVFKADGSVLVHADSGGYKPLNWMTPPTVIEYGEGMIVVRKRAGRSEDRLEIRLAEVLAEFEHELGEEAGLEKDGVERHLQEALAGRPESVEIGLRLVRREWPTEVGPVDLMCRDAGDGWVAVEIKRVGTLEAVEQLSRYLEVLRRDPALAECRGILAAQIVKPQARTLCEARLLGCVEVDLELLRGEREPELTLF	226	USER
				1	Ga0136621_12140501 hypothetical protein												FALSE			216	zzz3439		463.443	327	0							MSERDSRLTRLVARCEVVYTGRLTAVLPESTRLLLLKSDGSVLVHADSGGYKPLNWMTPPTVIEEGPGLIVVRKRAGKTEDRLEIRIAEMLSDVEHPMDEVSGLAKDGVERDLQEALAERPDWLEQELRLVRREWSTEVGPVDLMCRDCNEGWVAVEIKRLGTIEAVEQLTRYLGFIRVDPAKERCRGILAAQRFKPQAVTLAETRGIRCVEVDL*	216	USER
				1	Ga0136621_11328911 hypothetical protein												FALSE			228	zzz3417		520.044	541	0							MRLIVARCEVRYTGRLTAVLPEALRLLMVKADGSFMVHADSGGYKPSNWMTAPTVIEETGTPPTRIVVRKRAGATEDRLEIVITEIVSDVAYDMGEAAALEKDGVERDLQEALAASPQFCGEGFRLVRREWPTDIGPVDLMCRDGEDEWIAVEIKRVATIDAVEQLTRYLERIRSDPAMASCRGVLAAQAIKPQARVLAQSRGLACVEIDLEILRGEREADLTLFAF*	228	USER
				1	Ga0136621_11203322 hypothetical protein												FALSE			220	zzz3413		508.11	456	0							IVPPCAVEYTGRLTAHLPEALHLVKVKADGSVLVHADAGGFKPLNWMTPPTVIEEEPTRIVVRKQKGEDRLEITLSEVLSDVTHAMDFDAARLEKDGVEAHLQLALAAAPEYCGEGFRLVRREWPTDIGPVDLMCRDGEDGWVAVEIKRVGTIDAVEQLARYLERIRLDPALVDCRGVLAAQAVKPQARVLAEARGLSWVEVDLAELRGEREPALTLFG*	220	USER
				1	Ga0136621_11094372 hypothetical protein												FALSE			224	zzz3409		519.172	507	0							MRLIVARCEVRYTGRLTAVLPEALRLLMIKADGSFMVHADSGGFKPSNWMTAPTVIEEEPYRIVVRKRAGATEDRLEILISEIVSDVLHDMGEAAALEKDGVERDLQEALAAAPAFCGEGFRLVRREWPTDIGPVDLMCRDGEDAWIAVEIKRVATIDAVEQLTRYLQRIRLDPAMADCRGVLAAQSIKPQARVLAESRGLDCVEVDLAVLRGEREPDLTLFV*	224	USER
				1	Ga0136621_10986712 hypothetical protein												FALSE			220	zzz3405		531.085	574	0							VRLVIARCQVDYVGRLTAHLPMAIRLLLVKADGSVSVHADDRAYKPLNWMSPPCTLAEEPARWTVTNKAGEQLIISLDEVLHDSRHDLGVDPGLVKDGVEAHLQALLAEHTGVLGAGFTLVRREYPTAIGPVDLLCRAPDGVTVAVEVKRRGEIDGVEQLTRYLELLNRDPLIAPVSGVFAAQQIKPQARTLAVDRGIRCVTVDYDELRGAVSDTLRLF*	220	USER
				1	Ga0136621_10900921 hypothetical protein												FALSE			222	zzz3402		518.639	510	0							LRLIVARCEVRYTGRLTAVLPEALRLLMLKSDGSVLVHADTGGFKPQNWMTPPTVIEEEPGRIVVRKHAGSTEDRLEIIVSEVISDVSHDMGEAAALEKEGVERELQELLADAPPEGLRLVRREWPTDIGPVDLMCRDEQDAFVAVEIKRVGTIDAVEQLTRYLERICREPGLAGCRGVLAAQAIKPQARVLAEARGIDCVEVDPAVLRGEREPDLTLFAG*	222	USER
				1	Ga0136621_10387512 hypothetical protein												FALSE			220	zzz3388		535.961	490	0							VRLVVARCSVDYTGRLAAHLPAADRLIMVKADGCVAIHADGGAYKPLNWMNAPNRLAELDGWWEITNPKGEKLVITLHEVHSDNTHELGDDPGLTKDGVEAHLQQLLAASPGAIEDGMVLVRREYPTGIGPVDLVCRDVQGRVVAIEVKRRGEIDGIEQLSRYIECLNLDSSLGQVRGMLVAQVIKPQAKALARSRGFHWVEIDYDALRGIDPGDLRLF*	220	USER
				1	Ga0136621_10369973 hypothetical protein												FALSE			224	zzz3387		515.381	617	0							MRLIVARCEVRYSGRLSARLPEALRLLMLKADGSVLVHADAGGYKPLNWMTPPAVVEEEAGRIVVRKVKGEDRLEIDILEVLSDVTHDMPDSTADLEKDGVESHLQELLAAAPGWCGEGFRLVRREWPTDIGPVDLMCRDGDDGWVAVEIKRVGTIDAVEQLSRYLERIRLDPALGSCRGILAAQVLKPQARVLATARGIACVEVDLELLRGEREPDLTLFAA*	224	USER
				1	Ga0136621_10315213 hypothetical protein												FALSE			224	zzz3379		531.531	503	0							VRLVIAKCTVDYVGRLTAHLPSATRLLLFKADGSVSVHADDRAYKPLNWMSPPCTFQVDTSDLLDLWTVTNRSGERLVIRVEEVLHDSSHELGVDPGLVKDGVEAHLQALLADQIEILGPGWRLVRREYPTAIGPVDLLCRDDGGSTVAIEIKRRGDIDGVEQLTRYLELLNRDPLLSPVRGVFAAQEIKPQARVLARDRSIDCVTLDYDALRGLDDVGSRLF*	224	USER
				1	Ga0136621_10267663 hypothetical protein												FALSE			226	zzz3375		512.96	708	0							VRLVIARCQVDYAGRLSAHLPMAVRLVLVKADGSVSIHADDRAYKPLNWMSPPCRLDEGQAADGRLKWTVRAARTEDTLRIVFAEVLHDSTHELGVDPGLVKDGVERHLQELLADHPGVLGEGLSLVRREYSTAIGPVDLLCRDALGATVAVEIKRRGEIDGVEQLARYLELLGRDPLLAPVRGVLAAQEIKPQARTLAAHRGISCVVVDYDVLRGLDDPALRLF*	226	USER
				1	Ga0136621_10246042 hypothetical protein												FALSE			226	zzz3373		516.825	687	0							VRLVIARCQVDYSGRLSAHLPMATRLVLVKADGSVSVHADDRAYKPLNWMSPPCRIDEATSGDGRLEWVVSTGKAEGQLRIVFDEVLHDTTHELGVDPGLVKDGVERHLQELLAEHPDTLGEGMTLVRREYPTAVGPVDLLCRDAEGGTVAVEVKRRGEIDGVEQLARYLELLDRDPLLRPVRGVLAAQEIKPQARTLAAHRGIDCVSVDYDLLRGMDDPSLRLF*	226	USER
				1	Ga0136621_10234882 hypothetical protein												FALSE			224	zzz3372		506.828	443	0							VRLIVARCEVTYTGRLSAYLPESTRLLMVKNDGSVLVHADAGGFKPLNWMTPPTVVEESGDVLVVRKRSGRTEDRLEIRLVEVLSDQRHDMGEAAGLEKDGVERDLQLELAAQPHAIEDELRLVRREWPTDIGPVDLMCRDCDDHWVAVEIKRIATMDAVEQLSRYLERIRLDPAMAGCRGILVAQKVRPQAATLADARGILTREVDLELLRGRREPDLTLFA*	224	USER
				1	Ga0136621_10221012 hypothetical protein												FALSE			228	zzz3371		506.154	416	0							VRLIVARCEVRYSGRLDALLPQALRLLMIKSDGSVMVHADTGGFKPQNWMTPPAVIEEEGSPPSRIVVRKHAGATEDRLEIDIAEVISDVEHDMGEAAALEKHGVERELQELLADSPESCGEGFRLVRREWPTDIGPVDLMCRDADDGWVAVEIKRVATIDAVEQLSRYLERLCTEPGFAGCRGVLVAASIKPQARVLALSRGLACVEVDPAVLRGDREPDLTLFGA*	228	USER
				1	Ga0136621_10138792 hypothetical protein												FALSE			216	zzz3361		537.372	508	0							VDYAGRLTAHLPMATRLLIVKADGSVLVHSDGGSYKPLNWMSPPCTLVAGVDADGRAEWVVEAKSGDTLRILMHHVLSDSSYDLGIDPGLQKDGVERHLQELLADHPTSLAEGLSLVRREFPTAIGPVDLLCRDGLGATVAVEIKRRGDIDGVEQLTRYLDLLNRDPLLSPVRGIFAAQEIKPQARVLATDRGIGCVTVDYDQLRGMDDPTARLF*	216	USER
				1	Ga0136621_10130283 hypothetical protein												FALSE			220	zzz3358		524.219	612	0							MRLVVARCVVDYDGRLTAHLASAVRLLLVKADGCVAVHADGGAYKPLNWMNAPNTLLESEDRWTVTNPRGETLTITLEEVILDVSQACGEDPGLVKDGVEAHLQELLAASPAVLGEQLRLVRREYPTDIGPVDLLCRDAQGQVVAVEIKRRGEIDGVEQLTRYLDRLNRDPLLRPVRGLFAAQRIKPQAKVLAKARNIDCVEVDYDELRGMASDELRLF*	220	USER
				1	Ga0136621_10120305 hypothetical protein												FALSE			240	zzz3357		503.119	403	0							VRLIVARCEVRYSGRLTALLPEALRLLMIKSDGSVMVHADTGGFKPQNWMTPPTVIEFHPGRATPCPDATADEQPGRIVVRKRAGATEDRLEIAVAEVISDVTHDMGEAAALEKEGVEKELQELLAAAPEHCGEGFRLVRREWPTDIGPVDLMCRDAEDRWVAVEIKRVATIDAVEQLTRYLERLAAESGFALCRGVLAATQIKPQARVLAESRGIACVEVDPLVVKGEREPDLTLFGA*	240	USER
				1	Ga0136621_10117393 hypothetical protein												FALSE			220	zzz3356		532.396	450	0							VRLVIARCSVDYAGRLGAHLPMATRLLMVKADGCVSVHADGGAYKPLNWMNAPNRLITTDGVWTVTNPKGETLTITIAEVLSDSAWELGPDPGLQKDGVEAHLQELLAANCDRMEAGMSLVRREYPTDIGPVDLLCKGPDGITIAVEVKRRGEIDGVEQLSRYLDFLNRDPRLRPVRGMFVAQQVKPQARVLATDRGIRWIEVDYDELAGLGTRELRLF*	220	USER
				1	Ga0136621_10099915 hypothetical protein												FALSE			230	zzz3352		514.616	698	0							VRLVVARCQVDYAGRLTAHLPMATRLIMVKNDGSVLVHSDGGSYKPLNWMSPPCKVVERTAPGLQGDATSIEWTVTGKDGDTLRVLLEEVLHDTAHDLGVDPGLQKDGVEKHLQELLAEHPGTLGEGLTLVRREFPTAVGPVDLMCRDTEGRSVAVEIKRRGEIDGVEQLTRYLELLNRDPHLRPVRGIFAAQEIKPQARVLAADRGIACAVVDYDLLRGMDDPSQRLF*	230	USER
				1	Ga0136621_10052691 hypothetical protein												FALSE			220	zzz3343		515.975	684	0							VRLVIARCSVDYAGRLAAHLPEATRLIMVKADGCVAIHSDGGAYKPLNWMNAPNRLVEGDTEWVVTNPKGERLTITLHEVLSDVSEPFGVDPGLQKDGVERHLQELLAEHPTTLAEGLSLVRREFPTAIGPVDLLCRDGLGASVAVEIKRRGDIDGVEQLTRYLELMNRDPALRPVRGIFAAQEIKPQARTLAADRGIECVVVDYDALRGIDDPSLRLF*	220	USER
				1	Ga0136621_10032408 hypothetical protein												FALSE			242	zzz3338		508.762	424	0							MRLIVARCEVRYTGRLTAVLPEALRLLMIKSDGSVMVHADTGGFKPSNWMTAPTVIEEEPGSIVVRKRAGTGRSAGRSSIGRAPHGPISEDRLEIRVVEVVSDVTHDMGEAAALEKEGVERELQELLADSPETCGEGFRLVRREWPTDIGPVDLMCRDSDDGWVAVEIKRVATIDAVEQLTRYLERLADEPGFASCRGVLAAAAIKPQARVLAESRGIDCVEVDPAVLRGDREPDLTLFAG*	242	USER
				1	Ga0136621_10031946 hypothetical protein												FALSE			222	zzz3337		515.517	691	0							VIARCQVDYAGRLTAHLPMATRLILVKNDGSVLIHSDGGSYKPLNWMSPPCKVAEGVNQDGAVEWTVTGKEDDTLRILLEEVLSDSTQDLGVDPGLQKDGVEKHLQELLAEHPATLSDGLTLVRREYPTAIGPVDLMCRDGAGGSVAVEIKRRGEIDGVEQLTRYLELLNRDPKLRPVRGIFAAQEIKPQARVLALDRGIACAVVDYNALRGMDDPSARLF*	222	USER
				1	Ga0136621_10021183 hypothetical protein												FALSE			226	zzz3335		516.816	489	0							LRLIVARCEVRYTGRLTAVLPEALRVLMIKSDGSVMVHADTGGFKPQNWMTPPTVIEEEPGRIVVRKHAGSTEDRLEIIVAEVISDISHDMGEAAALEKEGVERELQELLAGAPHHCGEGFRLVRREWPTDIGPVDLMCRDSGDGWVAVEIKRVATIDSVEQLTRYLERIAADPAFASPCRGVLAAAQIKPQARVLAESRGIACVEVDPAVLRGERVPDLTLFAA*	226	USER
				1	Ga0136621_10015619 hypothetical protein												FALSE			217	zzz3334		534.203	454	0							VDYAGRLTAHLPMANRLILLKSDGSVSIHSDDRAYKPLNWMSPPCSLREATDADGTIEWTVTAHKTDDTLRILIEDVVHDSAHELGHDPGLQKDGVEKHLQELLADHPATLGNGVTLVRREFMTAVGPVDLLCRDAAGGSVAVEIKRRGDIDGVEQLARYLELMNRDPLLAPVRGIFAAQEIRPQARTLAAHRGIECAVVDYDELRGLEDPSLRLF*	217	USER
				1	Ga0136621_100004511 hypothetical protein												FALSE			224	zzz3328		510.925	438	0							MRLLVARCEVTYTGRLNAFLPEATRLLMLKSDGSVLVHADCGGYKPLNWMTPPTAIEEAPGRIVVRKRAGKTEDRLEIRLLETMSDATHELDGEVGLAKDGVERDLQEALAERPDRLEDELRLVRREWATEIGPVDLMCRDCDDGWVAVEIKRIGTIEAVEQLTRYLGFIRADPAKDACRGILAARRFKPQAVTLAESRGIACIEVDLDVLRGEREPELTLFV*	224	USER
				1	Ga0136621_100002549 hypothetical protein												FALSE			220	zzz3327		543.719	437	0							VRLVIARCSVDYEGRLNAHLSDAVRLLMVKADGCVAIHADGGAYKPLNWMNAPNQLVELEDRWEVTNAKGERLIVTLHQVISDTNHELGVDPGLTKDGVEAHLQEMLAEKPWVLEEGLTLVRREFPTDLGPIDLVCVDRFGAMVAIEVKRRGEIAGVEQLGRYLERLRLDGRMGSVRGVLVAQSIAPQARLLARARGLEAIEVDYDGLREAGSREMRLF*	220	USER
				1	Ga0136620_103184131 hypothetical protein												FALSE			223	zzz3181		513.994	474	0							ASLRLIVARCEVRYTGRLTAVLPEALRLLMFKSDGSVMVHADTGGFKPQNWMTPPTVIEEEPGRIMVRKHAGSTEDRLEIIVAEVISDVSHDMGEAAALEKEGVERELQELLADAPHHCGEGFRLVRREWPTDIGPVDLMCRDSADGWVAVEIKRVATIDSVEQLTRYLERIAADPAFASPCRGVLAASQIKPQARVLAESRGIVCVEVDPAVLRGERVPDLT	223	USER
				1	Ga0136620_102760411 hypothetical protein												FALSE			216	zzz3173		530.559	440	0							TVDYLGRLTAHLPAALRLLLVKADGSVSIHADDRAYKPLNWMSPPCTLRESTDQDGLLWTVNNKVGEQLQIRIHSIEHDSSHHLGVDPGLIKDGVEAHLQELLAEHVHTFGAGWSLVRREYPTPIGPVDLLCRDADGATVAIEVKRRGEIDGVEQLTRYLSLLNRDPLLAPVRGVLVAQEVTPQARVLATDRGIGWQVVDYQLLRGAEDTSLRLF*	216	USER
				1	Ga0136620_102539051 hypothetical protein												FALSE			224	zzz3163		520.916	538	0							RLIVARCEVRYSGRLIAVLPEALRLIMLKSDGSVMVHADTGGFKPQNWMTPPTVIEEQPGRIVVRKRAGATEDRLEILVSEVLSDVSHDMGEAAALEKEGVERELQELLAGAPQHCGEGFRLVRREWPTDIGPVDLMCRDPEDGWVAVEIKRVGTIDSVEQLTRYLERIATDPAFTSCRGVLAAAQIKPQARVLAEARGIACVEVDPAVLRGERVPDLTLFAA*	224	USER
				1	Ga0136620_102302571 hypothetical protein												FALSE			200	zzz3155		539.874	454	0							VRLVIARCQVDYAGRLSAHLPEAVRLLLVKTDGSVLVHADAGGYKPLMWMTPPCRLAEETTTDSMLTWTVSAAKGDDTVRIAISQLLHDSSHDLGVDPGLVKDGVERHLQELLAEHPETLGEELTLVRREYPTAIGPVDLLCRDLGGATVAVEVKRRGEIDGVEQLTRYLALLNRNPLLAPVRGILAAQEIKPQARVLAT	200	USER
				1	Ga0136620_101867762 hypothetical protein												FALSE			227	zzz3145		509.852	440	0							MRLLVAHCEVTYTGRLNAHLPEATRLLLLKADGSVLVHADAGGYKPLNWMTPPTILEELGEPPRRIVVRKRAGRSEDRLEIRVAEVLSDVTHEMGEPAVLEKDGVERELQEELALRPDVLGDGLRLVRREWPTDVGPVDLLCRDPGGWVAVEVKRVATIDAVEQLSRYLECIRLDPERAACRGVLVAERIKPQARALAGMRSIDCVEVDLATLRGEREPELVLFVA*	227	USER
				1	Ga0136620_101247511 hypothetical protein												FALSE			204	zzz3122		506.329	432	0							MRLIVARCEVRYSGRLSARLPEALRLLMLKADGSVLVHADAGGYKPLNWMTPPAVVEEEAGRIVVRKVKGEDRLEIDILEVLSDVTHDMPDSTADLEKDGVESHLQELLAAAPGWCGEGFRLVRREWPTDIGPVDLMCRDGDDGWVAVEIKRVGTIDAVEQLSRYLERIRLDPALGSCGGILAAQVLKPQARVLAESRGIGCVE	204	USER
				1	Ga0136620_100807052 hypothetical protein												FALSE			220	zzz3098		514.017	701	0							MRLVIARCSVDYTGRLAAHLPEATRLIMVKADGCVAIHADGGAYKPLNWMNAPNRLIEQEGSWEVTNPKGERLVITLHEVLSDSSHPMGIDPGLTKDGVEAHLQELLASSPEAIEDGLVLVRREYPTAIGPVDLVCRDADGTVVAVEVKRRGEIDGVEQLTRYVERLSLDSSLGLVRGVFVAQRVKPQARVLAEARGYRCVEVDYDTLRGMAPDDLRLF*	220	USER
				1	Ga0136620_100782322 hypothetical protein												FALSE			231	zzz3096		506.249	418	0							MRLIVARCEVRYSGRLTALLPEALRLLMLKDDGSVLVHADTGGYKPSNWMTAPTVIEETGTPPTRIVVRKRAGATEDRLDILVAEVVSDVTHDLGPPTPAAALEKDGVERDLQEALAAMPAHCGEGFRLVRREWPTDIGPVDLMCRDGEDAWIAVEIKRVATIDAVEQLSRYLERIRLDPAMASCRGVLAAQAIKPQARVLAQSRGLDCVEVDLAVLRGEREPDLTLFAF*	231	USER
				1	Ga0136620_100715102 hypothetical protein												FALSE			224	zzz3091		511.768	444	0							MRLLVARCEVTYTGRLNAFLPEATRLLMLKSDGSVLVHADCGGYKPLNWMTPPTAIEEEPGRIVVRKRAGKTDDRLEIRLLETISDATHELDGEVGLAKDGVERDLQEALAERPDRLEDELRLVRREWATEIGPVDLMCRDCDDGWVAVEIKRIGTIEAVEQLTRYLGFIRADPAKDACRGILAAQRFKPQAVTLAESRGIACIEVDLDVLRGEREPELTLFG*	224	USER
				1	Ga0136620_100632621 hypothetical protein												FALSE			200	zzz3087		539.128	461	0							VIARCQVDYAGRLTAHLPMATRLILVKNDGSVLIHSDGGSFKPLNWMSPPCKVAEGVNQDGAVEWTVTGKEDDTLRILLEEVLSDSTQDLGVDPGLQKDGVEKHLQELLAEHPATLSDGLTLVRREYPTAIGPVDLMCRDGAGGSVAVEIKRRGEIDGVEQLTRYLELLNRDPKLRPVRGIFAAQEIKPQARVLALDRGI	200	USER
				1	Ga0136620_100461302 hypothetical protein												FALSE			225	zzz3070		516.166	500	0							MRLIVARCEVRYTGRLTAVLPEALRLIMFKSDGSVMVHADTGGFKPSNWMTAPTVIEEEPGSIVVRKRAGASEDRLEIRVAEVVSDVTHDMGEAAALEKEGVERELQELLADSPETCGEGFRLVRREWPTDIGPVDLMCRDSDDGWVAVEIKRVATIDAVEQLTRYLERLAGEPGFASCRGVLAAAAIKPQARVLAESRGIDCVEVDPAMLRGEREPDLTLFAA*	225	USER
				1	Ga0136620_100447603 hypothetical protein												FALSE			202	zzz3069		462.816	326	0							LRLLMVKDDGSVMVHADSGGFKPQNWMTPPTVIEEEPGRIVVRKRAGASEDRLEINIADVVSDVSHDMGEAAALEKEGVERQLQELLADRPQACGEGFRLVRREWPTDIGPVDLMCRDSDDGWVAVEIKRVATIDAVEQLTRYLERLADEPGFASCRGVLAAAVVKPQARVLAESRGIACVEIDPAVLRGEREPDLTLFAA*	202	USER
				1	Ga0136620_100438102 hypothetical protein												FALSE			224	zzz3068		481.2	360	0							MRLLVARCEVAYTGRLNALLPEAVRLLLLKSDGSVLVHADSGGYKPLNWMTPPTVIEQEEGLIVVRKRAGKTEDRLEIRIAEVLSDLDVPMDEVAGLEKDGVEKHLQEALAASPTWLEEELRLDRREWMTDIGPVDLMCRDCDDGWVAVEIKRIGTIEAVEQLTRYLGFIRADAAKEHCRGILAAQTFKPQAVTLAESRGIRCVEIDLAVLRGEREPELTLFG*	224	USER
				1	Ga0136620_100436482 hypothetical protein												FALSE			228	zzz3067		528.89	574	0							VDVRLVIARCSVDYAGRLTAHLPMAPRLILVKADGSVSIHSDDRAYKPLNWMSPPCTFSETVTAEGGLQWTVAAAKTNDCLRISIAEVLLDSSHELGPDPGLVKDGVEKHLQQLLAEHPATMADGLSLVRREYPTAIGPVDLLCRDSDGASVAVEIKRRGDIDGVEQLTRYLALLNRDTRLTPVRGMLAAQEIRPQARVLAADRGITCVTIDYDALRGIEDTSLRLF*	228	USER
				1	Ga0136620_100377422 hypothetical protein												FALSE			225	zzz3064		518.606	513	0							MRLIVARCEVRYTGRLTAVLPEALRLLMIKSDGSVMVHADTGGFKPSNWMTAPTVIEEEPGSIVVRKRAGATEDRLEIRVVEVVSDVTHDMGEAAALEKEGVERELQELLADSPETCGEGFRLVRREWPTDIGPVDLMCRDSDDGWVAVEIKRMATIDAVEQLTRYLERLADEPGFASCRGVLAAAAIKPQARVLAESRGIDCVEVDPAVLRGDREPDLTLFAG*	225	USER
				1	Ga0136620_100358253 hypothetical protein												FALSE			225	zzz3062		517.672	525	0							MRLIVARCEVRYTGRLTAVLPEALRLLMIKSDGSVMVHADTGGFKPQNWMTPPTVIEEEPGFIVVRKRAGATEDRLEIRVVEVLSDVTHDMGEAAALEKEGVERELQELLADSPETCGEGFRLVRREWPTDIGPVDLMCRDSDDGWVAVEIKRVATIDAVEQLTRYLERLADEPGFASCRGVLAAAAIKPQARVLAESRGIDCVEVDPAVLRGDREPDLTLFVG*	225	USER
				1	Ga0136620_100346101 hypothetical protein												FALSE			209	zzz3060		513.15	479	0							MRLIVARCEVRYSGRLSARLPEALRLLMLKADGSVLVHADAGGYKPLNWMTPPTVVEEEAGRIVVRKLKGDDRLDIAILEVLSDVTHDMPDSAADLEKDGVESHLQELLAAAPEWCGEGFRLVRREWPTDIGPVDLMCRDGDDGWVAVEIKRVGTIEAVEQLARYLERIRLDPALGACRGILAAQLLKPQARVLAAARGIACVEVDLEL	209	USER
				1	Ga0136620_100258663 hypothetical protein												FALSE			227	zzz3053		516.238	526	0							MRLLVARCEVTYTGRLNAHLPEATRLLLLKADGSVLVHADAGGYKPLNWMTPPTVVEADGEPLRRIVVRKRAGRTEDRLEIRVAEVLSDVTHEMGEPAGLEKDGVEREVQEELALRPEVLGEGLRLVRREWPTDIGPVDLLCRDEDGWVAVEVKRVATIDAVEQLSRYLACIRVDPALAACRGVLVAGQIRPQARTLASTRAIECVEVDLETLRGEREPELVLFMP*	227	USER
				1	Ga0136620_100176302 hypothetical protein												FALSE			220	zzz3045		524.985	594	0							VRLVIARCSVDYAGRLAAHLPEATRLIMVKADGCVAIHSDGGAYKPLNWMNAPNRLVEGDTEWVVTNPKGERLTITLHEVLSDVSEPFGVDPGLQKDGVEAHLQELLAALPAVIEHGLTLVRREYPTAIGPVDLVCRDATGQVVAIEVKRRGDIDGVEQLVRYIERLRLDSSLGDIRGVFVAQTIKPQARVLAEARGLRWVEVDYDELRGMAPTDLRLF*	220	USER
				1	Ga0136620_100134284 hypothetical protein												FALSE			226	zzz3042		514.582	589	0							VPAVRLLVARCEVRYSGRLDALLPEALRLLVFKSDGSVLVHADCGGYKPQNWMTPPTVIEESEGGILVRKRGAEDRLEIRIEEVLSDSTHDMGEAAELEKDGVEAHLQELLAGAPEWCGEGFRLVRREWPTDIGPVDLMCRDGGDGWVAVEIKRIGTIDAVEQLARYLERIRCDPAMEECRGVLAAQVVKPQARVLARTRGIACVEVDLDVLRGEREPDLVLFAA*	226	USER
				1	Ga0136620_100091115 hypothetical protein												FALSE			225	zzz3035		516.877	506	0							VRLIVARCCIDYSGRLRTRLPEALRLLAIKSDGSVMVHADTGGFKPQNWMTPPTVIEEEAGRIVVRKRAGSTEDRLDIQVLEVLSDVTHDMGEAAALEKQGVERELQELLADAPAHCGEGFRLVRREWPTDIGPVDLMCRDAGDGWVAVEIKRVGTIDAVEQLTRYLERITEEPGFGACRGVLAAAQIKPQARVLAESRGIGCVEVDPAALRGERVPDLTLFAA*	225	USER
				1	Ga0136620_100090975 hypothetical protein												FALSE			228	zzz3034		513.545	695	0							VVVRLVIARCQVDYAGRLSAHLPVATRLIMVKADGSVSIHSDDRAYKPLNWMTPPCTLSETTGADGGVVWTVSAVKSDDTLRITIEEVLLDVRHDLGPEPGLVKDGVERRLQQLLAEHPSAIGAGLSLVRREFPTAIGPVDLLCRDPDGTSVAVEIKRRGDIDGVEQLTRYLELLNRDPLLAPVRGIFAAQEIRPQARTLAVDRGIACVTVDYEALRGTDDSSLRLF*	228	USER
				1	Ga0136620_100079935 hypothetical protein												FALSE			223	zzz3031		514.162	641	0							MRLIVARCAVDYTGRLTAHLPEALRLVVLKADGSVLVHADAGGFKPLNWMTPPTVIEEEPTRIVVRKQKGEDRLEITLSEVLSDVTHAMDFDAARLEKDGVEAHLQVALAAAPECCGEGFRLVRREWPTDIGPVDLMCRDGEDGWVAVEIKRVGTIDAVEQLARYLERIRLDPALVDCRGVLAAQAVKPQARVLAEARGLSWVEVDLAELRGEREPALTLFG*	223	USER
				1	Ga0136620_100072515 hypothetical protein												FALSE			226	zzz3028		516.816	489	0							LRLIVARCEVRYTGRLTAVLPEALRVLMIKSDGSVMVHADTGGFKPQNWMTPPTVIEEEPGRIVVRKHAGSTEDRLEIIVAEVISDISHDMGEAAALEKEGVERELQELLAGAPHHCGEGFRLVRREWPTDIGPVDLMCRDSGDGWVAVEIKRVATIDSVEQLTRYLERIAADPAFASPCRGVLAAAQIKPQARVLAESRGIACVEVDPAVLRGERVPDLTLFAA*	226	USER
				1	Ga0136620_100070222 hypothetical protein												FALSE			212	zzz3027		535.115	460	0							VDYVGRLTAHLPMAIRLIMVKADGSVSVHADGGAYKPLNWMTPPCTVRESVGEWRVEHGKTGDALVITIEEILADRSYELGLDPGLQKDGVEAHLQALLAERVEVLGAGWSLVRREYPTAIGPVDLLVRDDAGGSVAVEIKRRGEIDGVEQLTRYLELLNRDPRIAPVRGIFAAQQIKPQARVLAVDRGIECVTLDYDQLRSLDDPTTRLF*	212	USER
				1	Ga0136620_100068262 hypothetical protein												FALSE			204	zzz3026		536.342	421	0							MATRLLIVKADGSVLVHSDGGSYKPLNWMSPPCTLVAGVDADGRAEWVVEAKSGDTLRILMHHVLSDSSYDLGIDPGLQKDGVERHLQELLADHPTSLAEGLSLVRREFPTAIGPVDLLCRDGLGATVAVEIKRRGDIDGVEQLTRYLDLLNRDPLLSPVRGIFAAQEIKPQARVLATDRGIGCVTVDYDQLRGMDDPTARLF*	204	USER
				1	Ga0136620_100023104 hypothetical protein												FALSE			242	zzz3018		504.364	407	0							MRLIVARCEVRYTGRLTAVLPEALRLLMIKSDGSVMVHADTGGFKPSNWMTAPTVIEEEPGSIVVRKRAGTGRSAGRSSIGRAPLRPLTEDRLEIRVAEVLSDVTHDMGEAAALEKEGVERELQELLADAPERCGEGFRLVRREWPTDIGPVDLMCRDSDDGWVAVEIKRVATIDAVEQLTRYLERLADEPGFAACRGVLAAAAIKPQARVLAESRGIGCVEVDPAVLRGERVPDLTLFAA*	242	USER
				1	Ga0136620_100021182 hypothetical protein												FALSE			220	zzz3017		532.146	560	0							VRLVIARCQVDYVGRLTAHLPMAIRLLLVKADGSVSVHADDRAYKPLNWMSPPCTLAEEPARWTVTNKAGEQLIISLDEVLHDSRHELGVDPGLVKDGVEAHLQALLAEHTGVLGAGFTLVRREYPTAIGPVDLLCRAPDGVTVAVEVKRRGEIDGVEQLTRYLELLNRDPLIAPVSGVFAAQQIKPQARTLAVDRGIRCVTVDYDELRGAVSDTLRLF*	220	USER
				1	Ga0136620_100013478 hypothetical protein												FALSE			226	zzz3011		530.789	558	0							VRLVIAHCQVDYAGALAAHLPMATRLLLVKADGSVSVHADDRAYKPLNWMSPPCRLDEHKTADGRLQWTVTSTRADATLRIVFDQVLHDSTHELGIDPGLVKDGVERHLQELLAEHPGSLGAGLALVRREYPTAIGPVDLLCRDPSGATVVVEVKRRGEIDGVEQLTRYLELLDRDPLLTPVRGLLAAQVIKPQARTLAAHRGIGCVTVDYDVLRGLDDPSLRLF*	226	USER
				1	Ga0136620_100012074 hypothetical protein												FALSE			218	zzz3010		532.168	512	0							LVIVRCQVDYVGRLTAHLPMATRLLLVKADGSVSVHADDRAYKPLNWMSPPCSLQEQPGLWTVTNKAGEQLLITIEEVLHDASFALGVDPGLQKDGVEAHLQELLAAHITTLGAGWTLVRREYMTAIGPVDILCKDAGGMTVAVEIKRRGEIDGVEQLTRYVELLNRDPLLSPVRGVFAAQEIKPQARVLATDRGIGCVTLDYAALRGTDDSTSRLF*	218	USER
				1	Ga0136620_100007254 hypothetical protein												FALSE			217	zzz3009		534.203	454	0							VDYAGRLTAHLPMANRLILLKSDGSVSIHSDDRAYKPLNWMSPPCSLREATDADGTIEWTVTAHKTDDTLRILIEDVVHDSAHELGHDPGLQKDGVEKHLQELLADHPATLGNGVTLVRREFMTAVGPVDLLCRDAAGGSVAVEIKRRGDIDGVEQLARYLELMNRDPLLAPVRGIFAAQEIRPQARTLAAHRGIECAVVDYDELRGLEDPSLRLF*	217	USER
				1	Ga0136620_100005151 hypothetical protein												FALSE			220	zzz3008		543.719	437	0							VRLVIARCSVDYEGRLNAHLSDAVRLLMVKADGCVAIHADGGAYKPLNWMNAPNQLVELEDRWEVTNAKGERLIVTLHQVISDTNHELGVDPGLTKDGVEAHLQEMLAEKPWVLEEGLTLVRREFPTDLGPIDLVCVDRFGAMVAIEVKRRGEIAGVEQLGRYLERLRLDGRMGSVRGVLVAQSIAPQARLLARARGLEAIEVDYDGLREAGSREMRLF*	220	USER
				1	Ga0136620_100004467 hypothetical protein												FALSE			220	zzz3007		535.961	490	0							VRLVVARCSVDYTGRLAAHLPAADRLIMVKADGCVAIHADGGAYKPLNWMNAPNRLAELDGWWEITNPKGEKLVITLHEVHSDNTHELGDDPGLTKDGVEAHLQQLLAASPGAIEDGMVLVRREYPTGIGPVDLVCRDVQGRVVAIEVKRRGEIDGIEQLSRYIECLNLDSSLGQVRGMLVAQVIKPQAKALARSRGFHWVEIDYDALRGIDPGDLRLF*	220	USER
				1	Ga0136620_100002569 hypothetical protein												FALSE			226	zzz3005		516.825	687	0							VRLVIARCQVDYSGRLSAHLPMATRLVLVKADGSVSVHADDRAYKPLNWMSPPCRIDEATSGDGRLEWVVSTGKAEGQLRIVFDEVLHDTTHELGVDPGLVKDGVERHLQELLAEHPDTLGEGMTLVRREYPTAVGPVDLLCRDAEGGTVAVEVKRRGEIDGVEQLARYLELLDRDPLLRPVRGVLAAQEIKPQARTLAAHRGIDCVSVDYDLLRGMDDPSLRLF*	226	USER
				1	Ga0136620_1000012139 hypothetical protein												FALSE			224	zzz3003		508.545	422	0							LLVARCEVVYSGRLNAFLPEAVRLLMLKSDGSVLVHADSGGYRPSNWMTPPTVVEEQDGLIVVRKRAGKTEDRLEIRISEVLSDQEHALDEVAGLEKDGVERHLQEALAERPDRLEEELRLVRREWPTEIGPVDLMCRDCDDGWVAVEIKRVGTIEAVEQLTRYLDFIRADPAKERCRGVLAAQSFKPQAVTLAESRGLDCVEVDLAVLRGEREPELTLFGAH*	224	USER
				1	Ga0136619_102762421 hypothetical protein												FALSE			203	zzz2868		477.306	346	0							MRLLVARCEVTYTGRLNAFLPEATRLLMLKSDGSVLVHADCGGYKPLNWMTPPTAIEEEPGRIVVRKRAGKTDDRLEIRLLETISDATHELDGEVGLAKDGVERDLQEALAERPDRLEDELRLVRREWATEIGPVDLMCRDCDDGWVAVEIKRIGTIEAVEQLTRYLGFIRADPAKDACRGILAAQRFKPQAVTLAESRGIAC	203	USER
				1	Ga0136619_102092691 hypothetical protein												FALSE			215	zzz2856		492.029	379	0							LRLIVARCEVRYTGRLTAVLPEALRLLMLKSDVSVLVHADTGGFKPQNWMTPPTVIEEEPGRIVVRKHAGSTEDRLEIIVAEVISDVSHDMGEAAALEKEGVERELQELLADAPNHCGEGFRLVRREWPTDIGPVDLMCRDSGDGWVAVEIKRVATIDSVEQLTRYLERIAADPAFSSPCRGVLAAAQIKRQARVLAESRGIACVEVDPAVLRGE	215	USER
				1	Ga0136619_100990861 hypothetical protein												FALSE			209	zzz2823		536.861	416	0							MATRLIMVKNDGSVLVHSDGGSYKPLNWMSPPCKVVERTAPGLQGHATTIEWTVTGKDGDTLRVLLEEVLHDTAHDLGVDPGLQKDGVEKHLQELLAEHPGTLGEGLTLVRREFRTAVGPVDLMCRDTEGRSVAVEIKRRGEIDGVEQLTRYLELLNRDPHLRPVRGIFAAQEIKPQARVLALDRGIACAVVDYDLLRGMDDPSQRLF*	209	USER
				1	Ga0136619_100882172 hypothetical protein												FALSE			220	zzz2821		533.377	554	0							MRLVVARCVVDYDGRLTAHLASAVRLLLVKADGCVAVHADGGAYKPLNWMNAPNTLLESEERWTVTNPRGETLTITLEEVLLDVSQDCGEDPGLVKDGVEAHLQELLAAAPAALGEQLRLVRREYPTDIGPVDLLCRDARGGVVAVEIKRRGEIDGVEQLTRYLDRLNRDPLLRPVRGLFAAQQIKPQAKVLAKARDIQCVEVDYDELRGRASDELRLF*	220	USER
				1	Ga0136619_100739251 hypothetical protein												FALSE			220	zzz2816		556.574	310	0							VRLLIAWCSVEYEGRLGARLPPALRLVMLKSDGSIAVHCDAKAYKPLNWMSPPCTIREEEGAITAVTAGGERLTIELHEVVHDHTVDLGDDPGLAKDGVETELQQLLAARVQALRADLRLVRREYPTDIGPVDLLCRDGDGRAVVVEVKRVGEIAGVEQLLRYQERLDGDSSLAPTVGMLVATRIKPQARVFAESRGVECVEVDLQELRTGAPVDPRLF*	220	USER
				1	Ga0136619_100630902 hypothetical protein												FALSE			224	zzz2810		509.316	424	0							MRLLVARCEVTYSGRLNAFLPEATRLLMLKSDGSVLVHADCGGYKPLNWMTPPTAIEEESDRIVVRKRAGKTEDRLEIRLLEVLSDARHELDELVGLAKDGVERDLQEALAERPEELEQELRLARREWMTEIGPVDLMCRDCDDGWVAVEIKRVGTIEAVEQLTRYLNFIRADPAKEACRGILAAQSFKPQAVTLAESRGLRCVEVDLALLRGEREPELTLFV*	224	USER
				1	Ga0136619_100525762 hypothetical protein												FALSE			220	zzz2803		526.115	583	0							VRLVIARCSVDYAGRLAAHLPEATRLIMVKADGCVAIHSDGGAYKPLNWMNAPNRLVEGDTEWVVTNPKGERLTITLHEVLSDLSEPFGVDPGLQKDGVEAHLQELLAALPAVIEHGLTLVRREYPTAIGPVDLVCRDATGQVVAIEVKRRGDIDGVEQLVRYIERLRLDSSLGDIRGVFVAQTIKPQARVLAEARGLRWVEVDYDELRGMAPTDLRLF*	220	USER
				1	Ga0136619_100239082 hypothetical protein												FALSE			222	zzz2787		515.517	691	0							VIARCQVDYAGRLTAHLPMATRLILVKNDGSVLIHSDGGSYKPLNWMSPPCKVAEGVNQDGAVEWTVTGKEDDTLRILLEEVLSDSTQDLGVDPGLQKDGVEKHLQELLAEHPATLSDGLTLVRREYPTAIGPVDLMCRDGAGGSVAVEIKRRGEIDGVEQLTRYLELLNRDPKLRPVRGIFAAQEIKPQARVLALDRGIACAVVDYNALRGMDDPSARLF*	222	USER
				1	Ga0136619_100146342 hypothetical protein												FALSE			231	zzz2778		512.643	462	0							VGSLPGVRLIVARCEVRYTGRLSAVLPEALRLLMLKADGSVMVHADSGGFKPSNWMTAPTVVEEEPGRIVVRKRAGATEDRLEILITEIVSDVEHDMGEAAVLEKDGVERDLQEALAAMPAHCGEGFRLVRREWPTDIGPVDLMCRDDADAWIAVEIKRVATIDAVEQLTRYLQRIRSDPAMAGCRGVLAAQSIKPQARVLAESRDIGCVAVDLALLRGEREPELTLFGF*	231	USER
				1	Ga0136619_100105102 hypothetical protein												FALSE			223	zzz2775		515.155	484	0							MRLIVARCEVRYSGRLKAVLPEALRLLMLKADGSVMVHADTGGFKPQNWMTPPAVFEESPGRIVVRKVKEDDRLDIAITEVLSDITHDMGEAAALEKDGVEADLQEQLAAAPGWCGEGLRLVRREWPTDIGPVDLMCRDPGDGWVAVEIKRVATIDAVEQLTRYLERIRLDPEKAGCAGVLAAERIKPQARVLAQARGLRCVEVDLAVLRGEREPDLTLFAA*	223	USER
				1	Ga0136619_100086483 hypothetical protein												FALSE			212	zzz2773		536.3	480	0							VDYVGRLTAHLPMAIRLIMVKADGSVSVHADGGAYKPLNWMTPPCTVRESVGEWRVEHGKTGDALVITIEEILADRSYELGLDPGLQKDGVEAHLQALLAERVEVLGAGWSLVRREYPTAIGPVDLLVRDDAGGSVAVEIKRRGEIDGVEQLTRYLELLNRDPRLAPVRGIFAAQQIKPQARVLAIDRGIECVTLDYDLLRGLDDPTTRLF*	212	USER
				1	Ga0136619_100083152 hypothetical protein												FALSE			211	zzz2772		535.807	502	0							VDYAGRLSAHLPEAVRLIMVKADGCVAIHADGGAYKPLNWMNAPNTLTAGDDRWVVANPKGERLTITLHDVLADTDHDLGVDPGLRKDGVEAHLQELLAASPQAIEDGFTLVRREYPTAIGPIDLVCRDATGAVVAVEVKRRGEIDGVEQLARYIERLHLDSTLGTVRGVLVAQIVKPQARVLAAARGLRWVEINYDELRGIAPTELKLF*	211	USER
				1	Ga0136619_100079745 hypothetical protein												FALSE			231	zzz2770		501.312	414	0							MRLIVARCEVRYSGRLTALLPEALRLLMLKDDGSVLVHADTGGYKPSNWMTAPTVIEETGTPPTRIVVRKRAGATEDRLDILVAEVVSDVTHDLGPPTPAAALEKDGVERDLQEALAAMPAHCGEGFRLVRREWPTDIGPVDLMCRDEEDGWVAVEIKRVGTIDAVEQLSRYLERIRVDPAMAGCRGVLAAQTVKPQARVLAEARGLAWVEVDLAQLRGEREPSLTLFAA*	231	USER
				1	Ga0136619_100076305 hypothetical protein												FALSE			224	zzz2769		519.563	568	0							MRLIVARCEVRYTGRLVAVLPEALRLLMIKADGSVMVHADTGGYKPSNWMTAPTVIEEQPERIVVRKRAGTSEDRLEIAIAEILSDITYDMGEAAALEKDGVERDLQEALAAAPAHCGEGFRLVRREWPTDIGPVDLMCRDGDDDWIAVEIKRIATIDAVEQLSRYLERIRRDPALASCRGVLAAQVIKPQARVLAEDRGLACVEVDLAVLRGEREPDLTLFV*	224	USER
				1	Ga0136619_100073842 hypothetical protein												FALSE			204	zzz2768		536.629	420	0							MATRLLIVKADGSVLVHSDGGSYKPLNWMSPPCTLVAGVDADGRAEWVVEAKSGDTLRILMHHVLSDSSYDLGIDPGLQKDSVERHLQELLADHPTSLAEGLSLVRREFPTAIGPVDLLCRDGLGATVAVEIKRRGDIDGVEQLTRYLDLLNRDPLLSPVRGIFAAQEIKPQARVLATDRGIGCVTVDYDQLRGMDDPTARLF*	204	USER
				1	Ga0136619_100071734 hypothetical protein												FALSE			217	zzz2767		534.909	451	0							VDYAGRLTAHLPMANRLILLKSDGSVSIHSDDRAYKPLNWMSPPCSLREATNADGTIEWTVTAHKTDDTLRILIEDVVHDSAHELGHDPGLQKDGVEKHLQELLADHPATLGNGVTLVRREFMTAVGPVDLLCRDAAGGSVAVEIKRRGDIDGVEQLARYLELMNRDPLLAPVRGIFAAQEIRPQARTLAAHRGIECAVVDYDELRGLEDPSLRLF*	217	USER
				1	Ga0136619_100040822 hypothetical protein												FALSE			226	zzz2763		516.825	687	0							VRLVIARCQVDYSGRLSAHLPMATRLVLVKADGSVSVHADDRAYKPLNWMSPPCRIDEATSGDGRLEWVVSTGKAEGQLRIVFDEVLHDTTHELGVDPGLVKDGVERHLQELLAEHPDTLGEGMTLVRREYPTAVGPVDLLCRDAEGGTVAVEVKRRGEIDGVEQLARYLELLDRDPLLRPVRGVLAAQEIKPQARTLAAHRGIDCVSVDYDLLRGMDDPSLRLF*	226	USER
				1	Ga0136619_100017703 hypothetical protein												FALSE			224	zzz2756		531.144	464	0							VRLVVARCTVDYVGRLTAHLPSALRLLLIKADGSVSIHADDRAYKPLNWMSPPCTLRESSDENGVLWTVTNKAGEQLQIHIEGIEHDSSHHLGVDPGLVKDGVEAHLQELLAEHVHTFGTGWSLVRREYPTSIGPVDLLCRDATGAAVAIEVKRRGEIDGVEQLTRYLALLNRDPLLAPVRGILVAQEITLQARVLATDRGIGWQVVDYQLLRGAEDTSLRLF*	224	USER
				1	Ga0136619_100007312 hypothetical protein												FALSE			215	zzz2755		529.569	439	0							VDYVGRLTAHLPSALRLLLVKADGSVSIHADDRAYKPLNWMSPPCTLRESTDENGVLWTVTNKMGEQLQIHIDSIEHDSAHELGVDPGLVKDGVEAHLQELLAEHVHTFGAGWTLVRREYPTPIGPVDLLCRDAAGATVAIEVKRRGEIDGVEQLTRYLALLNRDPLLAPVRGVLVAQEVTPQARVLATDRGIGWQVVDYQLLRGAEDTSLRLF*	215	USER
				1	Ga0136619_100006916 hypothetical protein												FALSE			220	zzz2754		522.989	618	0							MRLVVARCVVDYDGRLTAHLASAVRLLLVKADGCVAVHADGGAYKPLNWMNAPNTLLESEDRWTVTNPRGETLTITLEEVILDVSQACGEDPGLVKDGVEAHLQELLAASPAVLGEQLRLVRREYPTDIGPVDLLCRDAQGQVVAVEIKRRGEIDGVEQLTRYLDRLNRDPLLRPVRGLFAAQRIKPQAKVLAKARNIDCVEVDYDELRGKASDELRLF*	220	USER
				1	Ga0136619_1000044414 hypothetical protein												FALSE			220	zzz2753		535.961	490	0							VRLVVARCSVDYTGRLAAHLPAADRLIMVKADGCVAIHADGGAYKPLNWMNAPNRLAELDGWWEITNPKGEKLVITLHEVHSDNTHELGDDPGLTKDGVEAHLQQLLAASPGAIEDGMVLVRREYPTGIGPVDLVCRDVQGRVVAIEVKRRGEIDGIEQLSRYIECLNLDSSLGQVRGMLVAQVIKPQAKALARSRGFHWVEIDYDALRGIDPGDLRLF*	220	USER
				1	Ga0136619_1000043110 hypothetical protein												FALSE			220	zzz2752		535.221	452	0							MRIVVAECTVDYEGRLAAHLPVATRLVMVKADGCVAVHADGGAYKPLNWMNAPNHLLDEGDRWVVTNPKGERLTITFGAVHFETTVALGDDPGLRKDGVEADLQRLLAERPEAIEPGLSLIRREYPTPVGPVDLLCRATEGTTVAVEVKRRGEIDGVEQLTRYLDFLGRDQRLAPVRGIFCAQIVKPQARKLAEDRGIGWVEVDYDELRGIDSPLLRLF*	220	USER
				1	Ga0136617_107868231 hypothetical protein												FALSE			244	zzz2481		531.481	572	0							RKSRVPWRNVATVSRGRAVRYDTLPGGVPVVSLPVRLVIARCQVDYAGRLTAHLPMATRLILVKNDGSVLIHSDGGSYKPLNWMSPPCKVSEGVKPDGVLEWTVTGKDDDTLRIVIEDVISDSTHDLGVDPGLQKDGVEKHLQELLAEHPATLSEGLTLVRREYPTAIGPVDLMCRDTAGGAVAVEIKRRGEIDGVEQLTRYLALLNRDPKLRPVRGIFAAQEIRPQARVLATDREITCAIVDY	244	USER
				1	Ga0136617_107491791 hypothetical protein												FALSE			251	zzz2473		516.741	487	0							SLSYAVVREAIPVLCAQPLLSASPRFRTDRRSRPAADVRLRFMRLIVARCEVRYSGRLNAVLPQALRLLMLKADGSVLVHADTGGYKPSNWMTAPTVIEEEPTRIVVRKRAGNTEDRLEIEIAEIVSDVTHDMGEAAALEKDGVERDLQEALAAAPAHCGEGFRLVRREWPTDIGPVDLMCRDGDDAWIAVEIKRIGTIDAVEQLSRYLERIRRDPAMASCRGVLAAQAIKPQARVLAQARGLDCVEVDLA	251	USER
				1	Ga0136617_107206171 hypothetical protein												FALSE			256	zzz2459		520.185	658	0							PFKATPRPGGPRGAERQGEKATAATCQRAPIGSCLVRLVIARCQVDYAGRLTSHLPMATRLLIVKADGSVLVHADGGSYKPLNWMSPPCTMVEGVDADGHAEWVVEAKGGDTLRIVIEEVLSDSSYDLGDDIGLQKDGVEKHLQQLLADHPSSLAAGLSLVRREFPTAIGPVDLLCRDGLGANVAVEIKRRGDIDGVEQLTRYLELLNRDPLLSPVRGIFAAQEIKPQARVLATDRAISCVTVDYDALRGMDDPTA	256	USER
				1	Ga0136617_106869951 hypothetical protein												FALSE			214	zzz2449		489.745	377	0							MGPLAQVRCRTMRLIVARCEVRYTGRLLAVLPEALRLLMIKADGSVMVHADTGGYKPSNWMTAPTVIEEEPARIIVRKRAGASEDRLEIAIAEILSDVTYDMGAAAALEKDGVERDLQEALAAAPAHCGEGFRLVRREWPTDIGPVDLMCRDGDDDWIAVEIKRVATIDAVEQLSRYLERIRRDPALASCRGVLAAQVIKPQARVLAQDRGLAC	214	USER
				1	Ga0136617_106300822 hypothetical protein												FALSE			214	zzz2438		513.726	627	0							MRLVVARCSVEYSGRLSARLPEAVRLLMFKADGSVLVHCDGGGYKPLNWMTAPTAIEEDADTIVVRKVKGEDQLRIALVEVLSDVSVECDVESGLEKDGVETHLQEALAEAPGWCGEGFRLVRREWPTDIGPVDLMCRDADDGWVAVEIKRIGTIDAIEQLSRYLARLRRDPAKADCRGVLAAQSVKPQAKVLAESRGIAWVEVDLAVLRGERE	214	USER
				1	Ga0136617_106239241 hypothetical protein												FALSE			223	zzz2436		484.362	365	0							MRLLVARCEVAYTGRLNALLPEAVRLLLLKSDGSVLVHADSGGYKPLNWMTPPTVIEQEEGLIVVRKRAGKTEDRLEIRIAEVLSDLDVPMDEVAGLEKDGVEKHLQEALADSPTRLEEELRLDRREWMTDIGPVDLMCRDCDDGWVAVEIKRIGTIEAVEQLTRYLGFIRADAAKEHCRGILAAQSFKPQAVTLAESRGIRCVEIDLAVLRGEREPELTLFG	223	USER
				1	Ga0136617_105677071 hypothetical protein												FALSE			278	zzz2428		533.169	278	0							ARCQVDYAGRLTAHLPMATRLVLVKADGSVSVHADDRAFKPLNWMGPPCRLDEGTAEDGRLEWTVSAANGKDMLRIVFAEVLHNSTHELGVDPGLVKDGVEKHLQELLAEHPTSLGEQLVLVRREYATAIGPVDLLCRDADGATVAVEIKRRGEIDGVEKHLQELLADHPGTLGEGMNLVRREFMTAIGPVDLLCKDTAGASVAVEIKRRGDIDGVEQLTRYLELLNRDPRLSPVRGIFAAQEIKPQARVLATDRGIACALVDYDALRGLDDPSHRLF	278	USER
				1	Ga0136617_105629782 hypothetical protein												FALSE			219	zzz2426		524.47	627	0							MRVVIARCSVDYAGRLSAHLGEATRLILVKADGCVAVHADGGAYKPLNWMNAPNTLVEGDGVWTVTNPAAEVLTITLSDVLLDVSEDCGPDPGLEKDGVEAHLQELLAAQPTSLGEGLTLVRREYPTGIGPVDLLCRDPDGGVVAIEVKRRAEIDGVEQLTRYLDRLNRDPLLRPVRGVLAAQRIKPQARVLAQDRGIGCVEVDYDALRGLDHGDLRLF	219	USER
				1	Ga0136617_103997592 hypothetical protein												FALSE			223	zzz2402		531.224	563	0							VPAVRLVIATCTVDYAGRLTAHLPSASRLILVKADGSVSVHADDRAYKPLNWMSPPCTLRVDGPVWTVTKDKADERLVITLHEVLHDSSHELGVDPGLVKDGVEAHLQALLADQIETLGSGWRLVRREYPTAIGPVDILCRDDTGGTVAIEIKRRGEIDGVEQLTRYLELLNRDPLLTPVRGVLAAQEIKPQARVLAADRGIGCVTLDYDALRGLDDADIRLF	223	USER
				1	Ga0136617_103466111 hypothetical protein												FALSE			218	zzz2382		524.762	585	0							CQVDYAGRLSAHLPVATRLIMVKADGSVSIHSDDRAYKPLNWMTPPCTLSETTGADGGVVWTVSAVKSDDTLRITIEEVLLDVRHDLGPEPGLVKDGVERRLQQLLAEHPSAIGAGLSLVRREFPTAIGPVDLLCRDPDGTSVAVEIKRRGDIDGVEQLTRYLELLNRDPLLAPVRGIFAAQEIRPQARTLAVDRGIACVTVDYEALRGTDDSSLRLF	218	USER
				1	Ga0136617_103453243 hypothetical protein												FALSE			205	zzz2381		467.402	333	0							VLPEALRLLMIKADGSVMVHADTGGYKPSNWMTAPTVIEEQPARIVVRKRTGASQDRLEIAIAEILSDITYDMGEAAALEKDGVERDLQEALAAAPARCGEGFRLVRREWPTDIGPVDLMCRDGDDDWIAVEIKRVATIDAVEQLSRYLERIRRDPALASCRGVLAAQVIKPQARVLAEDRGLACVEVDLAVLRGEREPDLTLFV	205	USER
				1	Ga0136617_102528632 hypothetical protein												FALSE			223	zzz2354		489.966	377	0							MRLLVARCEVSYTGRLNAFLPEAVRLLLLKSDGSVLVHADSGGYKPLNWMTPPTVVEQDEGLIVVRKRAGKTEDRLEIRIAEVLSDLDVPMVEVAGLEKDGVERHLQEALAASPTSLEEELRLDRREWMTEIGPVDLMCRDCDDGWVAVEIKRVGTIEAVEQLTRYLGFIRADAAKEHCRGILAAQTFKPQAIILAESRGIRCVEVDLAVLRGEREPELTLFG	223	USER
				1	Ga0136617_102509891 hypothetical protein												FALSE			302	zzz2353		528.092	600	0							MFEPRSDNLCLEPVSHEDNAFALLRRAHTMGGCIRCQRACGRTLLSLWSALWAALCAHPSYLWTVACGHVDARKIPPTTYPDRMRLVIARCTVDYVGRLTAHLPSGVRLLLVKADGSVSIHADDRAYKPLNWMSPPCVVAEADGVWRVSNRGGEELVVTIEEVLHDSSHELGVDPGLQKDGVEMHLQELLADRCETLGPGWTLVRREYPTDIGPVDLLCRDGEGAKVAVEIKRKGEIDGVEQLSRYLERLNRDPLLAPVRGILAAQQFTAQARVLARARGVTCVTLDYDALRGIEPSTPRLF	302	USER
				1	Ga0136617_102507082 hypothetical protein												FALSE			224	zzz2352		508.573	654	0							VRLVVARCEVTYSGRLNAYLPEAIRLLVFKADGSVLVHADSGGYKPLNWMTPPTVIEDGEGTIVVRKRAGRSEDRLEIRLAEVLAELEHELGVDAGLEKDGVERHLQEALAERPEAVETGLRLVRREWPTEVGPVDLMCRDADDGWVAVEIKRVGTLEAVEQLSRYLEVLRRDPALSECRGILAAQVVKPQARTLCEARGLGCVEVDLGLLRGEREPELTLFNV	224	USER
				1	Ga0136617_102318691 hypothetical protein												FALSE			223	zzz2345		510.564	461	0							VRLIVARCEVTYTGRLSAYLPESTRLLMVKNDGSVLVHADAGGFKPLNWMTPPTVVEESGDVLVVRKRQGRTEDRLEIRLVEVLSDQQHDMGEAAGLEKDGVERDLQLELAAQPHAIEDELRLVRREWPTDIGPVDLMCRDCDDQWVAVEIKRIATMDAVEQLSRYLERIRLDPAMAGCRGILVAQKVRPQAATLADARGILTREVDLDLLRGRREPDLTLFA	223	USER
				1	Ga0136617_102043392 hypothetical protein												FALSE			219	zzz2340		535.67	473	0							MRLVIARCAVDYAGRLDAHLPMATRLIMVKADGCVAVHADGGAYKPLNWMNAPNRLVERQGEWTVTNPKGETLTIVMDEVLSDSAWELGRDPGLQKDGVEAHLQELLAANCDCIEVGLSLVRREYPTDIGPVDLLCRAADGSTIAVEIKRRGEIDGVEQLTRYLEFLNRDARLRPVRGMFVAQQVKPQARVLAADRGIGWIEVDYDDLRGLERTELRLF	219	USER
				1	Ga0136617_102017861 hypothetical protein												FALSE			223	zzz2338		529.841	573	0							VLRVRLVIARCSVDYVGRLTAHLPLATRLILVKADGSVSVHADDRAYKPLNWMSPPCVLREAEGGWRVDHTTSGDSLVITIEELLHDSSHELGVDPGLQKDGVEAHLQELLADRVEVLGTGWTLVRREYPTAIGPVDLLVRDAGGATVAVEIKRRGEIDGVEQLTRYLQLLNRDPHLSPVRGVFAAQQIKPQARVLASDRGIDCVTLDYDELRGIDDPTLRLF	223	USER
				1	Ga0136617_101934711 hypothetical protein												FALSE			224	zzz2333		484.237	359	0							MRLLVARCEVSYTGRLNAFLPEAVRLLLLKSDGSVLVHADSGGYKPLNWMTPPTVIEQDESLIVVRKRAGRSEDRLEIRIAEVLSDLDVPMDEVAGLEKDGVERHLQEALADRPGWLEEELRLDRREWMTEIGPVDLMCRDCDNGWVAVEIKRVGTIEAVEQLTRYLGFIRADPAKEHCRGILAAQTFKPQAVTLAESRGICCVEIDLAVLRGERDPELTLFGS	224	USER
				1	Ga0136617_101873312 hypothetical protein												FALSE			225	zzz2329		512.377	708	0							VRLVIARCQVDYAGRLSAHLPEAIRLLLVKTDGSVLVHADAGGYKPLMWMTPPCRLAEETTTDSMLTWTVSAAKGDDTVRIAISQVLHDSSHDLGVDPGLVKDGVERHLQELLAEHPETLGEELTLVRREYPTAIGPVDLLCRDLGGATVAVEVKRRGDIDGVEQLARYLMLLDRDPLLTPVRGIFAAQEIRPQARVLAGHRGITCVSVDYDALRGLDDPSLRLF	225	USER
				1	Ga0136617_101866042 hypothetical protein												FALSE			226	zzz2328		519.929	537	0							MRLIVARCEVRYTGRLTAVLPEALRLLMVKADGSFMVHADSGGYKPSNWMTAPTVIEETGAPPSRIVVRKRAGATEDRLEILIAEVVSDVTHGMGEAAALEKDGVERDLQETLAASPQYCGEGFRLVRREWPTDIGPVDLMCRDGEDAWIAVEIKRVATIDAVEQLTRYLERIRSDPAMASCRGVLAAQAIKPQARVLAQSRGMVCVEVDLAVLRGEREPDLTLFA	226	USER
				1	Ga0136617_101846013 hypothetical protein												FALSE			221	zzz2327		498.41	388	0							MLVARCEVSYTGRLNAFLPEATRLLMLKADGSVLVHADCGGYKPLNWMTPPTAIEEESDRIVVRKRAGKTEDRLEIRLIEVLSDAEHELDELVGLAKDGVERDLQEALAARPEELEEDLRLVRREWATEIGPVDLMCRDCDDGWVAVEIKRVGTMEAVEQLTRYLGFIRADPAKERCRGILAAQSFKPQAVTLADARGLVCVEVDLELLRGEREPELTLFG	221	USER
				1	Ga0136617_101813371 hypothetical protein												FALSE			304	zzz2325		534.189	491	0							GQVADELAHDVAEDAVGRNDPRAIRSAGSTCDSPPAPPTQESHNEEQRSEQVHVENRSHDSEMRTIRKPGPPGDTATVRSVRLLVARCSVDYRGRLGAHLPMADRLIMIKADGSLSIHADGGAYKPLNWMNPPCRIIEDPGEDGGSVIVVTNSKGETLTITIDEVLSDSSWPLGTDPGLQKEGVEAHLQELLAANCDCIEIGLTLVRREYPTDIGPVDLLCKAPDGTSIAVEIKRRGEIDGVEQLSRYLDFLNRDPRLRPVRGVFVAQRVKPQAKVLATDRGISWIEVDYDQLRGIESRELRLF	304	USER
				1	Ga0136617_101797792 hypothetical protein												FALSE			224	zzz2324		517.702	524	0							MRLIVARCEVRYTGRLTAVLPEALRLLMIKSDGSVMVHADTGGFKPQNWMTPPTVIEEEPGFIVVRKRAGATEDRLEIRVVEVLSDVTHDMGEAAALEKEGVERELQELLADSPETCGEGFRLVRREWPTDIGPVDLMCRDSDDGWVAVEIKRVATIDAVEQLTRYLERLADEPGFASCRGVLAAAAIKPQARVLAESRGIDCVEVDPAGLRGDREPDLTLFVG	224	USER
				1	Ga0136617_101693403 hypothetical protein												FALSE			221	zzz2320		513.272	445	0							VRLIVARCEVVYTGRLTALLPEALRLVMVKSDGSVMVHADTGGFKPQNWMTPPTVIEETPGLMVVRKKAGASEDRLEIRIAAVVSDVTHDMGEAAALEKEGVERELQELLADAPPEGLRLIRREWPTDIGPVDLMCRDTTDEFVAVEIKRVGTIDAVEQLTRYLARICTEPGMTRCRGVLAAQLIKPQARVLAESRGIACVEIDLSVLRGEREPDLTLFAG	221	USER
				1	Ga0136617_101593832 hypothetical protein												FALSE			222	zzz2316		508.237	696	0							MRLIVARCEVTYSGRLSARLPEALRLLMVKADGSVLVHADAGGFKPLNWMTPPTIIEEEPGLMVVRKRKGEDRLEIRLAEVISDSTHEMGFDAGLVKDGVEADLQVALADAPQSCGEGFRLVRREWPTDIGPVDLMCRDSDDGWIAVEIKRIGTIDAVEQLTRYLDRIRLDPALGECRGVLAAQVVKPQARVLAQARGIAWVEVDLAELRGERVPALTLFAA	222	USER
				1	Ga0136617_101591193 hypothetical protein												FALSE			230	zzz2315		506.426	418	0							MRLIVARCEVRYSGRLTALLPEALRLLMLKDDGSVLVHADTGGYKPSNWMTAPTVIEETGAPPTRIVVRKRAGATEDRLDILVAEVVSDVTHDLGPPTPAAALEKDGVERDLQEALAAMPAHCGEGFRLVRREWPTDIGPVDLMCRDGEDAWIAVEIKRVATIDAVEQLSRYLERIRLDPAMASCRGVLAAQAIKPQARVLAQSRGLDCVEVDLAVLRGEREPDLTLFAF	230	USER
				1	Ga0136617_101569192 hypothetical protein												FALSE			223	zzz2313		516.404	582	0							MRLIVARCEVRYSGRLSARLPEALRLLMLKADGSVLVHADAGGYKPLNWMTPPAVVEEEAGRIVVRKVKGEDRLEIDILEVLSDVTHDMPDSTADLEKDGVESHLQELLAAAPGWCGEGFRLVRREWPTDIGPVDLMCRDGDDGWVAVEIKRVGTIDAVEQLSRYLERIRLDPALGSCGGILAAQVLKPQARVLAAARGIACVEVDLELLRGEREPDLTLFAA	223	USER
				1	Ga0136617_101323301 hypothetical protein												FALSE			225	zzz2304		514.078	642	0							GAAMRLIVARCAVDYTGRLTAHLPEALRLVVLKADGSVLVHADAGGFKPLNWMTPPTVIEEEPTRIVVRKQKGEDRLEITLSEVLSDVTHAMDFDAARLEKDGVEAHLQVALAAAPECCGEGFRLVRREWPTDIGPVDLMCRDGEDGWVAVEIKRVGTIDAVEQLARYLERIRLDPALVDCRGVLAAQAVKPQARVLAEARGLSWVEVDLAELRGEREPALTLFG	225	USER
				1	Ga0136617_101284732 hypothetical protein												FALSE			231	zzz2301		517.968	677	0							VTYAHWVRLVIARCQVDYSGRLSAHLPMATRLVLVKADGSVSVHADDRAYKPLNWMSPPCRIEEGTGGDGRLEWVVSAGKADGQLRIVFDEVLHDSTHELGVDPGLVKDGVERHLQELLAEHPGTLGEGMTLVRREYPTAVGPVDLLCRDAEGVAVAVEVKRRGEIDGVEQLARYLELLDRDPLLRPVRGVLAAQEIKPQARTLAAHRGIDCVSVDYDLLRGLDDPSLRLF	231	USER
				1	Ga0136617_101136762 hypothetical protein												FALSE			225	zzz2293		514.174	597	0							VPAVRLLVARCEVRYSGRLDALLPEALRLLVFKSDGSVLVHADCGGYKPQNWMTPPTVIEESEGGILVRKRGAEDRLEIRIEEVLSDSTHDMGEAAELEKDGVEAHLQELLAGAPEWCGEGFRLVRREWPTDIGPVDLMCRDGGDGWVAVEIKRIGTIDAVEQLARYLERIRCDPAMGECRGVLAAQVVKPQARVLARTRGIACVEVDLDVLRGEREPDLVLFAA	225	USER
				1	Ga0136617_101051874 hypothetical protein												FALSE			224	zzz2288		514.981	594	0							VRLVVARCEVTYSGRLNAYLPEAIRLLVFKADGSVLVHADSGGYKPLNWMTPPTVIENGKGTIVVRKRAGRSEDRLEIRLVEVLAEFEHELGDDAGLEKDGVERHLQEALAERPEAVEVGLRLVRREWPTEVGPVDLMCRDADDRWVAVEIKRVATLEAVEQLSRYLEVLRRDPALVECRGILAAQIVKPQARTLCEARWLGCVEVDLELLRGEREPELTLFSV	224	USER
				1	Ga0136617_101029832 hypothetical protein												FALSE			219	zzz2284		531.338	548	0							VRLVIARCSVDYSGRLAAHLPEATRLIMVKADGCVAIHSDGGAYKPLNWMNAPNRLVEGDGEWVVTNPRGERLTITLHEVLWDESQPLGSDPGLQKDGVEAHLQALLAATPGAIERGLTLVRREYPTAIGPVDLVCRDPGGQIVAVEVKRRGEIDGVEQLARYIERLRLDSSLGEVRGVFVAQTIKPQARILAESRGLTWIEVDYDELRGMAPDDLRLF	219	USER
				1	Ga0136617_101027452 hypothetical protein												FALSE			219	zzz2283		525.405	592	0							VRLVIARCSVDYAGRLAAHLPEATRLIMVKADGCVAIHSDGGAYKPLNWMNAPNRLVEGDTEWVVTNPNGERLTITLHEVLSDVSEPFGVDPGLQKDGVEAHLQELLAALPAVIEHGLTLVRREYPTAIGPVDLVCRDATGQVVAIEVKRRGDIDGVEQLVRYIERLRLDSSLGDIRGVFVAQTIKPQARVLAEARGLRWVEVDYDELRGMAPTDLRLF	219	USER
				1	Ga0136617_100957972 hypothetical protein												FALSE			219	zzz2278		533.352	508	0							VRLVIATCTVDYVGRLTAHLPSATRLILVKADGSVSIHADDRAYKPLNWMSPPCTLREDGPVWTVTNKAGERLFIAVEDVLHDTHHELGVDPGLVKDGVEAHLQALLADQIETLGTGWRLVRREFPTAIGPVDILCRDGSGSVVAVEIKRRGEIDGVEQLTRYLALLNRDPLLTPVHGVFAAQEIKPQARVLAGDRGIDCVTLDYDALRGFDDADTRLF	219	USER
				1	Ga0136617_100828122 hypothetical protein												FALSE			219	zzz2268		515.076	695	0							MRLVIARCSVDYTGRLAAHLPEATRLIMVKGDGCVAIHADGGAYKPLNWMNAPNRLVEQEGSWEVTNPKGERLVITLHEVLSDSSHPMGIDPGLTKDGVEAHLQELLASSPEAIEDGLVLVRREYPTAIGPVDLVCRDADGTVVAVEVKRRGEIDGVEQLTRYVERLSLDSSLGLVRGVFVAQRVKPQARVLAEARGYRCVEVDYDTLRGMAPDDLRLF	219	USER
				1	Ga0136617_100724822 hypothetical protein												FALSE			219	zzz2262		522.409	643	0							VRLVIARCQVDYAGRLTAHLPMAPRLLLVKADGSVSIHADDRAYKPLNWMSPPCWLEEQPGVWTVRNKSDESLVITIDEVLHDSSHELGLDPGLVKDGVEAHLQELLAAHPDTLGSGLTVIRREYPTPIGPVDLLCRHPDGGTVAVEVKRRGDIDGVEQLTRYLELLGRDQLLAPVTGIFAAQQIRPQARTLAQDRGIRCVTVDYDTLRGAQRSDLLLF	219	USER
				1	Ga0136617_100696394 hypothetical protein												FALSE			226	zzz2259		517.293	547	0							MRLLVARCEVTYTGRLNAHLPEATRLLLLKADGSVLVHADAGGYKPLNWMTPPTVVEADGEPLRRIVVRKRAGRTEDRLEIRVAEVLSDVTHEMGEPAGLEKDGVERELQEELALRPEVLGEGLRLVRREWPTDIGPVDLLCRDEDGWVAVEVKRVATIDAVEQLSRYLACIRVDPALAACRGVLVAGQIRPQARTLASTRAIECVEVDLETLRGEREPELVLFMP	226	USER
				1	Ga0136617_100672532 hypothetical protein												FALSE			247	zzz2257		517.269	505	0							VPTHGACGLRDAMDPPGPVRCRTMRLIVARCEVRYSGRLNAVLPEALRLLMVKSDGSFMVHADSGGYKPSNWMTAPTVIEEEPCRIVVRKRAGATEDRLEIDISEIVSDVFYDMGEAAALEKDGVERDLQEALAAAPQFCGEGFRLVRREWPTDIGPVDLMCRDGQDAWIAVEIKRVATIDAVEQLTRYLERIRLDPAMASCRGILAAQSIKPQARVLAEARGLACVEVDLAVLRGEREPDLTLFAA	247	USER
				1	Ga0136617_100648792 hypothetical protein												FALSE			257	zzz2253		518.689	518	0							MVNDARASPTGPTRWRSIDTERRPSAPADSLPRVRLIVARCEVRYTGRLTAVLPEALRLLMLKADGSFMVHADSGGFKPSNWMTAPTVIEEEPDRIVVRKRAGATEDRLEILISEVVSDTTHDMGEAAALEKDGVERDLQEALAAAPTHCGEGFRLVRREWPTDIGPVDLMCRDGEDEWIAVEIKRVATIDAVEQLTRYLDRIRLDPAMAGCRGVLAAQAIKPQARVLAEARGLGCVEVDLAVLRGEREPDLTLFVA	257	USER
				1	Ga0136617_100614032 hypothetical protein												FALSE			227	zzz2246		508.047	429	0							MRLIVARCEVRYSGRLNAVLPEALRLLMVKADGSFMVHADSGGFKPSNWMTAPTVIEEEPGRIVVRKRAGATEDRLEIDIVDVVSDVTYDFGPPTPAAALEKDGVERDLQESLADAPQFCGEGFRLVRREWPTDIGPVDLMCRDTQDAWIAVEIKRVCTIDAVEQLTRYLERIRRDPAMASCRGVLAAQSIKPQARVLAEARGLVCVEVDLAVLRGEREPDLTLFVG	227	USER
				1	Ga0136617_100598014 hypothetical protein												FALSE			229	zzz2244		526.391	616	0							VARCQVDYAGRLTAHLPMATRVLMVKADGSVLVHSDGGSYKPLNWMSPPCTVREGRTDDGAVEWTVTGARSSTKGPNDTLRIVLEEVLHDSSHDLGADPGLQKDGVEKHLQELLAEHPATLADGLTLVRREFPTAIGPVDLMCRDGAGLSVAVEIKRRGEIDGVEQLTRYLELLNRDPALTRRGSVRGIFAAQEIKPQARVLAIDRGITCAVVDYDALRGLDDPSARLF	229	USER
				1	Ga0136617_100578955 hypothetical protein												FALSE			240	zzz2243		513.011	706	0							VRVLMTLHAAAVDSAIVRLVVARCQVDYAGRLTAHLPMATRVLMIKSDGSVLVHSDGGSYKPLNWMSPPCTLREGTTDDGAVEWTVTSKTDDTLRILIEEVLHDSSHELGVDPGLQKDGVEKHLQELLAEHPATLAEGLTLVRREFPTAIGPVDLMCRDEAGLAVAVEIKRRGEIDGVEQLTRYLELLNRDPLLSPVRGIFAAQEIKPQARVLATDRGIACAVVDYDALRGLDDPSHRLF	240	USER
				1	Ga0136617_100573195 hypothetical protein												FALSE			225	zzz2242		509.468	481	0							MRLIVARCSVKYTGRLSTELPEALRLVMIKADGTVMIFSDGGGHKVKPLNWMTPPTAIEEDGQAIVVRKLKGEDRLDIRLAEVVSDSTHVMDCDAGPLEKDGVEAHLQELLADAPGWCGDGFRLARREWPTDIGPVDLMCRDEEDGWVAVEIKRVGTIDAVEQLSRYLERIRVDPAMAGCRGVLAAQTVKPQARVLAEARGLAWVEVDLAQLRGEREPSLTLFAA	225	USER
				1	Ga0136617_100541465 hypothetical protein												FALSE			241	zzz2239		510.133	430	0							MRLIVARCEVRYTGRLTAVLPEALRLLMIKSDGSVMVHADTGGFKPSNWMTAPTVIEEEPGSIVVRKRAGPGRSAGRSSIGRAPHRTLSEDRLEIRVAEIVSDVTHDMGEAAALEKEGVERELQELLADSPETCGEGFRLVRREWPTDIGPVDLMCRDPDDGWVAVEIKRVATIDAVEQLTRYLERLAHEPGFASCRGVLAAAAIKPQARVLAESRGIDCVEVDPAVLRGEREPDLTLFAG	241	USER
				1	Ga0136617_100487714 hypothetical protein												FALSE			225	zzz2236		528.075	583	0							VRLVIAHCQVDYAGALSAHLPMATRLLLVKADGSVSVHADDRAYKPLNWMSPPCRLDEHTTNDGRLQWTVTATRADATLRIVFDQVLHDSTHELGVDPGLVKDGVERHLQELLAEHPGSLGAGLALVRREYPTAIGPVDLLCRDPSGATVVVEVKRRGEIDGVEQLTRYLELLDRDPLLTPVRGLLAAQVIKPQARTLAAHRGIGCVTVDYDVLRGLDDPSLRLF	225	USER
				1	Ga0136617_100483594 hypothetical protein												FALSE			225	zzz2235		530.789	558	0							VRLVIAHCQVDYAGALAAHLPMATRLLLVKADGSVSVHADDRAYKPLNWMSPPCRLDEHKTADGRLQWTVTSTRADATLRIVFDQVLHDSTHELGIDPGLVKDGVERHLQELLAEHPGSLGAGLALVRREYPTAIGPVDLLCRDPSGATVVVEVKRRGEIDGVEQLTRYLELLDRDPLLTPVRGLLAAQVIKPQARTLAAHRGIGCVTVDYDVLRGLDDPSLRLF	225	USER
				1	Ga0136617_100457923 hypothetical protein												FALSE			235	zzz2233		514.448	605	0							MSNDAAASRTLVPMRLIVARCAVDYTGRLTAHLPEALRLIMIKADGSVLVHADAGGYKPLNWMTPPTVIEEEDSRIVVRKHKGEDQLEISLAEVLSDVCHTMDFDAARLQKHGVEADLQVALAAAPECCGEGFRLVRREWPTDIGPVDLMCRDTEDAWIAVEIKRVGTLDAVEQLCRYLERIRRDPALADCRGVLAAQVVKPQARVLAEARGLAWVEVDLAELRGERVPALTLFA	235	USER
				1	Ga0136617_100451682 hypothetical protein												FALSE			223	zzz2232		533.138	478	0							VRLVVARCTVDYVGRLTAHLPSALRLLLVKADGSVSIHADDRAYKPLNWMSPPCTLRESTDENGVLWTVTNKMGEQLQIHIDSIEHDSAHELGVDPGLVKDGVEAHLQELLAEHVHTFGVGWTLVRREYPTPIGPVDLLCRDAAGATVAIEVKRRGEIDGVEQLTRYLALLNRDPLLAPVRGVLVAQEVTPQARVLATDRGIGWQVVDYQLLRGAEDTSLRLF	223	USER
				1	Ga0136617_100443922 hypothetical protein												FALSE			231	zzz2231		517.49	680	0							VTYAHLVRLVIARCQVDYSGRLSAHLPMATRLVLVKADGSVSVHADDRAYKPLNWMSPPCRIEEGTGGGGRLEWLVSAGKAEGQLRIVFDEVLHDSTHELGVDPGLVKDGVERHLQELLAEHPATLGEGMTLVRREYPTAVGPVDLLCRDAEGVAVAVEVKRRGEIDGVEQLARYLELLDRDPLLRPVRGVLAAQEIKPQARTLAAHRGIDCVSIDYDLLRGLDDPSLRLF	231	USER
				1	Ga0136617_100442472 hypothetical protein												FALSE			220	zzz2230		527.521	603	0							MRLVIARCSVDYVGRLTAHLPMATRLILLKADGSVSVHADGGAYKPLNWMVPPCTVREREGVWRVEHGKTGDALVITIEEIISDETYDLGVDPGLQKDGVEAHLQVLLAEQVEVLGAGWSLVRREYPTAIGPVDLLVRDGTGASVAVEIKRRGEIDGVEQLTRYLDLLNRDPRLAPVRGIFAAQQIKPQARVLALDRGIECVTLDYDTLRGLDDPTSRLF	220	USER
				1	Ga0136617_100415263 hypothetical protein												FALSE			245	zzz2228		510.77	679	0							VYSAWAEDTLADRLSAGSVTSLRLVVARCEVVYTGRLTAVLPEAIRLLVFKEDGSVLVHADSGGYKPLNWMTPPTVIEEGDGVIVVRKRAGQTEDRLEIRMAEVFGDVRYELGEDAALEKDGVERHLQEELAAQPHVLENGLRLVRREWPTDVGPVDLMCRDLEGGWVAVEIKRIGTIEAVEQLSRYLEVLQRDPLLAACRGILAAQSVKPQARTLCGARGLGCTEVDLESLRGGREPELTLFSA	245	USER
				1	Ga0136617_100412053 hypothetical protein												FALSE			226	zzz2227		510.662	467	0							MRLLVARCEVTYTGRLNAHLPEATRLLLLKADGSVLVHADAGGYKPLNWMTPPTVVEEEGEPPRTIVVRKRAGRSEDRLEIRVAEVLSDVTHEMGEPAVLEKDGVERELQEELALRPEVLGEGLRLVRREWPTDVGPVDLLCRDPGGWVAVEVKRVATIDAVEQLSRYLECIRLDPERAACRGLLAAERIRPQARALAGMRAIDCVEVDLATLRGEREPELVLFVA	226	USER
				1	Ga0136617_100397323 hypothetical protein												FALSE			219	zzz2225		535.961	490	0							VRLVVARCSVDYTGRLAAHLPAADRLIMVKADGCVAIHADGGAYKPLNWMNAPNRLAELDGWWEITNPKGEKLVITLHEVHSDNTHELGDDPGLTKDGVEAHLQQLLAASPGAIEDGMVLVRREYPTGIGPVDLVCRDVQGRVVAIEVKRRGEIDGIEQLSRYIECLNLDSSLGQVRGMLVAQVIKPQAKALARSRGFHWVEIDYDALRGIDPGDLRLF	219	USER
				1	Ga0136617_100380395 hypothetical protein												FALSE			224	zzz2224		514.732	600	0							MRLIVARCEVVYTGRLTAVLPEALRLLMVKSDGSVMVHADTGGYKPQNWMTPPTVIEESDGLIVVRKRAGASEDRLEIRIAEVLSDSAHDMGEAAALEKDGVEAHLQEALAAAPGWCGEGFRLVRREWPTDIGPVDLMCRDDSDGWIAVEIKRVGNIDAVEQLSRYLERIRLDPAMGECRGVLAAESVKPQARVLAQARGLGVVEVDLGVLRGEREPDLTLFAA	224	USER
				1	Ga0136617_100374292 hypothetical protein												FALSE			239	zzz2223		530.296	548	0							MRQVCQPVASSLAGVRLVIARCQVDYAGALSAHLPMATRLVLVKADGSVSIHADDRAYKPLNWMSPPCRIEEGTDVEDRPEWTVTAAKGDATLRIVFDEVLHDSTHELGVDPGLVKDGVERHLQELLADHPRSLGGDLALVRREYPTAIGPVDLLCRDPSGATVVVEVKRRGEIDGVEQLTRYLELLDRDPFLAPVRGVLAAQVIRPQARTLAAHRGIACVTVDYDELRGLDDPSLRLF	239	USER
				1	Ga0136617_100325164 hypothetical protein												FALSE			223	zzz2217		533.021	478	0							VRLVVARCTVDYVGRLTAHLPSALRLLLVKADGSVSIHADDRAYKPLNWMSPPCTLRESSDVDGILWTVTNKTGEQLLIRIESVEHDSSHHLGVDPGLVKDGVEAHLQELLAKHVHTFGPGWSLVRREYPTPIGPVDLLCRDASGATVAIEVKRRGEIDGVEQLTRYLALLNRDPLLAPVRGILVAQEVTPQARVLATDRGIGWQVVDYGLLRGAEDTSLRLF	223	USER
				1	Ga0136617_100293073 hypothetical protein												FALSE			223	zzz2214		533.209	484	0							VRLVVARCTVDYLGRLTAHLPAALRLLLVKADGSVSIHADDRAYKPLNWMSPPCTLRESTDQDGLLWTVTNKVGEQLQIRIHSIEHDSSHHLGVDPGLIKDGVEAHLQELLAEHVHTFGAGWSLVRREYPTPIGPVDLLCRDADGATVAIEVKRRGEIDGVEQLTRYLSLLNRDPLLAPVRGVLVAQEVTPQARVLATDRGIGWQVVDYQLLRGAEDTSLRLF	223	USER
				1	Ga0136617_100233395 hypothetical protein												FALSE			219	zzz2209		526.693	586	0							VRLVIARCSVDYVGRLAAHLPEAIRLIMVKADGCVAIHNDGGAYKPLNWMNAPNRLVEGPTEWVVTNPKGERLTITLHDVLSDVSAAFGVDPGLRKDGVEAHLQELLAATPGAIEAGLTLVRREYPTAIGPVDLVCRDAGGAVVAVEVKRRGDIDGVEQLVRYLERLRLDSSLGDVRGVFVAQTIRPQARVLAEARGLRWVEVDYDELRGMAPSDLRLF	219	USER
				1	Ga0136617_100216855 hypothetical protein												FALSE			219	zzz2206		523.631	635	0							MRVVIARCSVDYTGRLSARLGEATRLIMVKADGCVAVHADGGAYKPLNWMNAPNTLVEGDGVWTVSNPAGEVLTITLSDVLLDVSEQCGPDPGLEKDGVEAHLQELLAASPTSLGDGLTLVRREYPTGIGPVDLLCRDPDGGVVAIEVKRRAEIDGVEQLTRYLDRLNRDPLLRPVRGILAAQRIKPQARVLAEDRGIGCVEVDYDALRGLDSGELRLF	219	USER
				1	Ga0136617_100195615 hypothetical protein												FALSE			305	zzz2203		528.995	585	0							VTDQAIRLASDTGALQKLPAWSGVVDQEWQARTDALVAYRKQLPPDTDVDRVLESLLQRSDQASGVRGTRWKTRLPIAPNRPDTLSPVRLVIARCQVDYVGRLTAHLPMAPRLLLVKADGSVSIHADDRAYKPLNWMSPPCWLEEEPGVWTVRNKADESLVITIDEVLHESSHTLGVDPGLVKDGVEAHLQELLAAHPDVLGEGFTLVRREYMTAIGPVDLLCRAAGKHVAVEIKRRGDIDGVEQLTRYLELMNRDPLLAPVGGVFAAQQIKPQARTLAEDRAIRCVVVDYDALRGAKSDDLRLF	305	USER
				1	Ga0136617_100193112 hypothetical protein												FALSE			224	zzz2202		509.29	720	0							VRLVIARCQVDYAGRLTAHLPMASRLLIMKADGSVLVHSDGGSYKPLNWMSPPCTVTEGIDDEGRPEWVVEARSGDTLRICVEEVLSDTSYDLGVDPGLQKDGVEKHLQELLADHPTSLGDGLRLVRREYPTAIGPVDLLCRDDAGASVAVEIKRRGEIDGVEQLTRYLDLLNRDPLLSPVRGIFAAQEIKPQARVLAIDRGISCVTVDYEALRGMDDPTARLF	224	USER
				1	Ga0136617_100167342 hypothetical protein												FALSE			319	zzz2200		515.007	590	0							VPDGVYAPVDPMETAARDPVSDRAPAEAEAVQLPHRDDAVLPARELRDQHVEAGWETWCMTVVHEMLRPGASPGRLARLAHVRHTDVAVRAHRYGDAMRLIVARCAVEYTGRLTAQLPEALRLVMVKADGSVLVHADAGGYKPLNWMTPPTVIEEEDGRIVVRKRKGDDRIDITLTEVLSDVSHAMDFDATRLEKDGVEADLQIALAAAPECCGEGFRLVRREWPTDVGPVDLMCRDEDDGWIAVEIKRVGTIDAVEQLSRYLERIRRDPALADCRGVLAAQVVKPQARVLAEARGVAWVEVDLAQLRGEREPALTLFG	319	USER
				1	Ga0136617_100166901 hypothetical protein												FALSE			216	zzz2199		481.258	356	0							CEVVYTGRLTARLPESTRLLLLKSDGSVLVHADSGGYKPLNWMTPPTVIEEEPGLIVVRKRAGKTEDRLEIRIAEVLSDIEQPMDEVSGLAKDGVERDLQEALAARPDRLEEELRLVRREWSTEVGPVDLMCRDCDDGWVAVEIKRLGTIEAVEQLTRYLGFIRADPAKERCRGILAAQRFKPQAVTLAESRGIRCVEVDFELLRGEREPELTLFG	216	USER
				1	Ga0136617_100165235 hypothetical protein												FALSE			219	zzz2198		533.062	480	0							VRLVIARCTVDYVGRLTAHLPSAPRLILVKADGSVSVHADDRAFKPLNWMSPPCTLQVEGDHWTVTNKAGERLLISIEELMHDSSHQLGVDPGLVKDGVEAHLQALLAEQIETLGAGWRLVRREFPTAIGPVDILAKDADGATVAVEIKRRGEIDGVEQLTRYLDLLNRDPHLTPVRGVFAAQEIKPQARVLAVDRGISCVTLDYDRLRGTDDIASRLF	219	USER
				1	Ga0136617_100125618 hypothetical protein												FALSE			219	zzz2195		530.752	560	0							VRLVIVRCSVDYAGRLEAHLDEAVRLVMVKADGCVAVHADGGAYKPLNWMNAPNTLVDHGDRWVVTSPKGEQLTITMHAVLHDSTHELGDDPGLQKDGVEAHLQALLAASPHAIEDGLTLVRREYPTAIGPVDLVCRDADGGVVAIEVKRRGEIDGVEQLGRYVERLHLDSTLGTVRGVLVAQVVKPQARVLAEARGFRWVEIDYDTLRGMAPDELRLF	219	USER
				1	Ga0136617_100124912 hypothetical protein												FALSE			220	zzz2194		534.332	542	0							VRLLIARCSVDYVGRLTAHLPMAPRLILVKADGSVAVHADDRAYKPLNWMSPPCAILEADGVWRVTNRTGDQLVITIDEVLHDSAHELGVDPGLQKDGVEMHLQELLAEQVEAVLGLGWRVVRREWPTDIGPVDLLCRDPDGISVAIEVKRRGELDGVEQLTRYLQRLERDPLLAPVRGLYAAQTITPQARVLATDRGIECVVLDYDSMRGLEPVNPTLF	220	USER
				1	Ga0136617_100120294 hypothetical protein												FALSE			220	zzz2192		531.632	565	0							VRLLIARCSVDYVGRLTAHLPMAPRLILVKADGSVAVHADDRAYKPLNWMSPPCAIQEADGVWRVTNRTGDQLVITIDQVLHDSAHELGVDPGLRKDGVELHLQELLAEQVEAVLGRGWRMVRREWPTDIGPVDLLCRDPDGISVAVEVKRRGDIDGIEQLTRYLQRLARDPLLAPVRGLFAAQSIAPQARVLATDRGIDCVVLDYDGMRGLEPVNPTLF	220	USER
				1	Ga0136617_100078183 hypothetical protein												FALSE			223	zzz2183		494.175	388	0							VRLLVARCEVHYTGRLTAFLPEAVRLLMLKSDGSVLVHADSGGYRPSNWMTPPTVIEEEPGVIVVRKRAGKSEDRLEIRIAEVISDLDVPMDEVAGLEKDGVERHLQEALAERPDWIEAELRLVRREWSTEIGPVDLMCRDCDDGWVAVEIKRLGTIEAVEQLTRYLGFIRADPAKDGCRGVLAAQQFKPQAVTLAESRGIVCVEVDLELLRGEREPELTLFG	223	USER
				1	Ga0136617_100076785 hypothetical protein												FALSE			226	zzz2182		508.276	435	0							MRLIVARCEVRYTGRLTAVLPEALRLLMIKADGSVMVHADTGGFKPSNWMTAPTVIEEESERIIVRKRAGATEDRLEIAISEVVSDVEHDMGPPTQAAALEKDGVERDLQEALAAAPLHCGDGFRLVRREWPTDIGPVDLMCRDGDDEWIAVEIKRVATIDAVEQLTRYLERIRCDPAMASCRGVLAAQVIKPQARVLAEARGLACVEVDLAVLRGEREPDLTLFV	226	USER
				1	Ga0136617_100057406 hypothetical protein												FALSE			219	zzz2179		535.919	484	0							MRVVIARCQVDYAGRLAAHLPLAVRLIMVKADGCVAIHADGGAYKPLNWMNAPNTLIESDGLWTVTNPKGETLTVVLDEVLSDTTWDLGLDPGLQKDGVEAHLQALLADQPGSIEAGLALIRREHLTDIGPVDLLCHAADGATVAVEVKRRGEIDGVEQLTRYVEFLRRDPRLGTVRGVLVAQQIKNQARVLALDRGLGCVEVDYDELRGREPRVLRLF	219	USER
				1	Ga0136617_1000262110 hypothetical protein												FALSE			225	zzz2172		531.665	468	0							MLVRLVIARCTVDYVGRLTAHLPSALRLLLVKADGSVSIHADDRAYKPLNWMSPPCSLRESIEDDAILWTVTNKTGEQLLIRIESVEHDSSHLLGVDPGLVKDGVEAHLQELLAEHVHTFGPGWTLVRREYPTPIGPVDLLCRDAMGAAVAIEVKRRGEIDGVEQLTRYLALLNRDPLLAPIRGILAAQEVTPQARVLAADRGIGWQVVDYHLLRGAEDTSLRLF	225	USER
				1	Ga0136617_100025197 hypothetical protein												FALSE			216	zzz2171		536.523	442	0							VDYAGRLTAHLPMANRLILLKSDGSVSIHSDDRAYKPLNWMSPPCSVREATNADGTTEWTVTAHKTDDTLRILIEDVVHDSAHELGHDPGLQKDGVEKHLQELLADHPATLGNGVTLVRREFMTAVGPVDLLCRDAAGGSVAVEIKRRGDIDGVEQLARYLELMNRDPLLAPVRGIFAAQEIRPQARTLAAHRGIECAVVDYDELRGLEDPSLRLF	216	USER
				1	Ga0136617_100021463 hypothetical protein												FALSE			224	zzz2169		508.454	725	0							VRLVIAKCQVDYAGRLTAHLPMATRLILVKNDGSVLIHSDGGSYKPLNWMSPPCKVLESTNDDGVLEWTVTGKEDDTLRILLSDVFSDVTHDLGVDPGLQKDGVEKHLQELLAEHPATLGEGLRLVRREYPTAIGPVDLMCRDTAGASVAVEVKRRGEIDGVEQLTRYLELLNRDPKLRPVRGIFAAQEIKPQARVLASDRGITCAVVDYDALRGMDDPTARLF	224	USER
				1	Ga0136617_1000199917 hypothetical protein												FALSE			219	zzz2168		531.397	532	0							VRLVIVRCQVDYVGRLTAHLPMATRLLLVKADGSVSVHADDRAYKPLNWMSPPCSLQEQPGLWTVTNKAGEQLLITIEEVLHDASFALGVDPGLQKDGVEAHLQELLAAHITTLGAGWTLVRREYMTAIGPVDILCKDAGGMTVAVEIKRRGEIDGVEQLTRYVELLNRDPLLSPVRGVFAAQEIKPQARVLATDRGIGCVTLDYAALRGTDDSTSRLF	219	USER
				1	Ga0136617_1000155412 hypothetical protein												FALSE			219	zzz2167		520.3	656	0							VRLVIARCSVDYAGRLAAHLPEAVRLIMVKADGCVAIHADGGAYKPLNWMNAPNALTTGDGVWTVTNPKGETLTITLHEVLSDSAHELGADPGLQKDGVEAHLQELLAVAPHTIEGGLTLIRREYPTAIGPIDLVCRDADGQVVAVEVKRRGEIDGVEQLTRYIERLHLDSSLGAVRGVFVAQVVKPQARVLAEARGFRWVEIDYDELRGLRPADLRLF	219	USER
				1	Ga0136617_100009623 hypothetical protein												FALSE			219	zzz2165		536.259	513	0							MRLVLARCVVDYDGRLTAHLTSAVRLLLVKADGCVAVHADGGAYKPLNWMNAPNTLLESEDRWTVTNPRGETLTITLEEVLLDVRQDCGEDPGLVKDGVEAHLQELLAAAPAALGEQLRLVRREYPTDIGPVDLLCRDAQGGVVAVEIKRRGEITGVEQLTRYVDRLNRDPLLRPVRGVLAAQRIKPQAKVLAEARHIQCVEVDYDELRGMASDELRLF	219	USER
				1	Ga0136617_1000040330 hypothetical protein												FALSE			227	zzz2159		516.41	473	0							MRLIVARCEVRYSGRLTAVLPEALRLLMIKADGSFMVHADSGGYKPSNWMTAPTVIEEEPTRIVVRKRAGASEDRLEIDIVEVVSDVTHDFGPPTPAAALEKDGVERDLQEALAASPQFCGEGFRLVRREWPTDIGPVDLMCRDVQDAWIAVEIKRIATVDAVEQLTRYLERIRVDPAMASCRGILAAQSIKPQARVLAQSRGLACVEVDLAVLRGEREPDLTLFAG	227	USER
				1	Ga0136617_1000018325 hypothetical protein												FALSE			227	zzz2157		518.988	564	0							VPTVRLIVARCEVRYRGRLNAVLPHALRLLMLKADGSVLVHADTGGYKPSNWMTAPTVIEEEPTRIVVRKRAGGTEDRLEIEIAEIVSDVTHDMGEAAALEKDGVERDLQEALAAAPAHCGEGFRLVRREWPTDIGPVDLMCRDGDDAWIAVEIKRVGTIDAVEQLSRYLERIRRDPAMTSCRGVLAAQAIKPQARVLAQARGLDCVEVDLAILRGEREPDLTLFAA	227	USER
				1	Ga0136617_1000010021 hypothetical protein												FALSE			219	zzz2156		520.309	656	0							VRLVIARCQVDYVGRLTAHLPMAPRLLLVKADGSVSVHADDRAYKPLNWMSPPCWLEEQPGVWTVRNKGDESLVITIDEVLHDTSHTLGVDPGLMKDGVEAHLQELLAAHPGVLGDGFTLVRREYMTAIGPVDLLCRDGAGGSVAVEIKRRGEIDGVEQLTRYLELMNRDPLLAPVAGVFAAQQIKPQAQTLALDRGIRCVVVDYDALRGVESDDLRLF	219	USER
				1	Ga0136618_103784721 hypothetical protein												FALSE			202	zzz1985		464.687	329	0							TGRLTAVLPEALRLLMIKSDGSVMVHADTGGFKPQNWMTPPTVIEEEPGFIVVRKRAGATEDRLEIRVVEVLSDVTHDMGEAAALEKEGVERELQELLADSPETCGEGFRLVRREWPTDIGPVDLMCRDSDDGWVAVEIKRVATIDAVEQLTRYLERLADEPGFASCRGVLAAAAIKPQARVLAESRGIDCVEVDPAVLRGD	202	USER
				1	Ga0136618_101624072 hypothetical protein												FALSE			213	zzz1932		468.886	334	0							YSGRLNAFLPEATRLLMLKSDGSVLVHADCGGYKPLNWMTPPTAIEEESDRIVVRKRAGKTEDRLEIRLLEVLSDAQHELDELVGLAKDGVERDLQKALAERPEKLEQELRLVRREWATEIGPVDLMCRDCDDGWVAVEIKRVGTIEAVEQLTRYLGFIRADPAKELCRGILAAQSFKPQAVTLAEARGLLCVEVDLELLRGEREPELTLFG*	213	USER
				1	Ga0136618_101606152 hypothetical protein												FALSE			217	zzz1931		533.634	451	0							VRLVIARCTVDYVGRLTAHLPLATRLLLVKADGSVSVHADDRAYKPLMWMSPPCMLAVADDVWTVSGKDGDLVISVDEVLSDTAHELGRDPGLQKDGVEKHLQQLLAERCEVLGRGWTLVRREYPTDIGPVDLLCRDADGAHVVVEVKRHAEIDGVEQLTRYLQRVSTVLGDVRGVLAAQSFKPQAKVLAADRGITCVQLDYDALRGMDSSTPTLF*	217	USER
				1	Ga0136618_100963863 hypothetical protein												FALSE			223	zzz1907		514.975	483	0							MRLIVARCEVRYSGRLNAVLPEALRLLMLKADGSVMVHADTGGFKPQNWMTPPAVFEESPGRIVVRKVKEDDRLDIAITEVLSDITHDMGEAAALEKDGVEADLQEQLAAAPGWCGEGLRLVRREWPTDIGPVDLMCRDPGDGWVAVEIKRVATIDAVEQLTRYLERIRLDPEKAGCAGVLAAERIKPQARVLAQARGLRCVEVDLAVLRGERKPDLTLFAA*	223	USER
				1	Ga0136618_100950622 hypothetical protein												FALSE			205	zzz1905		462.816	326	0							LIVARCEVRYSGRLDALLPEALRLLMIKSDGSVMVHADTGGFKPQNWMTPPAVIEQEGSPPRRIVVRKHAGATEDRLEIDIAQVISDVEHDMGEAAALEKHGVERELQELLAESPGSCGEGFRLVRREWPTDIGPVDLMCRDADDGWVAVEIKRVATIDAVEQLSRYIERLRAAPGFAGCRGVLVAASIRPQARVLAQSRGLACV	205	USER
				1	Ga0136618_100905282 hypothetical protein												FALSE			218	zzz1902		532.722	428	0							VRLVIATCSVDYVGRLTAHLPMATRLLLVKADGSVSIHADDRAYKPLMWMSPPCSTVDLDGVWTVTNKAGEQLVISVEEILSDVGHELGSDPGLVKDGVEKHLQELLADRCEVLGTGWTLVQREFFTDIGPVDLLVRDDTGAHVLVEVKRHAEIDGVEQLTRYLQRVSTVLGEVKGVLAAQSFKPQAKVLAADRGITCVQLDYDALRGMDPSTPTLF*	218	USER
				1	Ga0136618_100842001 hypothetical protein												FALSE			220	zzz1897		515.614	560	0							MRLIVARCSIEYSGRLRTTLPEALRLIVVKADGSVMIHSDSGGYKPLNWMTPPTAIEETEAGVVVRKRNGEEALEIRIAETISDSSHVMDADAPGLQKDGVEAHLQELLADAPGWCGEGFRLVRREWPTDIGPVDLMCRDDADGWIAVEIKRMGTIDAVEQLSRYLERIRLDPEKADCCGVLAAQVVKPQARVLAEARAIRWVEVDLDVLRGEKVPALTL	220	USER
				1	Ga0136618_100698553 hypothetical protein												FALSE			230	zzz1888		517.875	550	0							MRLIVARCEVRYTGRLLAVLPEALRLLMIKADGSVMVHADTGGYKPSNWMTAPTVIEEEPERIVVRKRAGASEDRLEIAIAEILSDVTYDMGAAAALEKDGVERDLQEALAAAPAHCGEGFRLVRREWPTDIGPVDLMCRDGDDDWIAVEIKRVATIDAVEQLSRYLERIRRDPALASCRGVLAAQVIKPQARVLAQDRGLACVEVDLELLRGEREPDLTLFTSNVARS*	230	USER
				1	Ga0136618_100610302 hypothetical protein												FALSE			220	zzz1885		535.919	484	0							MRVVIARCQVDYAGRLAAHLPLAVRLIMVKADGCVAIHADGGAYKPLNWMNAPNTLIESDGLWTVTNPKGETLTVVLDEVLSDTTWDLGLDPGLQKDGVEAHLQALLADQPGSIEAGLALIRREHLTDIGPVDLLCHAADGATVAVEVKRRGEIDGVEQLTRYVEFLRRDPRLGTVRGVLVAQQIKNQARVLALDRGLGCVEVDYDELRGREPRVLRLF*	220	USER
				1	Ga0136618_100575842 hypothetical protein												FALSE			220	zzz1883		514.017	701	0							MRLVIARCSVDYTGRLAAHLPEATRLIMVKADGCVAIHADGGAYKPLNWMNAPNRLIEQEGSWEVTNPKGERLVITLHEVLSDSSHPMGIDPGLTKDGVEAHLQELLASSPEAIEDGLVLVRREYPTAIGPVDLVCRDADGTVVAVEVKRRGEIDGVEQLTRYVERLSLDSSLGLVRGVFVAQRVKPQARVLAEARGYRCVEVDYDTLRGMAPDDLRLF*	220	USER
				1	Ga0136618_100480882 hypothetical protein												FALSE			226	zzz1879		499.351	388	0							LIVARCEVRYSGRLDALLPEALRLLMIKSDGSVMVHADTGGFKPQNWMTPPAVIEQEGSPPRRIVVRKYAGATEDRLEIEIAQVISDVEHDMGEAAALEKHGVERELQELLAESPGSCGEGFRLVRREWPTDIGPVDLMCRDADDGWVAIEIKRVATIDAVEQLSRYIERLCVAPGFAGCRGVLVAATIKPQARVLAESRGLSCVEVDPAVLRGDREPDLTLFAA*	226	USER
				1	Ga0136618_100410711 hypothetical protein												FALSE			227	zzz1871		502.657	426	0							VRLLVVRCEVTYTGRLNAHLPEATRLLLLKADGSVLVHGDAGGYKPLNWMTPPTVVEEEGEPPRKIVVRKRAGRSEDRLEIRVAEVLSDVTHEMGEPAVLEKDGVERELQEELALRPDVLGEGLRLVRREWPTDIGPVDLLCRDPGGWVAVEVKRVATIDAVEQLSRYLECIRLDPGRADCRGLLAAERIRPQARTLAGMRAIDCVEVDLATLRGEREPELVLFVA*	227	USER
				1	Ga0136618_100384802 hypothetical protein												FALSE			224	zzz1870		533.924	485	0							VRLVVARCTVDYLGRLTAHLPAALRLLLVKADGSVSIHADDRAYKPLNWMSPPCTLRESTDQDGLLWTVNNKVGEQLQIRIHSIEHDSSHHLGVDPGLIKDGVEAHLQELLAEHVHTFGAGWSLVRREYPTPIGPVDLLCRDADGATVAIEVKRRGEIDGVEQLTRYLSLLNRDPLLAPVRGVLVAQEVTPQARVLATDRGIGWQVVDYQLLRGAEDTSLRLF*	224	USER
				1	Ga0136618_100341244 hypothetical protein												FALSE			223	zzz1867		513.351	652	0							MRLVVARCSVEYSGRLSARLPEAVRLLMFKADGSVLVHCDGGGYKPLNWMTAPTAIEEDADTIVVRKVKGEDQLRIALVEVLSDVSVECDVESGLEKDGVETHLQEALAEAPGWCGEGFRLVRREWPTDIGPVDLMCRDADDGWVAVEIKRIGTIDAIEQLSRYLARLRRDPAKADCRGVLAAQSVKPQAKVLAESRGIAWVEVDLAVLRGEREPELTLFGA*	223	USER
				1	Ga0136618_100236381 hypothetical protein												FALSE			220	zzz1856		525.433	591	0							VRLVIARCSVDYAGRLAAHLPEATRLIMVKADGCVAIHSDGGAYKPLNWMNAPNRLVEGDTEWVVTNPHGERLTITLHEVLSDVSEPFGVDPGLQKDGVEAHLQELLAALPAVIEHGLTLVRREYPTAIGPVDLVCRDATGQVVAIEVKRRGDIDGVEQLVRYIERLRLDSSLGDIRGVFVAQTIKPQARVLAEARGLRWVEVDYDELRGMAPTDLRLF*	220	USER
				1	Ga0136618_100229801 hypothetical protein												FALSE			223	zzz1855		479.195	348	0							EVRYSGRLTALLPEALRLLMLKDDGSVLVHADTGGYKPSNWMTAPTVIEETGTPPTRIVVRKRAGATEDRLDILVAEVVSDVTHDLGPPTLAAALEKDGVERDLQEALAAMPAHCGEGFRLVRREWPTDIGPVDLMCRDGEDAWIAVEIKRVATIDAVEQLSRYLERIRLDPAMASCRGVLAAQAIKPQARVLAQSRGLDCVEVDLAVLRGEREPDLTLFAF*	223	USER
				1	Ga0136618_100188063 hypothetical protein												FALSE			215	zzz1852		529.569	439	0							VDYVGRLTAHLPSALRLLLVKADGSVSIHADDRAYKPLNWMSPPCTLRESTDENGVLWTVTNKMGEQLQIHIDSIEHDSAHELGVDPGLVKDGVEAHLQELLAEHVHTFGVGWTLVRREYPTPIGPVDLLCRDAAGATVAIEVKRRGEIDGVEQLTRYLALLNRDPLLAPVRGVLVAQEVTPQARVLATDRGIGWQVVDYQLLRGAEDTSLRLF*	215	USER
				1	Ga0136618_100184624 hypothetical protein												FALSE			223	zzz1851		514.631	639	0							MRLIVARCAVDYTGRLTAHLPEALRLVVLKADGSVLVHADAGGFKPLNWMTPPTVIEEEPTRIVVRKQKGEDRLEITLSEVLSDVTHAMDFDAARLEKDGVEAHLQVALAAAPEYCGEGFRLVRREWPTDIGPVDLMCRDGEDGWVAVEIKRVGTIDAVEQLARYLERIRLDPALVDCRGVLAAQAVKPQARVLAEARGLSWVEVDLAELRGEREPALTLFG*	223	USER
				1	Ga0136618_100171654 hypothetical protein												FALSE			213	zzz1847		469.2	335	0							YSGRLNAFLPEATRLLMLKSDGSVLVHADCGGYKPLNWMTPPTAIEEEPARIVVRKRAGRTEDRLEIRLLEVLSDARHELDELVGLAKDGVERDLQEALAERPEELEQELRLARREWMTEIGPVDLMCRDCDDGWVAVEIKRVGTIEAVEQLTRYLNFIRADPAKEACRGILAAQSFKPQAVTLAESRGLRCVEVDLALLRGEREPELTLFV*	213	USER
				1	Ga0136618_100146445 hypothetical protein												FALSE			231	zzz1839		519.773	506	0							VGSLPGVRLIVARCEVRYTGRLSAVLPEALRLLMLKADGSVMVHADSGGFKPSNWMTAPTVVEEEPGRIVVRKRAGATQDRLEILITEIVSDVEHDMGEAAVLEKDGVERDLQEALAAMPAHCGEGFRLVRREWPTDIGPVDLMCRDDTDAWIAVEIKRVATIDAVEQLTRYLQRIRSDPAMAGCRGVLAAQSIKPQARVLAEARGIGCVAVDLALLRGEREPDLTLFAV*	231	USER
				1	Ga0136618_100142314 hypothetical protein												FALSE			230	zzz1838		514.603	698	0							VRLVVARCQVDYAGRLTAHLPMATRLIMVKNDGSVLVHSDGGSYKPLNWMSPPCKVVERSAPGLRGDATSIEWTVTGKDGDTLRVLLEEVLHDTAHDLGVDPGLQKDGVEKHLQELLAEHPGALGEGLTLVRREFPTAVGPVDLMCRDTEGRSVAVEIKRRGEIDGVEQLTRYLELLNRDPHLRPVRGIFAAQEIKPQARVLALDRGIACAVVDYDLLRGMDDPSQRLF*	230	USER
				1	Ga0136618_100137452 hypothetical protein												FALSE			228	zzz1837		522.667	628	0							VRLVVARCQVDYAGRLTAHLPMATRLIMVKDDGSVLVHSDGGSYKPLNWISPPCKVVEDLTEHLGAEVAEWRVTGKDGDTLRILLEEVLHDSAHELGIDPGLRKDGVEKHLQELLAEHPGTLTAGLTLVRREFPTAIGPVDLMCRDAEGRSVAVEIKRRGEIDGVEQLTRYLELLNRDPRLRPVRGIFAAQEIKPQARVLAADRGIACAVVDYDLLRGIDDPSQRLF*	228	USER
				1	Ga0136618_100102842 hypothetical protein												FALSE			220	zzz1829		526.693	586	0							VRLVIARCSVDYVGRLAAHLPEAIRLIMVKADGCVAIHNDGGAYKPLNWMNAPNRLVEGPTEWVVTNPKGERLTITLHDVLSDVSAAFGVDPGLRKDGVEAHLQELLAATPGAIEAGLTLVRREYPTAIGPVDLVCRDAGGAVVAVEVKRRGDIDGVEQLVRYLERLRLDSSLGDVRGVFVAQTIRPQARVLAEARGLRWVEVDYDELRGMAPSDLRLF*	220	USER
				1	Ga0136618_100083912 hypothetical protein												FALSE			204	zzz1826		536.342	421	0							MATRLLIVKADGSVLVHSDGGSYKPLNWMSPPCTLVAGVDADGRAEWVVEAKSGDTLRILMHHVLSDSSYDLGIDPGLQKDGVERHLQELLADHPTSLAEGLSLVRREFPTAIGPVDLLCRDGLGATVAVEIKRRGDIDGVEQLTRYLDLLNRDPLLSPVRGIFAAQEIKPQARVLATDRGIGCVTVDYDQLRGMDDPTARLF*	204	USER
				1	Ga0136618_100080456 hypothetical protein												FALSE			219	zzz1825		505.552	413	0							MRLIVARCEVRYSGRLNTVLPEALRLLMVKADGSFMVHADSGGFKPSNWMTAPTVIEEEGVPLARIVVRKRAGATEDRLEIAIAEVVSDVFHDMGEAAALEKDGVERDLQEALAASPQFCGEGFRLVRREWPTDIGPVDLMCRDGEDAWIAVEIKRVATIDAVEQLTRYLERIRHDPAMASCRGILAGQAIKPQARVLAEARGLTCVEVDLAVLRGERE	219	USER
				1	Ga0136618_100068261 hypothetical protein												FALSE			224	zzz1824		517.565	494	0							RLIVARCEVRYTGRLTAVLPEALRLLMLKADGSVMVHADTGGFKPQNWMTPPAVIEEEPGRIVVRKRGGTTEDRLEIRVVEVVSDVTHDMGEAAALEKEGVERELQELLADAPEQCGEGFRLVRREWPTDIGPVDLMCRDIEDEWVAVEIKRVGTIDAVEQLTRYLERISCEPGFTSCRGVLAAAQIKPQARVLAESRGIDCVEVDPLVLRGEREPDLTLFAA*	224	USER
				1	Ga0136618_100049613 hypothetical protein												FALSE			217	zzz1816		534.203	454	0							VDYAGRLTAHLPMANRLILLKSDGSVSIHSDDRAYKPLNWMSPPCSLREATDADGTIEWTVTAHKTDDTLRILIEDVVHDSAHELGHDPGLQKDGVEKHLQELLADHPATLGNGVTLVRREFMTAVGPVDLLCRDAAGGSVAVEIKRRGDIDGVEQLARYLELMNRDPLLAPVRGIFAAQEIRPQARTLAAHRGIECAVVDYDELRGLEDPSLRLF*	217	USER
				1	Ga0136618_100035551 hypothetical protein												FALSE			229	zzz1812		530.183	459	0							LASGVVRLVVARCTVDYVGRLTAHLPSALRLLLIKADGSVSIHADDRAYKPLNWMSPPCTLRESSDENGVLWTVTNKAGEQLQIHIEGIEHDSSHHLGVDPGLVKDGVEAHLQELLAEHVHTFGTGWSLVRREYPTSIGPVDLLCRDATGAAVAIEVKRRGEIDGVEQLTRYLALLNRDPLLAPVRGILVAQEITLQARLLATDRGIGWQVVDYQLLRGAEDTSLRLF*	229	USER
				1	Ga0136618_100028053 hypothetical protein												FALSE			224	zzz1810		533.585	484	0							VRLVVARCTVDYIGRLTAHLPPALRLLLVKADGSVSIHADDRAYKPLNWMSPPCTLRESTDDDGLLWTVTNKAGEQLQIHIQSIEHDSSHQLGVDPGLVKDGVEAHLQELLAKHVHTFGAGWSLVRREYPTPIGPVDLLCRDASGATVAIEVKRRGEIDGVEQLTRYLALLNRDPLLAPVRGVLVAQEVTPQARVLASDRGIGWQVVDYALLRGAEDTSLRLF*	224	USER
				1	Ga0136618_100021886 hypothetical protein												FALSE			220	zzz1808		536.22	487	0							VRLVVARCSVDYTGRLAAHLPAADRLIMVKADGCVAIHADGGAYKPLNWMNAPNRFAELDGWWEITNPKGEKLVITLHEVHSDNTHELGDDPGLTKDGVEAHLQQLLAASPGAIEDGMVLVRREYPTGIGPVDLVCRDVQGRVVAIEVKRRGEIDGIEQLSRYIECLNLDSSLGQVRGMLVAQVIKPQAKALARSRGFHWVEIDYDALRGIDPGDLRLF*	220	USER
				1	Ga0136618_100021533 hypothetical protein												FALSE			226	zzz1807		530.789	558	0							VRLVIAHCQVDYAGALAAHLPMATRLLLVKADGSVSVHADDRAYKPLNWMSPPCRLDEHKTADGRLQWTVTSTRADATLRIVFDQVLHDSTHELGIDPGLVKDGVERHLQELLAEHPGSLGAGLALVRREYPTAIGPVDLLCRDPSGATVVVEVKRRGEIDGVEQLTRYLELLDRDPLLTPVRGLLAAQVIKPQARTLAAHRGIGCVTVDYDVLRGLDDPSLRLF*	226	USER
				1	Ga0136618_100018935 hypothetical protein												FALSE			227	zzz1805		508.276	435	0							MRLIVARCEVRYTGRLTAVLPEALRLLMIKADGSVMVHADTGGFKPSNWMTAPTVIEEESERIIVRKRAGATEDRLEIAISEVVSDVEHDMGPPTQAAALEKDGVERDLQEALAAAPLHCGDGFRLVRREWPTDIGPVDLMCRDGDDEWIAVEIKRVATIDAVEQLTRYLERIRCDPAMASCRGVLAAQVIKPQARVLAEARGLACVEVDLAVLRGEREPDLTLFV*	227	USER
				1	Ga0136618_1000048419 hypothetical protein												FALSE			218	zzz1801		532.168	512	0							LVIVRCQVDYVGRLTAHLPMATRLLLVKADGSVSVHADDRAYKPLNWMSPPCSLQEQPGLWTVTNKAGEQLLITIEEVLHDASFALGVDPGLQKDGVEAHLQELLAAHITTLGAGWTLVRREYMTAIGPVDILCKDAGGMTVAVEIKRRGEIDGVEQLTRYVELLNRDPLLSPVRGVFAAQEIKPQARVLATDRGIGCVTLDYAALRGTDDSTSRLF*	218	USER
				1	Ga0136618_100003811 hypothetical protein												FALSE			226	zzz1800		507.795	463	0							MRLIVARCSVKYTGRLSTELPEALRLVMMKADGTVMVFSDGGGHKVKPLNWMTPPTAIEEDGQAIVVRKLKGEDRLDIRLAEVVSDSTHVMDCDAGPLEKDGVEAHLQELLADAPGWCGDGFRLARREWPTDIGPVDLMCRDEEDGWVAVEIKRVGTIDAVEQLSRYLERIRVDPAMAGCRGVLAAQTVKPQARVLAEARGLAWVEVDLAQLRGEREPSLTLFAA*	226	USER
				1	Ga0136616_102083541 hypothetical protein												FALSE			242	zzz1589		508.762	424	0							MRLIVARCEVRYTGRLTAVLPEALRLLMIKSDGSVMVHADTGGFKPSNWMTAPTVIEEEPGSIVVRKRAGTGRSAGRSSIGRAPHGPISEDRLEIRVVEVVSDVTHDMGEAAALEKEGVERELQELLADSPETCGEGFRLVRREWPTDIGPVDLMCRDSDDGWVAVEIKRVATIDAVEQLTRYLERLADEPGFASCRGVLAAAAIKPQARVLAESRGIDCVEVDPAVLRGDREPDLTLFAG*	242	USER
				1	Ga0136616_101770872 hypothetical protein												FALSE			230	zzz1580		545.982	327	0							MPVWYNAPVRLVVADCSVTYEGRLGARLPPARRLVMLKRDGSIAVHSDSRAYKPLNWMSPPCTVREADGVLTATNPSGDRLVIALHTVHTDLEVDLGEEPGLDKDGVEAELQVLIAARVAALRADFRLVRREHPTDIGPVDLLCRDGEGRAVVVEIKRVGEIAGVEQLLRYQERLDRDTSLAPTRGVFVATRIKPQARVFAESRGVECVEVSLDELRGGALTEPRLFAL*	230	USER
				1	Ga0136616_101698852 hypothetical protein												FALSE			223	zzz1575		517.078	498	0							VRLLVARCEVRYSGRLDALLPEALRLLVFKSDGSVMVHADCGSYKLLNWITPPTVIEESEEGIFVRKRGAEDRLDIRITEVVSDSIHDMGEAAELEKDGVEAHLQELLAGAPGWCGEGFRLVRREWPTDIGPVDLMCRDGSDGWVAVEVKRIGTIDAVEQLARYLERIRCDPAMGKCRGVLAAQVVKPQARVLAQTRGIACVEVDLDILRGEREPDLVLFAA*	223	USER
				1	Ga0136616_101660162 hypothetical protein												FALSE			204	zzz1574		539.387	411	0							MATRLLIVKADGSVLVHADGGSYKPLNWMSPPCTMVEGVDADGHAEWVVEAKGGDTLRIVIEEVLSDSSYDLGDDIGLQKDGVEKHLQQLLADHPSSLAAGLSLVRREFPTAIGPVDLLCRDGLGANVAVEIKRRGDIDGVEQLTRYLELLNRDPLLSPVRGIFAAQEIKPQARVLATDRAISCVTVDYDALRGMDDPTARLF*	204	USER
				1	Ga0136616_100885011 hypothetical protein												FALSE			205	zzz1551		463.67	324	0							LPEATRLLMLKSDGAVLVHADCGGYKPLNWMTPPTAIEEEPGRIVVRKRAGKTEDRLEIRLLETISDATHELDGEVGLAKDGVERDLQEALAERPDRLEDELRLVRREWATEIGPVDLMCRDCDDGWVAVEIKRIGTIEAVEQLTRYLGFIRADPAKDACRGILAAQRFKPQAVTLAESRGIACVEVDLDVLRGEREPELTLFV*	205	USER
				1	Ga0136616_100620101 hypothetical protein												FALSE			220	zzz1542		525.48	588	0							VRLVIARCSVDYAGRLAAHLPEATRLIMVKADGCVAIHSDGGAYKPLNWMNAPNRLVEGDTEWVVTNPKGERLTITLHEVLSDVSEPFGVDPGLHKDGVEAHLQELLAALPAVIEHGLTLVRREYPTAIGPVDLVCRDATGQVVAIEVKRRGDIDGVEQLVRYIERLRLDSSLGDIRGVFVAQTIKPQARVLAEARGLRWVEVDYDELRGMAPTDLRLF*	220	USER
				1	Ga0136616_100546082 hypothetical protein												FALSE			220	zzz1536		543.719	437	0							VRLVIARCSVDYEGRLNAHLSDAVRLLMVKADGCVAIHADGGAYKPLNWMNAPNQLVELEDRWEVTNAKGERLIVTLHQVISDTNHELGVDPGLTKDGVEAHLQEMLAEKPWVLEEGLTLVRREFPTDLGPIDLVCVDRFGAMVAIEVKRRGEIAGVEQLGRYLERLRLDGRMGSVRGVLVAQSIAPQARLLARARGLEAIEVDYDGLREAGSREMRLF*	220	USER
				1	Ga0136616_100461442 hypothetical protein												FALSE			235	zzz1534		529.963	561	0							VCHDEVAFPSVRLVIARCQVDYAGRLTAHLPMALRLIMVKADGSVSIHSDDRAYKPLNWMSPPCALREGVADSAAAEWTVIGKDGDLLRIVLGEVLHDSAHQLGVEPGLRKDGVEKHLQALLAEHPHTLGAELALVRREYPTAIGPVDLLCRDPSGATVAVEVKRRGEIDGVEQLTRYLELLNRDPRLSPVRGIFAAQEIKPQARVLAADRGIGCVVVDYDALRGMDDPGSRLF*	235	USER
				1	Ga0136616_100396083 hypothetical protein												FALSE			220	zzz1533		531.934	452	0							MRVVIARCSVDYQGRLSAHLADAVRLILVKADGCVAVHADGGAYKPLNWMNAPNTLVEGDDVWTVSNPAGERLTITLGEVLLDHRQECGEDPGLVKDGVEAHLQQLLAGHPSQLGEELTLLRREYPTDIGPVDLLCRAPDGSVVAVEIKRRGEIAGVEQLTRYLARLERDPLLRPVRGVYAAQRITPQARVLALDRGIRCVEVNYDQLRGLDDGLLRLF*	220	USER
				1	Ga0136616_100258994 hypothetical protein												FALSE			231	zzz1522		508.751	430	0							MRLIVARCEVRYSGRLTALLPEALRLLMLKDDGSVLVHADTGGYKPSNWMTAPTVIEETGTPPTRIVVRKRAGATEDRLDILVAEVVSDVTHDLGPPTPAAALEKDGVERDLQEALAAMPAHCGEGFRLVRREWPTDIGPVDLMCRDGEDAWIAVEIKRVATIDAVEQLSRYLERIRLDPAMASCRGVLAAQAIKPQARVLAQSRGLNCVEVDLAVLRGEREPDLTLFAS*	231	USER
				1	Ga0136616_100221473 hypothetical protein												FALSE			220	zzz1517		522.989	618	0							MRLVVARCVVDYDGRLTAHLASAVRLLLVKADGCVAVHADGGAYKPLNWMNAPNTLLESEDRWTVTNPRGETLTITLEEVILDVSQACGEDPGLVKDGVEAHLQELLAASPAVLGEQLRLVRREYPTDIGPVDLLCRDAQGQVVAVEIKRRGEIDGVEQLTRYLDRLNRDPLLRPVRGLFAAQRIKPQAKVLAKARNIDCVEVDYDELRGKASDELRLF*	220	USER
				1	Ga0136616_100216713 hypothetical protein												FALSE			220	zzz1516		536.259	513	0							MRLVLARCVVDYDGRLTAHLTSAVRLLLVKADGCVAVHADGGAYKPLNWMNAPNTLLESEDRWTVTNPRGETLTITLEEVLLDVRQDCGEDPGLVKDGVEAHLQELLAAAPAALGEQLRLVRREYPTDIGPVDLLCRDAQGGVVAVEIKRRGEITGVEQLTRYVDRLNRDPLLRPVRGVLAAQRIKPQAKVLAEARHIQCVEVDYDELRGMASDELRLF*	220	USER
				1	Ga0136616_100152842 hypothetical protein												FALSE			220	zzz1506		522.409	643	0							VRLVIARCQVDYAGRLTAHLPMAPRLLLVKADGSVSIHADDRAYKPLNWMSPPCWLEEQPGVWTVRNKSDESLVITIDEVLHDSSHELGLDPGLVKDGVEAHLQELLAAHPDTLGSGLTVIRREYPTPIGPVDLLCRHPDGGTVAVEVKRRGDIDGVEQLTRYLELLGRDQLLAPVTGIFAAQQIRPQARTLAQDRGIRCVTVDYDTLRGAQRSDLLLF*	220	USER
				1	Ga0136616_100144464 hypothetical protein												FALSE			223	zzz1505		514.485	635	0							MRLIVARCAVDYTGRLTAHLPEALRLVVLKADGSVLVHADAGGFKPLNWMTPPTVIEEEPTRIVVRKQKGEDRLEITLSEVLSDVTHAMDFDAARLEKDGVESHLQVALAAAPEYCGEGFRLVRREWPTDIGPVDLMCRDGEDGWVAVEIKRVGTIDAVEQLARYLERIRLDPALVDCRGVLAAQAVKPQARVLAEARGLSWVEVDLAELRGEREPALTLFG*	223	USER
				1	Ga0136616_100136884 hypothetical protein												FALSE			227	zzz1503		515.66	530	0							MRLLVARCEVTYTGRLNAHLPEATRLLLLKADGSVLVHADAGGYKPLNWMTPPTVVDAEGEPLRRIVVRKRAGRTEDRLEIRVAEVLSDVTHEMGEPAGLEKDGVERELQEELALRPEVLGEGLRLVRREWPTDIGPVDLLCRDEDGWVAVEVKRVATIDAVEQLSRYLACIRVDPALAACRGVLVAGQIRPQARTLASTRAIECVEVDLETLRGEREPELVLFMP*	227	USER
				1	Ga0136616_100111561 hypothetical protein												FALSE			220	zzz1502		526.513	612	0							MRVVIARCSVDYAGRLSAHLGEATRLILVKADGCVAVHADGGAYKPLNWMNAPNTLVEGDGVWTVTNPAAEVLTITLSDVLLDVSEDCGPDPGLRKDGVEAHLQELLAAQPTSLGEGLTLVRREYPTGIGPVDLLCRDPDGGVVAIEVKRRAEIDGVEQLTRYLDRLNRDPLLRPVRGILAAQRIKPQARVLAQDRGIGCVEVDYDALRGLDHGDLRLF*	220	USER
				1	Ga0136616_100103184 hypothetical protein												FALSE			220	zzz1499		535.961	490	0							VRLVVARCSVDYTGRLAAHLPAADRLIMVKADGCVAIHADGGAYKPLNWMNAPNRLAELDGWWEITNPKGEKLVITLHEVHSDNTHELGDDPGLTKDGVEAHLQQLLAASPGAIEDGMVLVRREYPTGIGPVDLVCRDVQGRVVAIEVKRRGEIDGIEQLSRYIECLNLDSSLGQVRGMLVAQVIKPQAKALARSRGFHWVEIDYDALRGIDPGDLRLF*	220	USER
				1	Ga0136616_100055435 hypothetical protein												FALSE			206	zzz1491		533.502	424	0							LTAHLPMAIRLIMVKADGSVSVHADGGAYKPLNWMTPPCTVRESVGEWRVEHGKTGDALVITIEEILADRSYELGLDPGLQKDGVEAHLQALLAERVEVLGAGWSLVRREYPTAIGPVDLLVRDDAGGSVAVEIKRRGEIDGVEQLTRYLELLNRDPRIAPVRGIFAAQQIKPQARVLAVDRGIECVTLDYDQLRSLDDPTSRLF*	206	USER
				1	Ga0136616_100049107 hypothetical protein												FALSE			215	zzz1490		529.569	439	0							VDYVGRLTAHLPSALRLLLVKADGSVSIHADDRAYKPLNWMSPPCTLRESTDENGVLWTVTNKMGEQLQIHIDSIEHDSAHELGVDPGLVKDGVEAHLQELLAEHVHTFGAGWTLVRREYPTPIGPVDLLCRDAAGATVAIEVKRRGEIDGVEQLTRYLALLNRDPLLAPVRGVLVAQEVTPQARVLATDRGIGWQVVDYQLLRGAEDTSLRLF*	215	USER
				1	Ga0136616_100045587 hypothetical protein												FALSE			224	zzz1489		509.316	424	0							MRLLVARCEVTYSGRLNAFLPEATRLLMLKSDGSVLVHADCGGYKPLNWMTPPTAIEEESDRIVVRKRAGKTEDRLEIRLLEVLSDARHELDELVGLAKDGVERDLQEALAERPEELEQELRLARREWMTEIGPVDLMCRDCDDGWVAVEIKRVGTIEAVEQLTRYLNFIRADPAKEACRGILAAQSFKPQAVTLAESRGLRCVEVDLALLRGEREPELTLFV*	224	USER
				1	Ga0136616_100031745 hypothetical protein												FALSE			220	zzz1488		535.221	452	0							MRIVVAECTVDYEGRLAAHLPVATRLVMVKADGCVAVHADGGAYKPLNWMNAPNHLLDEGDRWVVTNPKGERLTITFGAVHFETTVALGDDPGLRKDGVEADLQRLLAERPEAIEPGLSLIRREYPTPVGPVDLLCRATEGTTVAVEVKRRGEIDGVEQLTRYLDFLGRDQRLAPVRGIFCAQIVKPQARKLAEDRGIGWVEVDYDELRGIDSPLLRLF*	220	USER
				1	Ga0136616_100029152 hypothetical protein												FALSE			220	zzz1486		527.067	585	0							VRLVIARCTVDYVGRLTAHLPSATRLVLVKADGSVSVHADDRAYKPLNWMSPPCWLREADGVWTVTNKVGERLVLTMEEVLADATHELGVDPGLVKDGVEAHLQELLAAHPDALGPGLTLVRREYPTAIGPVDLLCHDADGGCVAVEVKRRGEIDGVEQLSRYLSLLNRDPLLAPVVGILAAQEIRPQARVLATDRGIRCVALDYDALRGMAPTDATLF*	220	USER
				1	Ga0136616_100028985 hypothetical protein												FALSE			225	zzz1485		514.824	505	0							MRLIVARCEVRYSGRLNAILPEALRLLMVKSDGSFMVHADSGGYKPSNWMTAPTVIEEEPDRIVVRKRAGATEDRLEIDIAEIVSDLFYDMGEAAALEKDGVERDLQEALAAAPQFCGEGFRLVRREWPTDIGPVDLMCRDLQDAWIAVEIKRVATIDAVEQLTRYIERIRLDPAMASCRGILAAQSIKPQARVLAEARGLACVEVDLAVLRGEREPDLTLFAA*	225	USER
				1	Ga0136616_100020173 hypothetical protein												FALSE			224	zzz1484		533.209	484	0							VRLVVARCTVDYLGRLTAHLPAALRLLLVKADGSVSIHADDRAYKPLNWMSPPCTLRESTDQDGLLWTVTNKVGEQLQIRIHSIEHDSSHHLGVDPGLIKDGVEAHLQELLAEHVHTFGAGWSLVRREYPTPIGPVDLLCRDADGATVAIEVKRRGEIDGVEQLTRYLSLLNRDPLLAPVRGVLVAQEVTPQARVLATDRGIGWQVVDYQLLRGAEDTSLRLF*	224	USER
				1	Ga0136616_1000169811 hypothetical protein												FALSE			216	zzz1483		537.372	508	0							VDYAGRLTAHLPMATRLLIVKADGSVLVHSDGGSYKPLNWMSPPCTLVAGVDADGRAEWVVEAKSGDTLRILMHHVLSDSSYDLGIDPGLQKDGVERHLQELLADHPTSLAEGLSLVRREFPTAIGPVDLLCRDGLGATVAVEIKRRGDIDGVEQLTRYLDLLNRDPLLSPVRGIFAAQEIKPQARVLATDRGIGCVTVDYDQLRGMDDPTARLF*	216	USER
				1	Ga0136616_1000129817 hypothetical protein												FALSE			225	zzz1480		518.465	518	0							MRLIVARCEVVYTGRLNAVLPEALRLLMVKDDGSVMVHADSGGFKPQNWMTPPTVIEEEPGRIVVRKRAGASEDRLEINIADVVSDVSHDMGEAAALEKEGVERQLQELLADRPQACGEGLRLLRREWPTDIGPVDLMCRDDTDAFVAVEIKRVATIDAVEQLTRYLERICTEPGLGACRGILAAQVIKPQARVLAESRGIACVTVDPTVLRGDREPDLTLFAG*	225	USER
				1	Ga0136616_100012417 hypothetical protein												FALSE			267	zzz1479		487.862	385	0							VSDIARQSQREAQTACAEVLRCGRENTRNASVAARSVTAVRLIVARCEVTHTGRLSTRLPEALRLVMLKADGTVMVWSESGRPYVKPLNWMTPPTVVEEEDGLIVVRKHKGEDRLEIRLAEVLSDSAHAMDEDAARLEKDGVERDLQELLADAPASCGEGFRLVRREWPTDIGPVDLMCRDGDDGWVAVEIKRVGTIDAVEQLARYLERIRLDPALADCCGVLAAQVVKPQARVLAEARGLAWVEVDLAELRGEREPALTLFGAAT*	267	USER
				1	Ga0136616_1000071711 hypothetical protein												FALSE			218	zzz1478		532.168	512	0							LVIVRCQVDYVGRLTAHLPMATRLLLVKADGSVSVHADDRAYKPLNWMSPPCSLQEQPGLWTVTNKAGEQLLITIEEVLHDASFALGVDPGLQKDGVEAHLQELLAAHITTLGAGWTLVRREYMTAIGPVDILCKDAGGMTVAVEIKRRGEIDGVEQLTRYVELLNRDPLLSPVRGVFAAQEIKPQARVLATDRGIGCVTLDYAALRGTDDSTSRLF*	218	USER
				1	Ga0136615_102452222 hypothetical protein												FALSE			204	zzz1324		536.721	419	0							AAHLPLAVRLIMVKADGCVAIHADGGAYKPLNWMNAPNTLIESDGLWTVTNPKGETLTVVLDEVLSDTTWDLGLDPGLQKDGVEAHLQALLADQPGSIEAGLALIRREHLTDIGPVDLLCHAADGATVAVEVKRRGEIDGVEQLTRYVEFLRRDPRLGTVRGVLVAQQIKNQARVLALDRGLGCVEVDYDELRGREPRVLRLF*	204	USER
				1	Ga0136615_102176112 hypothetical protein												FALSE			201	zzz1312		539.665	391	0							VDYAGRLTAHLPMANRLILLKSDGSVSIHSDDRAYKPLNWMSPPCSLREATDADGTIEWTVTAHKTDDTLRILIEDVVHDSAHELGHDPGLQKDGVEKHLQELLADHPATLGNGVTLVRREFMTAVGPVDLLCRDAAGGSVAVEIKRRGDIDGVEQLARYLELMNRDPLLAPVRGIFAAQEIRPQARTLAAHRGIECAVVD	201	USER
				1	Ga0136615_102101761 hypothetical protein												FALSE			225	zzz1308		522.885	634	0							VASVGVRLVIARCSVDYTGRLSAHLPEAVRLIMVKADGCVAIHADGGAYKPLNWMNAPNLLVAGADSWIVTNPKGECLTIMLHEVFADSEHDFGADPGLRKDGVEAHLQELLAASPQAIEDGLTLVRREYPTAIGPIDLVCRDADGRVVAVEVKRRGEIDGVEQLGRYIERLHLDSTLGSVRGVLVAQVVKPQARVLAEARGYRWVEVDYDTLRGLAPTELTLF*	225	USER
				1	Ga0136615_101767242 hypothetical protein												FALSE			204	zzz1300		539.387	411	0							MATRLLIVKADGSVLVHADGGSYKPLNWMSPPCTMVEGVDADGHAEWVVEAKGGDTLRIVIEEVLSDSSYDLGDDIGLQKDGVEKHLQQLLADHPSSLAAGLSLVRREFPTAIGPVDLLCRDGLGANVAVEIKRRGDIDGVEQLTRYLELLNRDPLLSPVRGIFAAQEIKPQARVLATDRAISCVTVDYDALRGMDDPTARLF*	204	USER
				1	Ga0136615_101739642 Endonuclease NucS| RecB family												FALSE			242	zzz1297		491.935	216	0							METAARDPVSDRAPAEAEAVQLPHRDDAVLPARELRDQHVEAGWGTWCMTVVHEMLRPGASPGRLARLAHVRHTDVAVRAHRYGDAMRLIVARCAVEYTGRLTAQLPEALRLVMVKADGSVLVHADAGGYKPLNWMTPPTVIEEEDGRIVVRKRKGDDRIDITLTEVLSDVSHAMDFDATRLEKDGVEADLQIALAAAPECCGEGFRLVRREWPTDVGPVDLMCRDEDDGWIAVEIKRVGTI	242	USER
				1	Ga0136615_101535562 hypothetical protein												FALSE			220	zzz1291		535.457	484	0							MRLVIARCSVDYRGRLAAHLPLATRLLMVKADGCVAVHADGGAYKPLMWMTAPNRLAEGDGSWVVTNPKGEALTITVDEVLSDTAWPLGPDPGLQKDGVEAHLQALLAANCERIGAGLRLVRREYPTDVGPVDLLCRAQDGTTLAVEVKRRGEIDGVEQLSRYLDFLNRDPMLRPVRGVLVAQQVRPQARILAADRGITWLEVDYDDLRGIESREQRLF*	220	USER
				1	Ga0136615_101530651 hypothetical protein												FALSE			228	zzz1290		502.74	434	0							MRLIVARCSVDYTGRLSTHLPEAVRLMMFRADGTVSIWDDGSSLGGHKVKPLNWMTPPTVIEEEPTRIVVRKQKGEDRLEITLSEVLSDVTHAMDFDAARLEKDGVESHLQVALAAAPECCGEGFRLVRREWPTDIGPVDLMCRDGEDGWVAVEIKRVGTIDAVEQLARYLERIRLDPALVDCRGVLAAQAVKPQARVLAEARGLSWVEVDLAELRGEREPALTLFG*	228	USER
				1	Ga0136615_101397391 hypothetical protein												FALSE			238	zzz1284		505.563	414	0							MRLIVARCEVRYSGRLNAVLPEALHLLMVKADGSFMVHSDSGGFKPSNWMTAPTVIEEEGEPLVRIVVRKRAGATEDRLEIAIAEVVSDVFHDMGPSAQAAALEKDGVERDLQEALAASPRFCGEGFRLVRREWPTDIGPVDLMCRDGEDAWIAVEIKRVATIDAVEQLTRYLERIRHDPAMASCRGILAAQAIKPQARVLAEARGLTCVEVDLAVLRGEREPDLTLFAAYDRPGRL*	238	USER
				1	Ga0136615_101351291 hypothetical protein												FALSE			224	zzz1281		530.017	458	0							VRLVVARCTVDYVGRLTAHLPPALRLLLVKADGSVSIHADDRAYKPLNWMSPPCTLRETTDDDGLLWIVTNKAGEQLLIHIESIEHDSAHQLGVDPGLVKDGVEAHLQELLAEHVHTFGAGWSLVRREYPTPIGPVDLLCRDALGATVAIEVKRRGEIDGVEQLTRYVELLNRDALLAPVRGILVAQEITPQARVLATDRGIGWQVVDYQLLRGAEDTSLRLF*	224	USER
				1	Ga0136615_101314722 hypothetical protein												FALSE			211	zzz1279		463.691	324	0							DGSVMVHADTGGFKPSNWMTAPTVIEEEPGSIVVRKRAGTGRSAGRSSIGRAPLRPLTEDRLEIRVAEVLSDVTHDMGEAAALEKEGVERELQELLADAPERCGEGFRLVRREWPTDIGPVDLMCRDSDDGWVAVEIKRVATIDAVEQLTRYLERLADEPGFAACRGVLAAAAIKPQARVLAESRGIGCVEVDPAVLRGERVPDLTLFAA*	211	USER
				1	Ga0136615_101148282 hypothetical protein												FALSE			220	zzz1276		531.934	452	0							MRVVIARCSVDYQGRLSAHLADAVRLILVKADGCVAVHADGGAYKPLNWMNAPNTLVEGDDVWTVSNPAGERLTITLGEVLLDHRQECGEDPGLVKDGVEAHLQQLLAGHPSQLGEELTLLRREYPTDIGPVDLLCRAPDGSVVAVEIKRRGEIAGVEQLTRYLARLERDPLLRPVRGVYAAQRITPQARVLALDRGIRCVEVNYDQLRGLDDGLLRLF*	220	USER
				1	Ga0136615_101041851 hypothetical protein												FALSE			213	zzz1273		530.837	553	0							MRLVIARCTVDYAGRLTAHLPSAVRLIMVKADGCVAVHADGGAYKPLNWMNAPNTLIEGDGVWTVTDPKGEMLTITLDEVLLDVAEDCGDDPGLSKDGVEAHLQELLAAHPTALGDGLTLVRREYQTGIGPVDLLCRDPEGRAVAVEVKRRGEIDGVEQLTRYLDRLNRDPLLRPVRGLFAAQRIKPQARVLAEDRGIYCVEVDYDDLRGLAS	213	USER
				1	Ga0136615_100874902 hypothetical protein												FALSE			220	zzz1263		515.076	695	0							MRLVIARCSVDYTGRLAAHLPEATRLIMVKGDGCVAIHADGGAYKPLNWMNAPNRLVEQEGSWEVTNPKGERLVITLHEVLSDSSHPMGIDPGLTKDGVEAHLQELLASSPEAIEDGLVLVRREYPTAIGPVDLVCRDADGTVVAVEVKRRGEIDGVEQLTRYVERLSLDSSLGLVRGVFVAQRVKPQARVLAEARGYRCVEVDYDTLRGMAPDDLRLF*	220	USER
				1	Ga0136615_100698042 hypothetical protein												FALSE			235	zzz1254		531.134	531	0							VCHDEVAFPSVRLVIARCQVDYAGRLTAHLPMALRLIIVKADGSVSIHSDDRAYKPLNWMSPPCALREGVADSAAAEWTVIGKDGDLLRIVLGEVLHDSAHQLGVEPGLRKDGVEKHLQALLAEHPHTLGAELALVRREYPTAIGPVDLLCRDPSGATVAVEVKRRGEIDGVEQLTRYLELLNRDPRLSPVRGIFAAQEIKPQARVLAADRGIGCVVVDYDALRGMDDPGSRLF*	235	USER
				1	Ga0136615_100668942 hypothetical protein												FALSE			226	zzz1251		528.141	566	0							VRLVIGRCQVDYAGRLAAHLPMAPRLVLVKADGSVSVHADDRAYKPLNWMSPPCRLDEGTAADGRLEWTVTAGKGDDTLRIVFDEVLHDSTHELGVDPGLVKDGVERHLQELLADHPSTLGADLALVRREYPTAIGPVDLLCRDAAGVTVAVEVKRRGEIDGVEQLARYLELLDSDPLLAPVRGVLAAQEIRPQARTLAAHRRIACVTVDYDALRGLDDPSLRLF*	226	USER
				1	Ga0136615_100436993 hypothetical protein												FALSE			220	zzz1236		536.259	513	0							MRLVLARCVVDYDGRLTAHLTSAVRLLLVKADGCVAVHADGGAYKPLNWMNAPNTLLESEDRWTVTNPRGETLTITLEEVLLDVRQDCGEDPGLVKDGVEAHLQELLAAAPAALGEQLRLVRREYPTDIGPVDLLCRDAQGGVVAVEIKRRGEITGVEQLTRYVDRLNRDPLLRPVRGVLAAQRIKPQAKVLAEARHIQCVEVDYDELRGMASDELRLF*	220	USER
				1	Ga0136615_100269914 hypothetical protein												FALSE			226	zzz1225		514.239	473	0							LRLIVARCEVRYTGRLTAVLPEALRLLMLKSDGSVLVHADTGGFKPQNWMTPPTVIEEEPGRIVVRKHAGSTEDRLEIIVAEVISDVSHDMGEAAALEKEGVERELQELLADAPHHCGEGFRLVRREWPTDIGPVDLMCRDSGDGWVAVEIKRVATIDSVEQLTRYLERIAADPAFASPCRGVLAASQIKPQARVLAESRRIVCVEVDPAVLRGERAPDLTLFAA*	226	USER
				1	Ga0136615_100236973 hypothetical protein												FALSE			220	zzz1222		522.989	618	0							MRLVVARCVVDYDGRLTAHLASAVRLLLVKADGCVAVHADGGAYKPLNWMNAPNTLLESEDRWTVTNPRGETLTITLEEVILDVSQACGEDPGLVKDGVEAHLQELLAASPAVLGEQLRLVRREYPTDIGPVDLLCRDAQGQVVAVEIKRRGEIDGVEQLTRYLDRLNRDPLLRPVRGLFAAQRIKPQAKVLAKARNIDCVEVDYDELRGKASDELRLF*	220	USER
				1	Ga0136615_100199003 hypothetical protein												FALSE			220	zzz1220		522.409	643	0							VRLVIARCQVDYAGRLTAHLPMAPRLLLVKADGSVSIHADDRAYKPLNWMSPPCWLEEQPGVWTVRNKSDESLVITIDEVLHDSSHELGLDPGLVKDGVEAHLQELLAAHPDTLGSGLTVIRREYPTPIGPVDLLCRHPDGGTVAVEVKRRGDIDGVEQLTRYLELLGRDQLLAPVTGIFAAQQIRPQARTLAQDRGIRCVTVDYDTLRGAQRSDLLLF*	220	USER
				1	Ga0136615_100177609 hypothetical protein												FALSE			223	zzz1216		515.757	486	0							MRLIVARCEVRYSGRLNAVLPEALRLLMLKADGSVMVHADTGGFKPQNWMTPPAVFEESPGRIVVRKVKEDDRLDIAITEVLSDITHDMGEAAALEKDGVEADLQEQLAAAPGWCGEGLRLVRREWPTDIGPVDLMCRDPGDGWVAVEIKRVATIDAVEQLTRYLERIRLDPEKAGCAGVLAAERIKPQARVLAQARGLRCVEVDLAVLRGEREPDLTLFAA*	223	USER
				1	Ga0136615_100155023 hypothetical protein												FALSE			220	zzz1207		520.3	656	0							VRLVIARCSVDYAGRLAAHLPEAVRLIMVKADGCVAIHADGGAYKPLNWMNAPNALTTGDGVWTVTNPKGETLTITLHEVLSDSAHELGADPGLQKDGVEAHLQELLAVAPHTIEGGLTLIRREYPTAIGPIDLVCRDADGQVVAVEVKRRGEIDGVEQLTRYIERLHLDSSLGAVRGVFVAQVVKPQARVLAEARGFRWVEIDYDELRGLRPADLRLF*	220	USER
				1	Ga0136615_100064776 hypothetical protein												FALSE			225	zzz1192		518.269	498	0							MRLIVARCEVRYTGRLTAVLPEALRLLMIKSDGSVMVHADTGGFKPSNWMTAPTVIEEEPGSIVVRKRAGATEDRLEIRVVEVVSDVTHDMGEAAALEKEGVERELQELLADSPETCGEGFRLVRREWPTDIGPVDLMCRDSDDGWVAVEIKRVATIDAVEQLTRYLERLADEPGFASCRGVLAAAAIKPQARVLAESRGIDCVEVDPAVLRGDREPDLTLFAG*	225	USER
				1	Ga0136615_100049262 hypothetical protein												FALSE			220	zzz1189		527.067	585	0							VRLVIARCTVDYVGRLTAHLPSATRLVLVKADGSVSVHADDRAYKPLNWMSPPCWLREADGVWTVTNKVGERLVLTMEEVLADATHELGVDPGLVKDGVEAHLQELLAAHPDALGPGLTLVRREYPTAIGPVDLLCHDADGGCVAVEVKRRGEIDGVEQLSRYLSLLNRDPLLAPVVGILAAQEIRPQARVLATDRGIRCVALDYDALRGMAPTDATLF*	220	USER
				1	Ga0136615_100029756 hypothetical protein												FALSE			206	zzz1185		533.502	424	0							LTAHLPMAIRLIMVKADGSVSVHADGGAYKPLNWMTPPCTVRESAGEWRVEHGKTGDALVITIEEILADRSYELGLDPGLQKDGVEAHLQALLAERVEVLGAGWSLVRREYPTAIGPVDLLVRDDAGGSVAVEIKRRGEIDGVEQLTRYLELLNRDPRIAPVRGIFAAQQIKPQARVLAVDRGIECVTLDYDQLRSLDDPTSRLF*	206	USER
				1	Ga0136615_100010605 hypothetical protein												FALSE			223	zzz1183		516.731	591	0							MRLIVARCAVEYTGRLTAHLPEALRLIVVKADGSVLVHADAGGYKPLNWMTPPTIVEEAAGRIVVRKRTGDDRLEITLAEVLSDVAHAMDFDAARLEKDGVEADLQVALAAAPECCGEGFRLVRREWPTDIGPVDLMCRDGEDGWIAVEIKRIGTIDAVEQLCRYLERIRLDPGMADCRGVLAAQHVKPQARVLAEARGVAWVEVDLAELRGLREPALTLFG*	223	USER
				1	Ga0136615_100008317 hypothetical protein												FALSE			224	zzz1180		533.924	485	0							VRLVVARCTVDYLGRLTAHLPAALRLLLVKADGSVSIHADDRAYKPLNWMSPPCTLRESTDQDGLLWTVNNKVGEQLQIRIHSIEHDSSHHLGVDPGLIKDGVEAHLQELLAEHVHTFGAGWSLVRREYPTPIGPVDLLCRDADGATVAIEVKRRGEIDGVEQLTRYLSLLNRDPLLAPVRGVLVAQEVTPQARVLATDRGIGWQVVDYQLLRGAEDTSLRLF*	224	USER
				1	Ga0136615_1000030113 hypothetical protein												FALSE			215	zzz1179		529.569	439	0							VDYVGRLTAHLPSALRLLLVKADGSVSIHADDRAYKPLNWMSPPCTLRESTDENGVLWTVTNKMGEQLQIHIDSIEHDSAHELGVDPGLVKDGVEAHLQELLAEHVHTFGAGWTLVRREYPTPIGPVDLLCRDAAGATVAIEVKRRGEIDGVEQLTRYLALLNRDPLLAPVRGVLVAQEVTPQARVLATDRGIGWQVVDYQLLRGAEDTSLRLF*	215	USER
				1	Ga0136615_1000001267 hypothetical protein												FALSE			225	zzz1176		514.824	505	0							MRLIVARCEVRYSGRLNAILPEALRLLMVKSDGSFMVHADSGGYKPSNWMTAPTVIEEEPDRIVVRKRAGATEDRLEIDIAEIVSDLFYDMGEAAALEKDGVERDLQEALAAAPQFCGEGFRLVRREWPTDIGPVDLMCRDLQDAWIAVEIKRVATIDAVEQLTRYIERIRLDPAMASCRGILAAQSIKPQARVLAEARGLACVEVDLAVLRGEREPDLTLFAA*	225	USER
None	None	Acidimicrobiia|Actinobacteria|NA	216	1	Endonuclease |Endonuclease NucS |Nuclease |Putative nuclease of the RecB family |Uncharacterized protein	3.1.-.- {ECO:0000256|HAMAP-Rule:MF_00722}	Acidimicrobiaceae|Micrococcaceae|NA|Nocardiaceae|Nocardioidaceae|Pseudonocardiaceae	ARZXY2_1103|ASG90_11740|Asphe3_24620|BMS3Bbin02_01947|CBC37_05765|CBC90_00525|CL404_00320|CL415_02030|CL420_04855|CL431_07645|CL439_03320|CL443_01455|CL453_01890|CL454_01080|CL454_03925|CL455_05660|CL501_02355|CL512_00680|CL513_07140|CL517_06670|CLV47_10299|CLV68_1969|DIU67_06340|EHM57_02275|GM44_4470|MB53_03710|N806_26845|SAMN05216174_102358|UO65_4258	Actinokineospora|Alloactinosynnema|Antricoccus|Arthrobacter|NA|Nocardioides|Pseudarthrobacter|Rhodococcus	0003677 DNA binding|0000014 single-stranded DNA endodeoxyribonuclease activity|0004519 endonuclease activity|0003676 nucleic acid binding	None	None	None	IPR002793	IPR011856	None	FALSE	apn:Asphe3_24620|arx:ARZXY2_1103	NA	216	W7IHQ8	GI:583000881|EMBL-CDS:EWC60445.1	531.116	541	0	Acidimicrobiales|Corynebacteriales|Frankiales|Micrococcales|NA|Propionibacteriales|Pseudonocardiales	Acidimicrobiaceae bacterium TMED130.|Acidimicrobiaceae bacterium TMED77.|Acidimicrobiaceae bacterium.|Actinobacteria bacterium.|Actinokineospora cianjurensis.|Actinokineospora spheciospongiae.|Alloactinosynnema iranicum.|Antricoccus suffuscus.|Arthrobacter sp. ZXY-2.|Nocardioides sp. Soil797.|Pseudarthrobacter phenanthrenivorans (strain DSM 18606 / JCM 16027 /LMG 23796 / Sphe3)|Rhodococcus sp. P2…	fig|1384060.5.peg.1513|fig|1504318.4.peg.900|fig|909613.9.peg.4261	None	PF01939	Actinobacteria|NA		203|211|212|215|216|219	FAMILY	Acidimicrobiaceae bacterium|Acidimicrobiaceae bacterium TMED130|Acidimicrobiaceae bacterium TMED77|Actinobacteria bacterium|Actinokineospora cianjurensis|Actinokineospora spheciospongiae|Alloactinosynnema iranicum|Antricoccus suffuscus|Arthrobacter sp. ZXY-2|Nocardioides sp. Soil797|Pseudarthrobacter phenanthrenivorans Sphe3|Rhodococcus sp. P27|actinobacterium acAMD-2|bacterium BMS3Bbin02|marine …	909613.UO65_4258|930171.Asphe3_24620	Bacteria	NA	1271860|1384060|1504318|1550400|1629062|1736413|1806905|1883427|1986616|1986623|2005725|2024894|585224|909613|930171	TrEMBL	W7IHQ8|A0A094RY53|A0A0C1UUR1|A0A0Q9RW44|A0A1D9F5N0|A0A1G6M4U8|A0A1Z8YVL6|A0A1Z9FB07|A0A2D6UV42|A0A2D7X6N1|A0A2E0UDR6|A0A2E1CQS8|A0A2E3JCC4|A0A2E3WM74|A0A2E3WNR4|A0A2E3ZFH2|A0A2E4ADX8|A0A2E4AUU9|A0A2E6VLR3|A0A2E7Q8W1|A0A2E8NCL6|A0A2E9LED3|A0A2H6HHC7|A0A2T1A488|A0A2W4MF08|A0A3N5LIM4|A0A421BAQ4|F0M6K5|U0ENR5	29
None	None	Actinobacteria	259	1	Endonuclease NucS |Protein of uncharacterized function DUF91 |Putative endonuclease NucS	3.1.-.- {ECO:0000256|HAMAP-Rule:MF_00722}	Corynebacteriaceae|Micrococcaceae|Nocardiaceae|Propionibacteriaceae	CCHOA_04635|DI600_02730|H641_01908|HMPREF1275_01472|L860_03960|NCTC10918_00420|NONO_c12680|SAMEA4412665_01388	Corynebacterium|Cutibacterium|Nocardia|Propionibacterium|Rothia	0003677 DNA binding|0000014 single-stranded DNA endodeoxyribonuclease activity|0004519 endonuclease activity|0003676 nucleic acid binding	Nose	Not Specified	None	IPR002793	IPR011856	None	FALSE	cgrn:4412665_01388|nno:NONO_c12680	NA	259	U1GIK2	GI:1050177441|GI:544670109|GI:537782095|EMBL-CDS:ERF57975.1|EMBL-CDS:OCT42372.1|REFSEQ:WP_021103402.1	537.507	406	0	Corynebacteriales|Micrococcales|Propionibacteriales	Corynebacterium choanis.|Cutibacterium granulosum DSM 20700.|Cutibacterium granulosum.|Nocardia nova SH22a.|Propionibacterium sp. KPL1844.|Rothia dentocariosa.	fig|1160719.4.peg.362|fig|1160719.7.peg.837|fig|1203573.3.peg.1515|fig|1415166.3.peg.1287	None	PF01939	Actinobacteria		210|233|255|259	FAMILY	Corynebacterium choanis|Cutibacterium granulosum|Cutibacterium granulosum DSM 20700|Nocardia nova SH22a|Propionibacterium sp. KPL1844|Rothia dentocariosa	1292373.H640_06028|1415166.NONO_c12680	Bacteria	NA	1160719|1203573|1415166|1862358|2047|33011	TrEMBL	U1GIK2|A0A1C1C4C8|A0A239WS35|A0A2W5EXE3|A0A3G6J5G9|A0A448UTH5|U7JG82|W5TFP4	8
None	None	Actinobacteria|Chlamydiia	223	1	Endonuclease |Endonuclease NucS |Protein of uncharacterized function DUF91 |Putative endonuclease NucS |UPF0286 protein |Uncharacterized protein	3.1.-.- {ECO:0000255|HAMAP-Rule:MF_00722}|3.1.-.- {ECO:0000256|HAMAP-Rule:MF_00722}|3.1.-.- {ECO:0000313|EMBL:OXR42678.1}	Acidothermaceae|Actinomycetaceae|Beutenbergiaceae|Bifidobacteriaceae|Brevibacteriaceae|Chlamydiaceae|Corynebacteriaceae|Dermabacteraceae|Dermatophilaceae|Geodermatophilaceae|Gordoniaceae|Intrasporangiaceae|Microbacteriaceae|Micrococcaceae|Mycobacteriaceae|NA|Nocardiaceae|Nocardioidaceae|Nocardiopsaceae|Propionibacteriaceae|Pseudonocardiaceae|Streptomycetaceae|Streptosporangiaceae|Thermomonosporac…	A3838_08735|A3Q37_05515|A4E84_27505|A4G23_03976|A4U61_12085|A4V12_25835|A5766_01490|A5777_10415|A5780_19905|A5786_15440|A6122_0050|A6A06_00880|A6A07_08310|A6A28_09640|A6A29_19045|A6E92_08625|A6P39_33740|A7J05_11905|A7K94_0214115|A8713_21720|A8924_6605|A8M60_12710|A8W25_20990|A9310_01485|A9X06_11840|AB852_08220|ABB07_12205|ABE83_10645|AC230_22500|AC529_13470|ACH61_01164|ACM01_21345|ACN93_16735|ACS…	Acidipropionibacterium|Acidothermus|Actinomadura|Arthrobacter|Bifidobacterium|Blastococcus|Brachybacterium|Brevibacterium|Chlamydia|Corynebacterium|Geodermatophilus|Gordonia|Halopolyspora|Hoyosella|Janibacter|Kineosphaera|Kitasatospora|Klenkia|Knoellia|Microbacterium|Miniimonas|Modestobacter|Mycobacterium|Mycobacteroides|NA|Nocardia|Nocardioides|Pseudarthrobacter|Rathayibacter|Rhodococcus|Rothia|…	0003677 DNA binding|0000014 single-stranded DNA endodeoxyribonuclease activity|0004519 endonuclease activity|0004519 endonuclease activity|0003676 nucleic acid binding	Airways|Airways|Oral|Bladder|Gastrointestinal tract|Not Specified|Oral|Skin|Skin|Not Specified	Aerobe|Anaerobe|Facultative|Not Specified|Obligate aerobe	None	IPR002793	IPR011335|IPR011856	None	FALSE	ace:Acel_0664|acij:JS278_01551|asd:AS9A_3242|bfa:Bfae_19090|bgg:CFK41_07085|brv:CFK39_01960|brz:CFK38_09355|bsau:DWV08_06980|bsd:BLASA_3905|ckp:ckrop_1272|cur:cu0719|gbr:Gbro_1947|gob:Gobs_4120|gor:KTR9_1882|gpo:GPOL_c18380|gta:BCM27_10110|kab:B7C62_25860|kau:B6264_06915|kit:CFP65_4986|nbr:O3I_006320|ncy:NOCYR_1148|nfa:NFA_10710|nfr:ERS450000_03040|nsl:BOX37_25250|nsr:NS506_07184|ntp:CRH09_07160|…	NA	223	Q9K4C3	GI:490071433|GI:21223748|GI:8568810|GI:38258844|EMBL-CDS:CAB94559.1|REFSEQ:NP_629527.1|REFSEQ:WP_003973608.1	533.026	529	0	Acidothermales|Actinomycetales|Bifidobacteriales|Chlamydiales|Corynebacteriales|Geodermatophilales|Micrococcales|NA|Propionibacteriales|Pseudonocardiales|Streptomycetales|Streptosporangiales	Acidipropionibacterium virtanenii.|Acidothermus cellulolyticus (strain ATCC 43068 / 11B)|Actinobacteria bacterium OK006.|Actinobacteria bacterium OK074.|Actinobacteria bacterium OV320.|Actinobacteria bacterium OV450.|Actinomadura madurae.|Actinomadura meyerae.|Actinomadura sp. LHW52907.|Actinomadura sp. WAC 06369.|Actinomadura viridilutea.|Arthrobacter crystallopoietes BAB-32.|Arthrobacter crysta…	fig|100226.15.peg.5469|fig|1055352.3.peg.2307|fig|1078086.3.peg.8526|fig|1114943.5.peg.2052|fig|1120227.3.peg.350|fig|1133850.20.peg.7072|fig|1158056.3.peg.2214|fig|1160705.3.peg.2489|fig|1160718.3.peg.1522|fig|1203592.3.peg.2996|fig|1214101.3.peg.3070|fig|1214242.5.peg.5176|fig|1223307.4.peg.1731|fig|1223523.3.peg.5364|fig|1265868.3.peg.8360|fig|1278078.4.peg.4326|fig|1283301.3.peg.7227|fig|1284…	None	PF01939	Actinobacteria|Chlamydiae		200|203|204|207|208|209|210|211|214|219|220|221|222|223|224|225|226|227|228|229|230|231|232|233|234|235|236|237|238|239|240|241|242|243|244|246|247|248|249|250|251|253|254|255|258|260|261|262|265|268|270|271|275|302	FAMILY	Acidipropionibacterium virtanenii|Acidothermus cellulolyticus 11B|Actinobacteria bacterium OK006|Actinobacteria bacterium OK074|Actinobacteria bacterium OV320|Actinobacteria bacterium OV450|Actinomadura madurae|Actinomadura meyerae|Actinomadura sp. LHW52907|Actinomadura sp. WAC 06369|Actinomadura viridilutea|Arthrobacter crystallopoietes|Arthrobacter crystallopoietes BAB-32|Bifidobacterium aemili…	100226.SCO5388|1089453.GOSPT_003_00110|1110697.NCAST_02_00670|1112204.GPOL_c18380|1116232.AHBF01000124_gene9364|1127134.NOCYR_1148|1133849.O3I_006320|1133850.SHJG_6467|1146883.BLASA_3905|1160718.SU9_07520|1177594.MIC448_460049|1184609.KILIM_025_00100|1193181.BN10_1170023|1214101.BN159_3027|1214242.B446_25255|1220583.GOACH_22_00810|1223523.H340_26414|1223543.GP2_011_00030|1223545.GS4_20_02150|1278…	Bacteria	Endonuclease NucS |NA	100226|1005944|1005945|1027620|1038928|1045774|1048205|1049584|1054862|1055352|1070870|1076450|1077946|1077976|1078086|1079985|1081613|1089453|1089454|1100822|1100823|1100824|1100828|1108044|1110697|1112204|1114943|1115568|1115570|1120227|1127134|1133849|1133850|1137988|1137989|1137991|1137993|1137994|1141657|1141731|1144883|114686|1146883|1157630|1157641|1158056|1160705|1160718|1172182|1172567|1…	SwissProt|TrEMBL	Q9K4C3|A0A014LQS1|A0A022MPJ0|A0A024YI41|A0A060ZTV8|A0A066Y3N0|A0A0E9GAX1|A0A0F0HFS8|A0A0F0HWK4|A0A0F2SRW9|A0A0F2THU8|A0A0F4IA74|A0A0F4IQN5|A0A0F4JFE1|A0A0F4KBF2|A0A0F4KPC5|A0A0F5VNH9|A0A0F7FZJ1|A0A0F7VT41|A0A0G3AA19|A0A0G3UPX3|A0A0H1AEA4|A0A0H4BZ02|A0A0H5NT74|A0A0J6XR35|A0A0J7Z9K2|A0A0J8A6H4|A0A0K2AYH4|A0A0K8PJC9|A0A0K9XAI2|A0A0L0JP50|A0A0L0KBZ5|A0A386Z969|A0A387HHV9|A0A388SYE2|A0A397MJC1|A0A397P…	794
None	None	Acidimicrobiia|Actinobacteria|Bacilli|Betaproteobacteria|Chlamydiia|Clostridia|Cytophagia|Gammaproteobacteria|NA|Nitriliruptoria|Rhodothermia|Thermoleophilia	220	1	Endonuclease |Endonuclease NucS |Endonuclease NucS| RecB family |PF01939 family protein |Protein of uncharacterized function DUF91 |Putative nuclease |Putative nuclease of the RecB family |Putative nuclease| RecB-family |UPF0286 protein |Uncharacterized protein	3.1.-.- {ECO:0000255|HAMAP-Rule:MF_00722}|3.1.-.- {ECO:0000256|HAMAP-Rule:MF_00722}|3.1.-.- {ECO:0000313|EMBL:AZS45400.1}|3.1.-.- {ECO:0000313|EMBL:GBD45302.1}	Acidimicrobiaceae|Actinomycetaceae|Actinopolysporaceae|Bacillaceae|Beutenbergiaceae|Bogoriellaceae|Brevibacteriaceae|Burkholderiaceae|Catenulisporaceae|Cellulomonadaceae|Chlamydiaceae|Clostridiaceae|Conexibacteraceae|Corynebacteriaceae|Cryptosporangiaceae|Demequinaceae|Dermabacteraceae|Dermacoccaceae|Dermatophilaceae|Dietziaceae|Egibacteraceae|Frankiaceae|Geodermatophilaceae|Glycomycetaceae|Gordo…	A0130_11755|A0J59_00605|A0K93_04075|A20C1_09974|A2135_08485|A2J03_28035|A2T55_08240|A2U19_10455|A2V75_03275|A3K89_14535|A3L23_03565|A3Q40_00830|A3Q41_04661|A4G26_05700|A4G28_06200|A4H34_08240|A4X16_06165|A4X20_04105|A4Z71_06215|A5622_19175|A5624_18325|A5625_02070|A5626_10090|A5630_24210|A5631_20975|A5634_24065|A5635_11125|A5636_11465|A5637_10680|A5640_12325|A5641_19095|A5642_12665|A5643_00230|A56…	Acidimicrobium|Acidipropionibacterium|Actinoalloteichus|Actinobaculum|Actinocorallia|Actinokineospora|Actinomadura|Actinomyces|Actinomycetospora|Actinoplanes|Actinopolymorpha|Actinopolyspora|Actinosynnema|Actinotalea|Actinotignum|Aeromicrobium|Agreia|Agrococcus|Agromyces|Alloactinosynnema|Allonocardiopsis|Amnibacterium|Amycolatopsis|Angustibacter|Arcanobacterium|Arsenicicoccus|Arthrobacter|Aurant…	0003677 DNA binding|0000014 single-stranded DNA endodeoxyribonuclease activity|0004519 endonuclease activity|0004519 endonuclease activity|0003676 nucleic acid binding	Airways|Airways|Not Specified|Airways|Skin|Airways|Skin|Not Specified|Ear|Airways|Skin|Urogenital tract|Oral|Blood|Blood|Oral|Bone|Ear|Eye|Blood|Gastrointestinal tract|Lymph nodes|Nose|Not Specified|Oral|Oral|Skin|Skin|Skin|Airways|Skin|Blood|Skin|Not Specified|Skin|Not Specified|Oral|Skin|Oral|Not Specified|Skin|Urogenital tract|Skin|Wound|Urogenital tract|Urogenital tract|Not Specified|Urogenit…	Aerobe|Aerobe,Anaerobe|Aerobe,Not Specified|Anaerobe|Anaerobe,Aerobe|Anaerobe,Facultative|Anaerobe,Not Specified|Facultative|Facultative,Anaerobe|Facultative,Not Specified|Microaerophilic|Not Specified|Not Specified,Aerobe|Not Specified,Facultative|Obligate aerobe	None	IPR002793	IPR011335|IPR011856	None	FALSE	aaci:ASQ49_12255|aai:AARI_12800|aaq:AOC05_10090|acq:AM609_02640|actc:CHIBA101_0715|acti:UA75_07125|actn:L083_7047|acto:C3V41_05535|actp:B6G06_06670|aeb:C6I20_10375|aer:AERYTH_06770|aey:CDG81_05260|aez:C3E78_12395|afs:AFR_37260|agm:DCE93_00545|agy:ATC03_00545|ahe:Arch_0370|ahg:AHOG_06850|ahm:TL08_07410|aja:AJAP_06265|amd:AMED_7754|ami:Amir_6124|amin:AUMI_113520|amn:RAM_39835|ams:AMIS_71780|amyb:BK…	NA	220	P53524	GI:13638648|GI:499210630|GI:466919|GI:15827583|GI:13093134|EMBL-CDS:AAA50894.1|EMBL-CDS:CAC31536.1|REFSEQ:NP_301846.1|REFSEQ:WP_010908170.1	530.172	436	0	Acidimicrobiales|Actinomycetales|Actinopolysporales|Bacillales|Burkholderiales|Catenulisporales|Chlamydiales|Clostridiales|Corynebacteriales|Cytophagales|Egibacterales|Frankiales|Geodermatophilales|Glycomycetales|Jiangellales|Kineosporiales|Lactobacillales|Micrococcales|Micromonosporales|NA|Nakamurellales|Propionibacteriales|Pseudomonadales|Pseudonocardiales|Rhodothermales|Solirubrobacterales|Str…	Acidimicrobiaceae bacterium.|Acidimicrobiales bacterium MED-G01.|Acidimicrobium sp.|Acidipropionibacterium acidipropionici (strain ATCC 4875 / DSM 20272 /JCM 6432 / NBRC 12425 / NCIMB 8070)|Acidipropionibacterium acidipropionici.|Acidipropionibacterium jensenii.|Acidobacteria bacterium.|Actinoalloteichus hoggarensis.|Actinoalloteichus hymeniacidonis.|Actinoalloteichus sp. GBA129-24.|Actinobacteri…
None	None	Thermoleophilia	258	1	Endonuclease |Endonuclease NucS	3.1.-.- {ECO:0000256|HAMAP-Rule:MF_00722}	NA|Patulibacteraceae	BGO23_11760|DLM63_09830|PAI11_36200	NA|Patulibacter	0003677 DNA binding|0000014 single-stranded DNA endodeoxyribonuclease activity|0004519 endonuclease activity|0003676 nucleic acid binding	None	None	None	IPR002793	IPR011856	None	FALSE	None	NA	258	H0E9U7	GI:494851780|GI:365814334|EMBL-CDS:EHN09540.1|REFSEQ:WP_007577880.1	483.132	357	0	Solirubrobacterales	Patulibacter medicamentivorans.|Solirubrobacterales bacterium 67-14.|Solirubrobacterales bacterium.	fig|1097667.3.peg.3588	None	PF01939	Actinobacteria		229|230|258	FAMILY	Patulibacter medicamentivorans|Solirubrobacterales bacterium|Solirubrobacterales bacterium 67-14	None	Bacteria	NA	1097667|1895832|1909295	TrEMBL	H0E9U7|A0A1Q3NCB3|A0A2W5Y433	3
None	None	Actinobacteria|Chlamydiia|Tissierellia	330	1	Cytosolic protein |Endonuclease |Endonuclease NucS |Protein of uncharacterized function DUF91 |Uncharacterized protein	3.1.-.- {ECO:0000256|HAMAP-Rule:MF_00722}	Bifidobacteriaceae|Chlamydiaceae|Peptoniphilaceae	A200_07088|AXE73_06365|BAST_1474|BINDI_1199|BMIN_0024|BMONG18_1755|BMON_0832|CG392_04480|CG395_05990|CG396_03165|CGSMWGv00703Bmash_03053|CGSMWGv00703C2mash_00480|CI601_08090|CI603_02865|CJ214_03255|CJI53_00640|CJI54_02705|CQR44_1400|CYJ69_00575|CYJ70_02925|DKK68_07650|DKK72_06135|DKK73_07660|DKK74_07375|DKK75_06855|ERS095036_02399|HMPREF0620_1224|HMPREF1574_00105|HMPREF1576_00579|HMPREF1577_00679…	Bifidobacterium|Chlamydia|Gardnerella|NA|Parascardovia|Peptoniphilus	0003677 DNA binding|0000014 single-stranded DNA endodeoxyribonuclease activity|0004519 endonuclease activity|0003676 nucleic acid binding	Not Specified|Oral|Urogenital tract	Not Specified|Obligate anaerobe|Obligate anaerobe,Not Specified	None	IPR002793	IPR011856	None	FALSE	bast:BAST_1474|bii:BINDI_1199|pdo:PSDT_0445	NA	330	E6K0E6	GI:781880811|GI:315121087|GI:493332705|EMBL-CDS:EFT84219.1|REFSEQ:WP_006289814.1	309.5	2	0	Bifidobacteriales|Chlamydiales|Tissierellales	Bifidobacteriaceae bacterium GH022.|Bifidobacteriaceae bacterium N170.|Bifidobacteriaceae bacterium NR026.|Bifidobacteriaceae bacterium VN002.|Bifidobacterium asteroides (strain PRL2011)|Bifidobacterium asteroides.|Bifidobacterium indicum LMG 11587 = DSM 20214.|Bifidobacterium indicum.|Bifidobacterium minimum.|Bifidobacterium mongoliense DSM 21395.|Bifidobacterium mongoliense.|Bifidobacterium sp.…	fig|1147128.3.peg.1500|fig|1193128.3.peg.1419|fig|1261059.4.peg.98|fig|1261062.4.peg.637|fig|1261064.4.peg.509|fig|1261065.4.peg.850|fig|1261067.4.peg.341|fig|1261071.4.peg.853|fig|1684.4.peg.1485|fig|1684.5.peg.1477|fig|1684.6.peg.1595|fig|2702.98.peg.740|fig|698958.3.peg.611|fig|698959.3.peg.94|fig|864564.6.peg.488	None	PF01939	Actinobacteria|Chlamydiae|Firmicutes		217|220|238|247|249|257|261|264|266|267|269|270|277|278|282|288|330	FAMILY	Bifidobacteriaceae bacterium GH022|Bifidobacteriaceae bacterium N170|Bifidobacteriaceae bacterium NR026|Bifidobacteriaceae bacterium VN002|Bifidobacterium asteroides|Bifidobacterium asteroides PRL2011|Bifidobacterium indicum|Bifidobacterium indicum LMG 11587 = DSM 20214|Bifidobacterium minimum|Bifidobacterium mongoliense|Bifidobacterium mongoliense DSM 21395|Bifidobacterium sp. wkB338|Bifidobacte…	1147128.BAST_1474|1193128.A200_07088|1437603.BMON_0832|1693.BMIN_0024|864564.HMPREF0620_1224	Bacteria	NA	1147128|1193128|1261059|1261061|1261062|1261064|1261065|1261067|1261068|1261071|1341694|1437603|1684|1691|1693|2021357|2021364|2025113|2025114|2026097|2026098|2702|33031|518643|698958|698959|813|864564	TrEMBL	E6K0E6|A0A087BM85|A0A087C096|A0A087VVB4|A0A0E9EA00|A0A0F4KRI4|A0A0F4KXG9|A0A0F4LYE2|A0A133NI29|A0A2I1P5L6|A0A2I1QCH1|A0A2N3R9N6|A0A2N6S2X2|A0A318LZY5|A0A318M124|A0A318M5V3|A0A318MHJ7|A0A318ML09|A0A3A1X3L7|A0A3A1X9V6|A0A3D8THQ2|A0A3D8TMN1|A0A3E2BVG1|A0A3E2BYF4|A0A3E2D9E4|A0A421KXS7|A0A421L4X4|A0A423UBQ7|I4M376|I4MC63|I8UL98|K4IQI4|S4GBI5|S4GC56|S4H4L7|S4HGE5|S4HMB9|S4HP61|T2PL01|U6S8S3	40
None	None	Actinobacteria	219	1	Uncharacterized protein	None	Bifidobacteriaceae	BBNG_01459	Bifidobacterium	0004519 endonuclease activity|0003676 nucleic acid binding	Gastrointestinal tract	Anaerobe	None	IPR002793	IPR011856	None	FALSE	None	NA	219	E4VBE6	GI:313133294|EMBL-CDS:EFR50911.1	309.5	2	0	Bifidobacteriales	Bifidobacterium bifidum NCIMB 41171.	None	None	PF01939	Actinobacteria		219	FAMILY	Bifidobacterium bifidum NCIMB 41171	398513.BBNG_01459	Bacteria	NA	398513	TrEMBL	E4VBE6	1
None	None	Actinobacteria	247	1	Endonuclease |Endonuclease NucS |Uncharacterized protein	3.1.-.- {ECO:0000256|HAMAP-Rule:MF_00722}	Beutenbergiaceae|Corynebacteriaceae|Microbacteriaceae|Micromonosporaceae|NA|Nakamurellaceae|Nocardioidaceae|Propionibacteriaceae|Pseudonocardiaceae|Streptomycetaceae|Streptosporangiaceae	A4R43_22275|A4R44_08552|A8926_7956|ALI144C_13345|ALI22I_33470|AMK19_21255|AOZ06_46200|ATK30_5736|ATK36_4906|AUL38_04635|BGO26_07700|BLA60_24945|BU204_05205|BX258_2506|BX266_4547|C1701_17750|C8E86_4651|CA984_41715|CG736_22385|CLW01_4559|CMH83_03285|CU254_31205|D5S19_09420|DHU96_25375|DIU60_03915|DIU77_06670|DKM19_06785|DLM60_00825|DLM61_01125|DLM62_05665|DMH04_24655|DQ384_12985|DV20_05360|EDD28_02…	Actinoalloteichus|Actinophytocola|Actinosynnema|Allokutzneria|Amycolatopsis|Catellatospora|Corynebacterium|Kibdelosporangium|Kitasatospora|Leucobacter|NA|Nakamurella|Nocardioides|Propionibacterium|Pseudonocardia|Saccharopolyspora|Saccharothrix|Salana|Sphaerisporangium|Streptomyces|Streptosporangium|Thermocrispum	0003677 DNA binding|0000014 single-stranded DNA endodeoxyribonuclease activity|0004519 endonuclease activity|0003676 nucleic acid binding	Urogenital tract	Not Specified	None	IPR002793	IPR011856	None	FALSE	aab:A4R43_22275|acta:C1701_17750|amyc:CU254_31205|kphy:AOZ06_46200|ksk:KSE_50280|nml:Namu_2132|sro:Sros_1688	NA	247	C8XJ45	GI:258555568|GI:506227627|EMBL-CDS:ACV78510.1|REFSEQ:WP_015747402.1	538.021	524	0	Corynebacteriales|Micrococcales|Micromonosporales|NA|Nakamurellales|Propionibacteriales|Pseudonocardiales|Streptomycetales|Streptosporangiales	Actinoalloteichus sp. AHMU CJ021.|Actinobacteria bacterium 69-20.|Actinobacteria bacterium.|Actinophytocola xanthii.|Actinophytocola xinjiangensis.|Actinosynnema sp. ALI-1.44.|Allokutzneria albata.|Amycolatopsis albispora.|Amycolatopsis niigatensis.|Amycolatopsis rifamycinica.|Amycolatopsis rubida.|Amycolatopsis sp. AA4.|Amycolatopsis sp. M39.|Amycolatopsis sp. YIM PH 21725.|Amycolatopsis sulphur…	fig|1348663.4.peg.4893|fig|1469144.10.peg.1300|fig|1825094.3.peg.9077|fig|2064.6.peg.7269|fig|452652.3.peg.5024	None	PF01939	Actinobacteria		211|215|216|218|219|243|246|247|254|257	FAMILY	Actinoalloteichus sp. AHMU CJ021|Actinobacteria bacterium|Actinobacteria bacterium 69-20|Actinophytocola xanthii|Actinophytocola xinjiangensis|Actinosynnema sp. ALI-1.44|Allokutzneria albata|Amycolatopsis albispora|Amycolatopsis niigatensis|Amycolatopsis rifamycinica|Amycolatopsis rubida|Amycolatopsis sp. AA4|Amycolatopsis sp. M39|Amycolatopsis sp. YIM PH 21725|Amycolatopsis sulphurea|Catellatosp…	1348663.KCH_50580|211114.JOEF01000005_gene2212|287986.DV20_05360|452652.KSE_50280|479431.Namu_2132|479432.Sros_1688|525264.HMPREF0305_11362|591158.SSMG_06146	Bacteria	NA	106412|112413|120377|1305729|1348663|1469144|1703930|1744|1804986|1825094|1839759|1848|1883427|1895696|1896961|1912961|1933778|1933779|1938847|1938859|2020329|2030|2064|2072503|211114|2201155|2202249|2340917|287986|324952|35761|369932|37925|452652|479431|479432|485602|492776|509200|525264|53366|569862|591158|60894|663704|703222|76022|860235|88074|88075	TrEMBL	C8XJ45|A0A066U6R5|A0A066YZR3|A0A0D0PMC9|A0A0K3BBX0|A0A0N9I5C4|A0A0W7WD10|A0A132N1U7|A0A178WR92|A0A1C4LSJ9|A0A1G9XR87|A0A1I3ICM2|A0A1I5IPU9|A0A1M6QEI2|A0A1Q3Q7Y5|A0A1Q5EHA2|A0A1Q8C181|A0A1Q8CWD1|A0A1V2Q5M1|A0A1V2QAD4|A0A239MSR8|A0A243QIA8|A0A2A9FG61|A0A2C7AQ85|A0A2C7ZZS0|A0A2E8YV80|A0A2G7DT59|A0A2I7YKT1|A0A2K8M1A4|A0A2M9KWM2|A0A2N0FGC7|A0A2N3WLV5|A0A2N3YA02|A0A2W4JIS6|A0A2W4QCH9|A0A2W6CT49|A0A2W6D…	54
None	None	Actinobacteria|Chlamydiia	234	1	Cytosolic protein |Endonuclease NucS |Protein of uncharacterized function DUF91 |Uncharacterized protein	3.1.-.- {ECO:0000255|HAMAP-Rule:MF_00722}|3.1.-.- {ECO:0000256|HAMAP-Rule:MF_00722}	Bifidobacteriaceae|Chlamydiaceae	A4U98_00610|APC1461_0284|AXE75_04505|B1400_0978|B1526_0323|B5780_1166|B7019_0298|BAAM0483_04015|BAAM1489_02280|BACT_0290|BAQU_0590|BB139W423_0365|BB215W447A_0308|BBIA_0285|BBL306_0246|BBM1114_08475|BBM1128_02515|BBM1340_09210|BBM1454_00100|BBOMB_0886|BCHO_0629|BCUN_0684|BEUL_1891|BFS05_06005|BFS08_00055|BFS25_11515|BFS26_01150|BGLCM_0642|BHAP_1485|BHS10_00148|BIFANG_02372|BIFBRE_03210|BIFGAL_0430…	Bifidobacterium|Bombiscardovia|Chlamydia|Gardnerella|Parascardovia|Pseudoscardovia|Scardovia	0003677 DNA binding|0000014 single-stranded DNA endodeoxyribonuclease activity|0004519 endonuclease activity|0003676 nucleic acid binding	Blood|Gastrointestinal tract|Gastrointestinal tract|Not Specified|Gastrointestinal tract|Not Specified|Urogenital tract|Gastrointestinal tract|Urogenital tract|Not Specified|Not Specified|Gastrointestinal tract|Oral|Urogenital tract	Anaerobe|Anaerobe,Not Specified|Facultative|Not Specified|Not Specified,Anaerobe|Obligate anaerobe|Obligate anaerobe,Not Specified	None	IPR002793	IPR011335|IPR011856	None	FALSE	bact:AB656_00190|bbb:BIF_00055|bbrc:B7019_0298|bbrd:BBBR_0268|bbru:Bbr_0331|bcho:BcFMB_01305|bla:BLA_0628|blf:BLIF_0240|blg:BIL_16320|blj:BLD_1121|blk:BLNIAS_02432|bll:BLJ_0277|bln:Blon_0311,blon:BLIJ_0316|blo:BL0355|blz:BLGT_01735|gvg:HMPREF0421_20035	NA	234	B8DWS0	GI:219620764|GI:490329760|GI:254806549|EMBL-CDS:ACL28921.1|REFSEQ:WP_004219182.1	537.699	326	0	Bifidobacteriales|Chlamydiales	Bifidobacterium actinocoloniiforme DSM 22766.|Bifidobacterium angulatum DSM 20098 = JCM 7096.|Bifidobacterium angulatum.|Bifidobacterium animalis subsp. animalis MCC 0483.|Bifidobacterium animalis subsp. animalis MCC 1489.|Bifidobacterium animalis subsp. animalis.|Bifidobacterium animalis subsp. lactis |Bifidobacterium animalis subsp. lactis (strain AD011)|Bifidobacterium animalis subsp. lactis (…	fig|1035817.4.peg.1622|fig|1161743.3.peg.1238|fig|1161904.3.peg.1858|fig|1203540.3.peg.412|fig|1261057.4.peg.140|fig|1261058.4.peg.678|fig|1261060.4.peg.239|fig|1261066.4.peg.882|fig|1322347.4.peg.273|fig|1365955.3.peg.829|fig|1365957.3.peg.463|fig|1365964.3.peg.1716|fig|1365965.3.peg.510|fig|1365966.3.peg.1864|fig|1365967.3.peg.21|fig|1385940.3.peg.307|fig|1437605.7.peg.37|fig|1679.10.peg.273|fi…	None	PF01939	Actinobacteria|Chlamydiae		225|234|237|239|241|242|246|247|249|250|251|254|255|256|257|258|260|261|262|263|266|271|274|276|277|278|283|289|306	FAMILY	Bifidobacterium actinocoloniiforme DSM 22766|Bifidobacterium angulatum|Bifidobacterium angulatum DSM 20098 = JCM 7096|Bifidobacterium animalis subsp. animalis|Bifidobacterium animalis subsp. animalis MCC 0483|Bifidobacterium animalis subsp. animalis MCC 1489|Bifidobacterium animalis subsp. lactis|Bifidobacterium animalis subsp. lactis AD011|Bifidobacterium animalis subsp. lactis BB-12|Bifidobacte…	1341695.BBOMB_0886|1437605.BACT_0290|1437608.BBIA_0285|158787.BSCA_1643|1688.BCUN_0684|216816.GS08_01475|218140.BPSY_0899|326426.Bbr_0331|35760.BCHO_0629|518635.BIFANG_02372|552531.BIF_00055|561180.BIFGAL_04302|641146.HMPREF9020_00411|78345.BMERY_1471|857290.HMPREF9156_00517	Bacteria	Endonuclease NucS |NA	1035817|1161743|1161904|1203540|1205679|1261057|1261058|1261060|1261066|1263059|1300227|1322347|1341695|1350473|1365955|1365957|1365964|1365965|1365966|1365967|1385940|1437605|1437607|1437608|1457183|1457186|158787|1603886|1630162|1630166|1630172|1653207|1679|1681|1682|1683|1685|1688|1695|1765219|1960968|1960969|1973156|1984871|2020963|2020964|2020965|2045440|2045441|2052656|2052941|205913|206672…	SwissProt|TrEMBL	B8DWS0|A0A080N345|A0A083X4L9|A0A083XJN1|A0A083XT78|A0A086YVT4|A0A087A1F5|A0A087ADV5|A0A087AJV8|A0A087B577|A0A087BGF6|A0A087BP81|A0A087CFK1|A0A087DB17|A0A087DBL3|A0A0A0UGN8|A0A0A1GLE6|A0A0A6VL62|A0A0E9E1Q0|A0A0L0LVE1|A0A0L7B5N0|A0A0L7BMV2|A0A0L7BS13|A0A0L7CBR2|A0A0L7CXB0|A0A0L7CXS2|A0A0M3T8R7|A0A0M4MGH0|A0A0S2MGH8|A0A126SU39|A0A133L222|A0A133NP61|A0A135Z589|A0A1C7FV35|A0A1H1M858|A0A1S2VSA2|A0A1V8Q…	108
None	None	Actinobacteria|Tissierellia	234	1	Endonuclease NucS |Recb family nuclease |Uncharacterized protein	3.1.-.- {ECO:0000255|HAMAP-Rule:MF_00722}|3.1.-.- {ECO:0000256|HAMAP-Rule:MF_00722}	Actinomycetaceae|Bifidobacteriaceae|Corynebacteriaceae|Dermabacteraceae|Peptoniphilaceae	AAX71_06385|AEAE_0028|AH67_07750|AH68_08945|AL0124_1468|ALMA_1084|APS66_08770|AW18_02150|AXE76_05875|AXE77_03030|B0085_0443|B216_07748|B217_00522|B5782_1539|B5784_1344|B5790_0885|B9T39_01805|BAD_1425|BBB_1622|BBIF_1586|BBMN23_1533|BBOU_1615|BBPR_1645|BCOR_1270|BDP_1951|BFS15_00795|BHV59_05465|BIFADO_01599|BIFBIF_01399|BIFCAT_00201|BIFPSEUDO_04228|BIGA_0842|BISU_0333|BITS_0598|BKAS_1583|BMAGN_1277…	Aeriscardovia|Alloscardovia|Bifidobacterium|Brachybacterium|Corynebacterium|Gardnerella|Mobiluncus|NA|Peptoniphilus	0003677 DNA binding|0000014 single-stranded DNA endodeoxyribonuclease activity|0004519 endonuclease activity|0004519 endonuclease activity|0003676 nucleic acid binding	Gastrointestinal tract|Gastrointestinal tract|Urogenital tract|Not Specified|Oral|Skin|Urogenital tract|Urogenital tract|Oral	Anaerobe|Not Specified|Obligate anaerobe|Obligate anaerobe,Not Specified	None	IPR002793	IPR011335|IPR011856	None	FALSE	bad:BAD_1425|badl:BADO_1606|bado:BBMN23_1533|bbf:BBB_1622|bbi:BBIF_1586|bbp:BBPR_1645|bcor:BCOR_1270|bde:BDP_1951|bka:AH68_08945|bks:BBKW_1673|bpsp:AH67_07750|btp:D805_1555|gva:HMPREF0424_0135	NA	234	A1A3C3	GI:166231368|GI:118766027|GI:500063799|EMBL-CDS:BAF40206.1|REFSEQ:WP_011743716.1	537.782	293	0	Actinomycetales|Bifidobacteriales|Corynebacteriales|Micrococcales|Tissierellales	Actinomycetaceae bacterium sk1b4.|Aeriscardovia aeriphila.|Alloscardovia macacae.|Alloscardovia omnicolens F0580.|Alloscardovia omnicolens.|Alloscardovia sp. HMSC034E08.|Bifidobacteriaceae bacterium GH005.|Bifidobacteriaceae bacterium NR003.|Bifidobacteriaceae bacterium NR016.|Bifidobacteriaceae bacterium NR017.|Bifidobacteriaceae bacterium NR020.|Bifidobacteriaceae bacterium NR021.|Bifidobacteri…	fig|1150460.7.peg.1770|fig|1161409.3.peg.1158|fig|1207542.3.peg.1564|fig|1207543.3.peg.93|fig|1254439.12.peg.1547|fig|1321816.3.peg.562|fig|1435051.3.peg.407|fig|1680.5.peg.1544|fig|1680.6.peg.1134|fig|1680.7.peg.1309|fig|1681.23.peg.311|fig|1681.47.peg.301|fig|2702.100.peg.233|fig|484020.3.peg.1606|fig|500634.3.peg.1236|fig|698954.3.peg.547|fig|698957.3.peg.15|fig|698960.3.peg.231|fig|698961.3.p…	None	PF01939	Actinobacteria|Firmicutes		217|219|226|227|230|233|234|235|237|238|239|241|266|272|273|275|281	FAMILY	Actinomycetaceae bacterium sk1b4|Aeriscardovia aeriphila|Alloscardovia macacae|Alloscardovia omnicolens|Alloscardovia omnicolens F0580|Alloscardovia sp. HMSC034E08|Bifidobacteriaceae bacterium GH005|Bifidobacteriaceae bacterium NR003|Bifidobacteriaceae bacterium NR016|Bifidobacteriaceae bacterium NR017|Bifidobacteriaceae bacterium NR020|Bifidobacteriaceae bacterium NR021|Bifidobacteriaceae bacter…	1435051.BMOU_0418|1437600.JDUI01000010_gene218|1437610.BREU_0500|1680.BADO_1606|1687.BCOR_1270|1692.BMAGN_1277|33905.BTHE_1696|356829.BITS_0598|401473.BDP_1951|547043.BIFPSEUDO_04228|566552.BIFCAT_00201|596328.HMPREF0578_0635|698961.CGSMWGv6119V5_02636|702459.BBPR_1645|77635.BISU_0333|78344.BIGA_0842|78346.BRUM_1412|904144.AEJD01000005_gene220	Bacteria	Endonuclease NucS |NA	1150460|1160091|1161409|1207542|1207543|1254439|1263057|1263058|1263060|1321816|1435051|1437610|1437611|1437612|1447715|1447716|1454376|1505727|1630173|1680|1681|1686|1687|1689|1690|1692|1694|1739413|1897062|1973155|2013020|2013021|2021358|2021359|2021361|2021363|2026092|2026093|2026094|2026095|2026096|2026100|2045438|2052|212365|2175228|218139|2702|28026|31954|33031|33905|356829|367928|36808|401…	SwissProt|TrEMBL	A1A3C3|A0A072MW59|A0A076JK35|A0A076JPI8|A0A086ZFM8|A0A087ARJ3|A0A087AZY0|A0A087BEW0|A0A087CH99|A0A087CRS3|A0A087CYN6|A0A087D0Y7|A0A087DHL3|A0A087DUI7|A0A087E7V6|A0A087ED23|A0A087EKG1|A0A0A7I542|A0A0A7I965|A0A0B5BPY3|A0A0E2ZA52|A0A0G9MDK1|A0A0H2Q8W2|A0A0H3EE90|A0A133P2I6|A0A151C7B7|A0A173ZI23|A0A174BGY8|A0A1C4H5H6|A0A1F1AY89|A0A1P8J3T9|A0A1Q6EPB7|A0A1V8PME7|A0A1V8Q606|A0A1V8R0S0|A0A1X6X4U0|A0A1Y2S…	104
None	None	Actinobacteria	231	1	Endonuclease NucS	3.1.-.- {ECO:0000255|HAMAP-Rule:MF_00722}|3.1.-.- {ECO:0000256|HAMAP-Rule:MF_00722}	Micrococcaceae|Mycobacteriaceae|Propionibacteriaceae	A5N13_02680|A6A22_13085|ACU18_18360|AHiyo1_07620|AHiyo4_30900|AHiyo6_28070|ANMWB30_28330|AR539_04605|AR689_22325|ARGLB_085_00140|ARTSIC4J27_1600|ARUE_c27430|AS031_04020|ASE96_03845|ASF64_14640|ASF98_00880|ASG71_08425|ASG77_16855|ASG79_01650|ASG86_07895|ASG92_09165|ASPU41_18945|AU252_18770|AUR_03300|Achl_2332|Arth_2599|B1A87_02540|BFS79_01510|BIU82_01440|BMF89_18365|BWQ92_18525|C3B78_12525|C9424_0…	Arthrobacter|Cutibacterium|Mycobacteroides|Mycolicibacterium|Paenarthrobacter|Propionibacterium|Pseudarthrobacter	0003677 DNA binding|0000014 single-stranded DNA endodeoxyribonuclease activity|0004519 endonuclease activity|0003676 nucleic acid binding	Gastrointestinal tract|Nose|Oral|Skin	Anaerobe|Not Specified	None	IPR002793	IPR011335|IPR011856	None	FALSE	ach:Achl_2332|arn:CGK93_15050|arq:BWQ92_18525|arr:ARUE_c27430|art:Arth_2599|arth:C3B78_12525|aru:ASPU41_18945|arz:AUT26_12735|pfr:PFREUD_10560|psul:AU252_18770	NA	231	A0JY58	GI:116611254|GI:166228408|GI:500011722|EMBL-CDS:ABK03978.1|REFSEQ:WP_011692440.1	532.67	512	0	Corynebacteriales|Micrococcales|Propionibacteriales	Arthrobacter bacterium.|Arthrobacter cupressi.|Arthrobacter enclensis.|Arthrobacter globiformis NBRC 12137.|Arthrobacter globiformis.|Arthrobacter humicola.|Arthrobacter nitrophenolicus.|Arthrobacter oryzae.|Arthrobacter sp. (strain FB24)|Arthrobacter sp. 31Cvi3.1E.|Arthrobacter sp. 49Tsu3.1M3.|Arthrobacter sp. AFG20.|Arthrobacter sp. AFG7.2.|Arthrobacter sp. AK-YN10.|Arthrobacter sp. AQ5-06.|Art…	fig|1118963.3.peg.2822|fig|1203571.3.peg.2287|fig|1203572.3.peg.1576|fig|1203576.3.peg.1838|fig|1203629.3.peg.1815|fig|1203633.3.peg.2103|fig|1532907.3.peg.1158|fig|1534409.3.peg.2775|fig|1610703.3.peg.2049|fig|1676590.3.peg.3916|fig|1752.46.peg.1056|fig|683150.5.peg.455|fig|997355.3.peg.1824	None	PF01939	Actinobacteria		215|228|231|234|236|278|281|296|333|344	FAMILY	Arthrobacter bacterium|Arthrobacter cupressi|Arthrobacter enclensis|Arthrobacter globiformis|Arthrobacter globiformis NBRC 12137|Arthrobacter humicola|Arthrobacter nitrophenolicus|Arthrobacter oryzae|Arthrobacter sp. 31Cvi3.1E|Arthrobacter sp. 49Tsu3.1M3|Arthrobacter sp. AFG20|Arthrobacter sp. AFG7.2|Arthrobacter sp. AK-YN10|Arthrobacter sp. AQ5-06|Arthrobacter sp. ATCC 21022|Arthrobacter sp. D4|…	1077972.ARGLB_085_00140|1304876.AZVC01000001_gene1682|1349820.M707_03230|290399.Arth_2599|452863.Achl_2332|754252.PFREUD_10560	Bacteria	Endonuclease NucS |NA	1045773|1077972|1118963|1203571|1203572|1203576|1203629|1203633|121292|1279029|1279032|1349820|1357915|1502752|1534409|1588020|1588021|1588022|1610703|1665|1676590|1688671|1688693|1736232|1736271|1736342|1736395|1736400|1736401|1736402|1736403|1743141|1744|1745378|1752|1761745|1761746|1761747|1761748|1771959|1835723|1848603|1849032|1914304|1920889|1930254|1938741|1955698|1962118|2017685|2020486|2…	SwissProt|TrEMBL	A0JY58|A0A024H193|A0A068VUY8|A0A0A8Q381|A0A0B4DHG5|A0A0C1DW09|A0A0D1A7G7|A0A0K2R4D7|A0A0K8Q7V3|A0A0L1LB66|A0A0Q5GW72|A0A0Q5PD38|A0A0Q9LF26|A0A0Q9MTY3|A0A0Q9NNU7|A0A0Q9NUV6|A0A0Q9P0U7|A0A0S7CQM3|A0A0S9CNT2|A0A0U3P4D6|A0A0V8IX85|A0A101LLZ2|A0A102CWS6|A0A124GK75|A0A160VLK8|A0A175J204|A0A176UIK9|A0A1B3Q2D3|A0A1C9WX49|A0A1E5KFY0|A0A1E8FV29|A0A1G5PNL9|A0A1G8U3R8|A0A1G9F5C5|A0A1G9JHG9|A0A1H0TKK7|A0A1I7D…	78
None	None	Actinobacteria	636	1	N-acetylglucosamine-6-phosphate deacetylase	None	Ruaniaceae	SAMN04488554_4253	Haloactinobacterium	0004519 endonuclease activity|0008448 N-acetylglucosamine-6-phosphate deacetylase activity|0003676 nucleic acid binding	None	None	IPR006680	IPR002793|IPR003764	IPR011059|IPR011856|IPR032466	None	FALSE	None	NA	636	A0A1H5NE53	EMBL-CDS:SEE99942.1	538.776	425	0	Micrococcales	Haloactinobacterium album.	None	None	PF01939|PF01979	Actinobacteria		636	FAMILY	Haloactinobacterium album	None	Bacteria	NA	648782	TrEMBL	A0A1H5NE53	1
None	None	Acidimicrobiia|Actinobacteria|NA|Nitriliruptoria	219	1	Endonuclease NucS |UPF0286 protein |Uncharacterized protein	3.1.-.- {ECO:0000256|HAMAP-Rule:MF_00722}	Acidimicrobiaceae|Euzebyaceae|Frankiaceae|Micromonosporaceae|NA|Nakamurellaceae|Pseudonocardiaceae|Streptomycetaceae	ABR56_09645|ABR75_05290|ABR77_01655|ABR78_05120|AFB00_04645|AMETH_1382|AQ490_20960|AUG44_21475|AUI10_09850|AUI14_13715|B4N89_09220|BG845_00451|CF166_21615|CIK06_23190|CK545_03095|CL410_02740|CL412_00915|CL445_07030|CL447_01385|DCL10_05295|DCQ52_09555|DCR14_15630|DCY63_02895|DCY82_02200|DD711_02165|DDZ64_02940|DEO42_03325|DEP69_00075|DFJ67_3587|DGG94_07295|DLM55_09680|DN069_28060|DSY73_02195|DVS28…	Acidimicrobium|Alloactinosynnema|Amycolatopsis|Asanoa|Euzebya|Jatrophihabitans|Micromonospora|NA|Nakamurella|Plantactinospora|Pseudonocardia|Streptacidiphilus|Streptomyces	0003677 DNA binding|0000014 single-stranded DNA endodeoxyribonuclease activity|0004519 endonuclease activity|0003676 nucleic acid binding	None	None	None	IPR002793	IPR011856	None	FALSE	alo:CRK59007|amq:AMETH_1382|phh:AFB00_04645|plk:CIK06_23190	NA	219	A0A1B1ZVK2	GI:1057499812|GI:1049189958|EMBL-CDS:ANY09797.1|REFSEQ:WP_068800010.1	522.058	642	0	Acidimicrobiales|Euzebyales|Frankiales|Micromonosporales|NA|Nakamurellales|Pseudonocardiales|Streptomycetales	Acidimicrobiaceae bacterium.|Acidimicrobiales bacterium.|Acidimicrobiia bacterium BACL6 MAG-120322-bin79.|Acidimicrobiia bacterium BACL6 MAG-120910-bin40.|Acidimicrobiia bacterium BACL6 MAG-120924-bin43.|Acidimicrobiia bacterium.|Acidimicrobium sp.|Acidimicrobium sp. BACL27 MAG-120823-bin4.|Actinobacteria bacterium 13_1_20CM_3_71_11.|Actinobacteria bacterium 13_2_20CM_2_71_6.|Actinobacteria bacte…	fig|1068978.7.peg.1458	None	PF01939	Actinobacteria|NA		210|216|218|219	FAMILY	Acidimicrobiaceae bacterium|Acidimicrobiales bacterium|Acidimicrobiia bacterium|Acidimicrobiia bacterium BACL6 MAG-120322-bin79|Acidimicrobiia bacterium BACL6 MAG-120910-bin40|Acidimicrobiia bacterium BACL6 MAG-120924-bin43|Acidimicrobium sp.|Acidimicrobium sp. BACL27 MAG-120823-bin4|Actinobacteria bacterium|Actinobacteria bacterium 13_1_20CM_3_71_11|Actinobacteria bacterium 13_2_20CM_2_71_6|Acti…	1068978.AMETH_1382|1123320.KB889698_gene9321|1123322.KB904663_gene4093|235985.BBPN01000044_gene7983	Bacteria|NA	NA	1068978|1090615|115433|1206085|137265|159449|1608957|1653480|1655564|1655583|1655585|1655586|1690815|1803477|1803494|1803495|1872112|1873464|1883427|2018303|2024580|2024894|2074|2080302|2201156|2219663|235985|2485140|2485143|2487710|408172|410659|490629|516124|53367|560556|76728	TrEMBL	A0A1B1ZVK2|A0A076ML47|A0A0H5CMF4|A0A0R2Q6C8|A0A0R2QE35|A0A0R2QYN7|A0A0R2RAJ3|A0A0T6LU14|A0A1H0SMX1|A0A1H3RAM1|A0A1H7GEX9|A0A1I0WTS2|A0A1I4A695|A0A1J5QFA3|A0A1M5DIC9|A0A1Q7ARH8|A0A1Q7BV94|A0A1Q7VYU9|A0A1T3NWB8|A0A1Y2N9C4|A0A229TDM7|A0A239JV19|A0A248YWJ0|A0A2D8HN22|A0A2D8V2T5|A0A2E4RLH5|A0A2E8Y1R8|A0A2G4GP49|A0A2W6BEK3|A0A2X0IWZ7|A0A346Y2Q7|A0A351EPW7|A0A351K2J6|A0A355DDA2|A0A356WDF9|A0A381UEE3|A0A…	50
None	None	Acidimicrobiia|Actinobacteria|Dehalococcoidia|NA|Thermoleophilia	219	1	Endonuclease |Endonuclease NucS |Uncharacterized protein	3.1.-.- {ECO:0000256|HAMAP-Rule:MF_00722}	Acidimicrobiaceae|Microthrixaceae|NA|Thermoleophilaceae	ABR67_06785|BMS3Bbin01_00977|BN381_10284|CL406_01565|CL425_04180|CL425_09730|CL430_03045|CL432_08400|CL435_02095|CL436_03290|CL440_00975|CL469_04650|CL499_05620|CL505_00560|CL516_02805|CL519_05365|CL881_03400|DCQ88_09890|DEG13_03880|DEG43_01305|IMCC26207_11089|IMCC26256_112322|MB52_02650|MB54_01935|METZ01_LOCUS170815|SAMN02745716_0614	Acidimicrobium|Candidatus Microthrix|NA|Thermoleophilum	0003677 DNA binding|0000014 single-stranded DNA endodeoxyribonuclease activity|0004519 endonuclease activity|0003676 nucleic acid binding	None	None	None	IPR002793	IPR011856	None	FALSE	abai:IMCC26256_112322	NA	219	A0A0G3V8E7	GI:829576287|GI:918757223|EMBL-CDS:AKL74581.1|REFSEQ:WP_052610088.1	555.889	397	0	Acidimicrobiales|NA|Thermoleophilales	Acidimicrobiaceae bacterium.|Acidimicrobium sp. BACL17 MAG-120823-bin42.|Actinobacteria bacterium IMCC26207.|Actinobacteria bacterium IMCC26256.|Actinobacteria bacterium.|Candidatus Microthrix parvicella RN1.|Candidatus Microthrix parvicella.|Dehalococcoidia bacterium.|Thermoleophilum album.|bacterium BMS3Bbin01.|marine actinobacterium MedAcidi-G1.|marine actinobacterium MedAcidi-G2B.|marine meta…	fig|1641811.3.peg.2404|fig|1650658.3.peg.2315	None	PF01939	Actinobacteria|Chloroflexi|NA		219|224	FAMILY	Acidimicrobiaceae bacterium|Acidimicrobium sp. BACL17 MAG-120823-bin42|Actinobacteria bacterium|Actinobacteria bacterium IMCC26207|Actinobacteria bacterium IMCC26256|Candidatus Microthrix parvicella|Candidatus Microthrix parvicella RN1|Dehalococcoidia bacterium|Thermoleophilum album|bacterium BMS3Bbin01|marine actinobacterium MedAcidi-G1|marine actinobacterium MedAcidi-G2B|marine metagenome|uncul…	1229780.BN381_10284	Bacteria|NA	NA	1229780|1256563|1550399|1550401|1641811|1650658|1655575|1883427|2005724|2024894|2026734|29539|408172|41950	TrEMBL	A0A0G3V8E7|A0A0C1RL88|A0A0C1UF76|A0A0J0USG1|A0A0R2PY78|A0A1H6FJD6|A0A2D6KHA6|A0A2E0DYT2|A0A2E0E1W9|A0A2E0WGU9|A0A2E1DN32|A0A2E5FSF8|A0A2E5RAD0|A0A2E6XSU5|A0A2E7SJM2|A0A2E8BEJ1|A0A2E8DE31|A0A2E9JAZ9|A0A2E9PZA5|A0A2E9W0Q9|A0A2H6H630|A0A358ZZC6|A0A359EY46|A0A382BWS1|A0A3C2CP83|L7VU47|R4YW14	27
				2	Ga0136611_1000000275 Protein of unknown function DUF91												FALSE			202	zzzzzz0		109.742	89	0							MRAGRDSAWFGVGIRRQILSQETADDFIEMVRELESHRTCDASNKRHDLYRAAPEAWLESILRRNIKLLDSNLILSPIYNQFRSANDKIDLLALRRDGRLVVIELKTQPNREAVFQAADYWRKIELLRRRGTLAAANLFEGREIKDESVLVYLVAPAWSFHRDFEFFAASLAPEIELWRWELHEKWREKIEVLARINYSAR*	202	USER
				2	Ga0136611_100516761 hypothetical protein												FALSE			268	zzzzz57		106.27	111	0							QANSLKKVPSLAVSDLWRAGKSKIPLKEYLPDSQIALEIISKVPDKIDLLTSKNGSSLRFLGLPFARVRQMPNEEKAWFGIEKNKQILNENTRREFFELLENLEIYRRFDSPNKRHALFRLAPEAWLEAVLRRNIKLLDQNLILSPVYNQFRASADRIDLLALRRDGRLVIIELKVAPDREMIFQAIDYWRKIELHRRQGNLQKAKIFGDLEITDEPTIVYLAAPTLSFHRDFDFLAKTFHPEIEVYRFDLNENWRENLKVLRTERV*	268	USER
				2	Ga0136613_104878831 hypothetical protein												FALSE			222	zzzz994		106.297	111	0							KISLAEDTQLSETATGIIKLAPEKIDVIFTKHGETVRFFGLPFARVRRFADTEKAWFGIERDKRILNENSRSEFFDLIENLEIYRRFDSPNQRHDFFRLAPEAWLESLLRRNIKLLDGNLILSPIHNQFRQANDTIDLLALRRDGRLIVIELKVAPDREMIFQAVDYWRKIELQRRSGNLRKAKIFGDLEISDEPTLVFLAAPTLSFHRDFAFLAKTFSPEI	222	USER
				2	Ga0136613_102779531 hypothetical protein												FALSE			310	zzzz957		107.863	102	0							YPRTKLIRVALNKGNGRFAQIIIEGSTGVQTAVLSDVSEISTPETLLTTAILCLENLQRRRRKPIYNCWIVSEKKHARNLQKLRGLLNRSTKDRLKIVEISCKAATPKIRELVSLKLSDLWREKPKKLILPADIEKSETAQAIMALSPGKIDVIFSKQGETLRFLGLPFARVRRMLGREKAWFGIDRDRLPLTDKSWPELLQLISNLETYRKPNTPAGRHELYRLSPESWLEAILRRNIKLLDANLILSPIYNQFRTSADKIDLLALRRDGRLVIIELKTTPDREMLFQAADYWRKIELQRRRGELTKVK	310	USER
				2	Ga0136613_102077231 hypothetical protein												FALSE			238	zzzz936		107.421	107	0							SETAMAVTALSPEKIDVIFSKQGETLRFLGLPFARVRRMLGKGNAWFGIDREKRPLTDKSWAELLQLLTNLEAYRRSDTPAKRHDLYRLSPESWLEAILRRNIKLLDANLILSPIYNQFRTSADKIDLLALRKDGRLVIIELKTSPDREMLFQAADYWRKIELQRRRGELKKAKAFGDLEILDKPALVYTVAPALSFHRDFEYFAKMLSKEIELWRFELHENWREDLKVIARKNYSG*	238	USER
				2	Ga0136613_101684162 hypothetical protein												FALSE			254	zzzz924		105.673	113	0							DLWREKPKEISLTESFDISRTAQEIIKIAPAKIDLLFTKHGETLRFFGLPFARVRKVFGEEKTWFGIERDKQILNEHSREDFFDLLENLQTYRRFDAPNERHTLFRLAPESWLEAILRQNIKLLDANLILSPIYNQFRASGDKIDLLALRRDGRLVIIELKVAPDREMIFQAVDYWRKIELQRRKGNLQKAKIFGDLEIADAPTIVYLAAPTLSFHYYFEFLSKTVSPEIEIYRFDLNENWREGLKVLRREKI*	254	USER
				2	Ga0136613_100366482 hypothetical protein												FALSE			497	zzzz863		105.421	114	0							MNLENALAEIAQFLESKNEWLLINSIARSFSLRKNEIEISLEHNKIIFGFLDEKGFQVWRVTNYKIENEKITLDLTRNFEREHEKVQLVPRVSASELSETAELARLEKANNIASLLISEKRAAKLIRVALNVRNGRFAQIIFENSKGRQTAALTDVSDFVTPENFLSTAILWLAKLENRKRKPINEIWILADKKRVKNLQKLHALLNENRKKKINLWEIFYKSAKTQNGEKSILKQLNKLEIKDLWREKPKEISLMKNFEISQTAQEIIKLSPDKIDLLFTKHGETLRFLGLPFARVRKTFGEEKTWFGIESVKQILNEKSRIDFFDLLENLKIYRRSASPNERHALFRLAPEAWLEAVLRRNIKLLDANLVLSPIYNQFRASNDKIDLLALRQDGRLV…	497	USER
				2	Ga0136613_100161931 hypothetical protein												FALSE			475	zzzz848		105.421	114	0							IHLSGKTFALERSEIELTLEHNKIIFGFLDEKGFQLWRVTDYKIENEKITLNLTRNFEKEREKVRLVPRISAGELGETVELARLEKANRIANLLIEENRGAKLVRVALNEENGRFAQIIFEDSNGKQIAALADVSDVVTPENFLATAILRLARLENRKKKSINEIWILMEKKRARNLQKLHALLGENWKQKIKLWEIFRKSAKLQSVEEAVLKQLEKLEIKDLWREKPREISLTESFEISQTAQEISKLAPEKIDIIFSKHGETLRFLGLPFARVRKSFSEEKTWFGIERNRQILNEKSREDFFDLLENLELYRRFDSPNRRHALFRLAPEAWLEAVLRRNIKLLDANLILSPIYNQFRTSNDKIDLLALRRDGRLVIIELKVSPDREMVFQAADYWRK…	475	USER
				2	Ga0136613_100113624 hypothetical protein												FALSE			495	zzzz840		105.832	113	0							MVNAEEQAAELRQRIDSHFEWLFVRSSGRTFPLTRDEIEVSVESGKLLFSAVDDSGVGMSRIAAVGSDGGDVLLEVRTEVGSPLETIRLIPRTSARELSRNVEMARLMRANHIGAALVEEFPAFKLARVALSVDNGRLAQIFARDTGGREVALLTDVTATMTHEALMTSAVLWSEKLRLRKKPVNELWIAAERKQARSLQKLIGLFNESAAARFRLFEIVNDAEAPRLKELKTIGRRSMWREKPNKLSLPSGVEPSETAARILALAPKNTDIIFSKQGETIRFLGLPFARVRTVASDERAWFGVDRDRRPLNESTFPALIELVAELDTYRSAVSANKRHEFYRASPEAWLESILRANIRRLDANLILSPLYNQFRTSSDKIDLLAIRRDGRLVIIELKT…	495	USER
				2	Ga0136611_101598032 hypothetical protein												FALSE			434	zzzz124		105.421	114	0							YKIENEKITLDLIRNFEKELEKVRLVPRILASELGETVELARLEKANRIARLLIEENRGTKLVRVALNEETGRFAQIIFEDSNGKQIAALADVSDVVTPENFLATAILRLAKLENRKKKSINEIWILMEKKRARNLQKLHALLGENWKQKIKLWEIFRKSAKLQSVEEAVLKQLEKLEIKDLWREKPREISLTESFEISQTAQEISKLAPEKIDIIFSKHGETLRFLGLPFARVRKSFSEEKTWFGIERNRQILNEKSREDFFDLLENLELYRRFDSPNRRHALFRLAPEAWLEAVLRRNIKLLDANLILSPIYNQFRTSNDKIDLLALRRDGRLVIIELKVSPDREMVFQAADYWRKIELQRRKGNLQTAKVFGDLEIADAPTLCYLVAPTLSFHYDF…	434	USER
				2	Ga0136640_103360611 hypothetical protein												FALSE			212	zzz7987		109.2	95	0							ETVRFRGLPFARVRQIAGEEKVWFGIDAKRRILSENNFAEFAALIEELKTYRRFDAENKRHELFRLAPEAWLEAILRRDIKLLDANLVLSPIHNQFSAELDKIDLLALRRDNRLVVIELKVSPDREMIFQTIDYWRKIELQRRKGNLRQAKIFGDLKITDAPALCYLVAPFLSFHRDFDFLAQTVSKEIEIYRFDLNENWREDLKVMRRNRC	212	USER
				2	Ga0136640_103251181 hypothetical protein												FALSE			216	zzz7984		107.881	101	0							VSTKHGETLRFFGLPFARVRKISGEERLWFGTENKRRILTENNLAELSNLIEELRINRRFDAENKRHALFRLAPEAWLEAVLRQNIKLLDANLILSPVYNQFRAERDKIDLLALRRDGRLVVVELKVMPDREMIFQAADYWRKIEAERRAGNLRAAKIFGDSEIADAPSLVYLVAPLLSFHRDFNFFAQTVSKEIEIYRFDLNENWREDLKVVRRE	216	USER
				2	Ga0136640_101839481 hypothetical protein												FALSE			302	zzz7948		108.5	82	0							ARLERANEIAQIIVTENDGAKLVKVELNGENGRFAQIVFQTKSGRQIAALSDVSGAATHETLAAFAILWLANLQNRKKKPIETVWILADKKRAKNLQKLRASLRLNWQNKIEIFETTSENKESENQSLKRLEQLEFSDLWREKSKKLTEDENSEISRTAREIINLEPDKIDAVFTKHGETVRFFGLPFARVRAVSGAEKTWFGIENKRQILAENNFAEFADLIEELKINRRFEAENKRHALFRFAPEAWLEAVLRRNVKLLDANLILSPVHNQFRAERDRIDLLALRSDGRLVVVELKVAPD	302	USER
				2	Ga0136640_101716341 hypothetical protein												FALSE			313	zzz7943		105.421	114	0							TKNLQKLHALLRENYQRQIKLWEISRKGTKARTDEENSLKEVASLKIKDLWRAKKSKFLLETSFEVSRTAREIISLAPEKTDFLFTKNGESLRFRGLPFARVRKVLNEEKVWFGIEKNKQILNETSRREFFELLENLEIYRQFNSPNKRHALFRLAPEAWLEAILHRNIKLLDRNLILSPVYNQFRASADRIDLLALRRDGRLVIIELKVSPDREMIFQAIDYWRKIELHRRQGNLQTAKIFGDMEIVDEPSIVYLAAPTLSFHRDFDFLAKTVTPEIEIYRFDLNENWRESLKVLCIEKIQNRFQPKIDVF*	313	USER
				2	Ga0136640_101460761 hypothetical protein												FALSE			300	zzz7933		105.421	114	0							LLRPNWKSKIEIFEISRKDAKTQSSEKNTQNLVLKRLEAVGLENLWLAQPKKIQSLETTEISRTAREIINLAPAMIDAVLTKQGETLRFLGLPFARVRRVAGEEKVWFGTENKRQILTENNLAEFAALIEELKIYRRFDAANKRHAFFRLASEAWLEAILRRNVKLLDANLILSPIHNQFRAEGDKIDLLALRRDGRLIIIELKVAPDREIVFQSADYWRKIESQRRAGRLQTAKIFGDLEISNQPALIFLAAPFLSFHRDFDFLAQTVTKEIEIFRFDLNENWREKLKVLGRGKVSEK*	300	USER
				2	Ga0136640_100964352 hypothetical protein												FALSE			286	zzz7907		105.673	113	0							LLHFSSLPLSNKQFATLEPSLIKISKLEIKHLWREKTKELKLAEYRQTSRAAAEIIKLAPEEIDLLFTKHGETLRFFGLPFARVRKVSNEEKVWFGIESKRQVLKDANINELKDLIENLKIYRRFDSTNKQHALFHLAPEAWLEAILRQNIKLLDANLILSPVYNQFRAENDSIDLLALRKDGRLIVIEIKVAPDREIIFQAADYWRKIELQRKSGNLQKAKIFGDLEIADAPAICYLVAPTLSFHRDFDFLARTVSQEIEIYRFDINKNWRESLKVLSRRNLHG*	286	USER
				2	Ga0136640_100838191 hypothetical protein												FALSE			266	zzz7900		105.421	114	0							KQLISKRDLEIKDLWREKPPKISLPENSEMSRTAKEIINLAPQKIDVIYTKHGETLRFFGLPFARVRVIGDREKVWFGVERERRILNEATREDFFDLLENLETYRRFDSTNKRHDFFRLAPEAWLEAILRRNVKLLDGNLILSPIYNQFRAAADKIDLLALRKDGRLIVIELKTATDREMIFQAADYWRKIELQRRSGNLQRAKIFGDLEIANKPALVYLVAPTLSFHYHFAFLAKIVSPAIEIFRFDLNENWRESLKTMRVEKI*	266	USER
				2	Ga0136640_100532392 hypothetical protein												FALSE			498	zzz7880		105.421	114	0							MNLESSFALIIEKLDSHNEWLLIGASGKSFPLQRGEIEFTFEREKIIFGFLSDAGFQMWRVADCRIEAEKITLDLTRNFERELEKIRLVPRISASELGEAVELARLEKANQIACLIVAETRGAKLTRISLNEANGRFAQIIFEKFEKSNKKQIAVLADVADSAAPENLLTTAIVWLARLENRKKPIETVWILTEKKLYKNLRKLHALLGDGWKSKIYVKEISRQRARGQREEILEIPPIAFDNLWREKPPKISLTQNTVLSATAAEIIKLAPEKIDVIFTKHGETARFFGLPFARVRRIADAEKAWFGIGRERRILNENSRADFFDLVENLETYRRSDSPNKRHDFFRLAPEAWLESLLRRNIKLLDGNLILSPIHNQFRQANDTIDLLALRRDGRLIV…	498	USER
				2	Ga0136640_100420562 hypothetical protein												FALSE			493	zzz7872		105.421	114	0							MNLENSFAEITKKLNSHNEWLLIGASGKSFPLQRGEIEFTFEREKIIFGFLNDAGFQIWRIADCQIENEKITLDLTRNFGRELEKIRLVPRIPASELDRVVELARLEKANQIARLIVAETRGTKLLRVSLNEENGRFAQITFEKSDKKQIAVLADVADAATPENLLTTAIVWLAKLENRKKPIETVWILAEKKLYKNLRKIHALLRESWRAKIYVKEISRQDAKKRRKEILEIPSITFNNLWREKPPKISLTENTELSETATEIIKLAPEKIDVIFTKHGETVRFFGLPFARVRRFADVEKAWFGIERDKRILNENSRAEFFHLVENLEIYRRFDSPNKRHALFRLAPEAWLESLLRRNIKLLDGNLILSPIHNQFRSANDTIDLLALRRDGRLIVIEL…	493	USER
				2	Ga0136640_100250492 hypothetical protein												FALSE			496	zzz7851		105.421	114	0							MNLESSLAEITETLAAHNEWLLVHESGKSFALQTAEIELTFEREKIILGFLDEKGFQIWHVTDYRIEPEKLTLDVTRNFGRERERIRFVPRASAGELSAAVEFARLEKANRIAALIVAENPQSKLARVALNETNGRFAEIVFEDAKKKQIAALADVSDVVAPENLLTTAILRLAKLQARGKNPVNEIWILAEKKLYKNLRKLHALLRDDWKLKIRVKEISRNGAQAQSERIISRRILNIEDLWREKPPKIQSASDAKLSRAAAEIIKLAPEKIDFIFTRHGETLRFFGLPFARVRVIGETEKVWFGTEPEKRILNEGTRKEFFDLLETLEIYRRFDSTNKRHEFFRLASEAWLEAILRRNVKLLDGNLILSPIHNQFRHAGDKIDLLALRRDGRLVVIE…	496	USER
				2	Ga0136640_100198541 hypothetical protein												FALSE			310	zzz7843		105.421	114	0							WILTDKKRAKNLQKLHALFGENWKQKIKLWEISRHAAETESVENSILKSLKKLEIKDLWREKPKEISLTESFEISRTAQEIIKLKPDKIDLLFTKQGETLRFFGLPFARVRKIFDEEKTWFGIERDKQILNENSREDFFDLLENLKIYRRSDSPNERHVLFRLAPEAWLEAVLRKNVKLLDANLVLSPIYNQFRASNDKIDLLALRRDGRLVIVELKVSPDREMIFQAADYWRKIELQRRKGNLQKTKIFGDLEIVDAPTLVYLAAPTLSFHYDFQFLSETVSPEIEIHRFDLNENWREDLKVMRREKI*	310	USER
				2	Ga0136640_100130772 hypothetical protein												FALSE			508	zzz7832		105.421	114	0							MENLANIFNETSALLESRNEWLLIWQSGKTFALQRDEIELTFERERFILGFLSEQGFQIWRVTDCHIDDEKIIFQVTRKFGKEKEKIQLVPRILASNLGVAVELARLEKANQIAHLIVSEIKCAKLIRVALNEENGRFAHIIFELGGEQIAALADVAEHATPELFLTTAILWQARLERRKKKPVSKIWILTGKKPAKNLQNLHALLRGNYQRQIKLWKISRSPAKARAVDESSLKEMASLKITDLWGSGKSKMLVRNPAQISQTARQIISLTPEKTDFLVNKNGDSVRFEGLPFARVRTMPNEEKAWFGVEKNKQILNETSRPEFFDLLENLETYRRFDSPNKRHELFRLAPEAWLEAILRRNIKLLDKNLILSPVYNQFRSSSDRIDLLALRKDGRLV…	508	USER
				2	Ga0136640_100017415 hypothetical protein												FALSE			510	zzz7809		105.421	114	0							MGGSVDKISDEEDEMNDENAFSEIIESLASGNEWLLIHSSGNAFALKRDEIEITFERGRIILGFLDEKGFQIWRVAGRKIEREKLTLDLTRNFGREREKINLVPRLSAKESGAAVELARLEKANQLAGLIVTENPKSKLVRVALNKENGRFAQIIFENASKSQIAVLADVSEIAAPENLLTAAILWFARLQYRKKNPINAVWILAEKKLCKNLQKLHALLLENWQRNILIKEVCRDVKTQKREITEAPAITFGNLWREKPPAISLANSEMSRTANEIVKLAPEKIDIIYTRHGETLRFFGLPFARVRKIGDAEKAWFGTEREKRILNENTRAEFFALLENLETYRRFDSANKRHDFSRLAPEAWLEAILRRNIKLLDGNLILSPIYNQFRAANDKIDLL…	510	USER
				2	Ga0136640_1000123012 hypothetical protein												FALSE			491	zzz7806		106.45	111	0							MVNTDELRELIEGHHEWLLVRGRGKTFALDKHEIEIEVVNAGASFGFLDDHGFHSWRLDSFASEDGEIAIDVAEDFGQESESMRLIPRTPASLLTAEIELARLAKANEIAGMIAENNPRCKLGRVGLNVETGRLAQIRFETEVKTPLAAIADVTGALTVESLFTAAMLWIEKLGLLKKPVNDIWIVCVKRQAKNAQKLHALLTERWKSKITVVEIIRKSDPPRLVLLPGRKIRELWREKAAKLSISREAKPSALSQRIIEISPAEIDIVYSRQGETLRFMGLPFARIRTMVGREKAWFGVGHVRRALADDNWPDLADLIDQLQTNRAADAPNKRHEYYRTAPEAWLESILRRNINLLDANLILSPIYNQFRSSNDKIDLLALRRDGRLVIIELKTQPDR…	491	USER
				2	Ga0136640_100005558 hypothetical protein												FALSE			517	zzz7802		105.421	114	0							MPIKLSNFFGALCATGGKQMENLENIFNETNALLQSRNEWLLIEQSGKSFALKRDEIELTFERGRLILGFLGEQGFQIWRVTDCHLKDGKIIFEVTRNFEKERGKIQLVPRILASDLGAAVELARLEKANQIAHLIVSEIKNSKLIRVALNEENGRFAHIIFETAGGEHTAALADVAEQATPELFLTTAILWLAKLEKRKNKPIKRIWILTEKKTTKNLQKLHALLRENWQSQVRLREISRPDAKAQTVKENSLKEVTSLKISDLWRAKKSKALLEESFEISQIAREIISCAPEKIDFLFTKNGESVRFRGLPFARVRKMPNEEKAWFGIEKNKQILNETSRREFFDLLENLEIYRQFDSPNKRHALFRLAPEAWLEAILRRNIKLLDANLILSPIYNQ…	517	USER
				2	Ga0136640_10000001120 hypothetical protein												FALSE			492	zzz7796		106.045	112	0							MVSPDEINSSLNAHHEWLLVRDFGRTFPLDRNEIVIDGEHGKTFFGFLDDAGFHSKRVTDAAVLDGEIRLDLATAFGKERETVRLVSRVAASELAVEVEIARLKTANEIAKLIETSFVSCTLGRVALNADNGRIAQIEFESDNRQPLAAIADVTGKISPETLITSAMLWLEKLGARKKKPTLEIWIIGERARMRIVQKLHALMSERWKAKITVLYIDRKIEPPRLVPLPARRIAELWREKPRKLALPPALNLSKTARAIIAASPEAIDAVVSKQGETLRFHGLPIARVRPMRADRDSAWFGVGNRRQILSQETADDFIEMVRELESHRTCDASNKRHDLYRVAPEAWLESILRRNIKLLDSNLILSPIYNQFRSANDKIDLLALRRDGRLVVIELKTQP…	492	USER
				2	Ga0136638_103857191 hypothetical protein												FALSE			219	zzz7657		107.629	105	0							IFSKHGETLRFLGLPFARVRKSFSEEKTWFGNERNRQILNEKSREDFFDLLENLELYRRFDSPNRRHALFRLAPEAWLEAVLRRNIKLLDANLILSPIYNQFRTSNDKIDLLALRRDGRLVIIELKVSPDREMVFQAADYWRKIELQRRKGNLQTAKVFGDLEIADEPTLVFLVAPTLSFHRDFEFLANAVSTEIEIYRFNLSENWRENTKMMKVERI*	219	USER
				2	Ga0136638_101750371 hypothetical protein												FALSE			323	zzz7616		106.897	107	0							ALNETNGRFAEIIFEDTRKKRIAALADVSDVATPENVLTTAILWLAKLQPRGKNPVGEMWILADKKLHKNLRKLHALLRDDWKLKIHVKEISRKGAKAPSEQIISKRNLTINDLWREKPPKIQSGNDVKLSRAAAEIVKLAPEKIDFLFTRHGETLRFFGLPFARARVVSETEKVWFGTEPAKRILNEQTREEFFDLIETLEIYRQNDSTNKRHEFFRLAPEAWLEAILRRNIKLLDGNLILSPIHNQFRAAGDKIDLLALRRDGRLVVIELKVAPDREMIFQAVDYWRKIELQRRSGNLRKAKIFGDLEIADQPTIVYLAAP	323	USER
				2	Ga0136638_100872052 Endonuclease NucS| RecB family												FALSE			357	zzz7598		106.171	111	0							FETGDRRPMAAIGDVVGSLTVESIYTAAILWIEKLGMRKNKPVNEIVIVCERPQARNAQHLHALLNTRWQSKITIAEINRKTDPPKLVLLPPRRIRDLWREKAPRITLSATVEVSETARRIVSLAPGQIDIVRSRQGETLQFAGLPFAHVRRMMGQEKAWIGVGGHRRPLEHSRRKEEVALVDELEQYRSPFSTNTRHQFYRAAPEAWLESILRRDIALLDSNLILSPIHHQFRSARAKIDLLALRRDGRLVIIELKTQPDRESVFQAADYWRKVELQRRRGILAAANLFDGVEILDEPALIYVAAPAWRFHRDFEFFARALSPEIELWRFELHENWRENVKVIARQNYAEPRTNL*	357	USER
				2	Ga0136638_100871711 Protein of unknown function DUF91												FALSE			373	zzz7597		106.45	111	0							YTLGRVTLNADNGRIAQIEFESENRQPLAAIADVTGKISPETLITSAMMWLEKLGARKKKPTLEIWIIGERARMRIVQKLHALMSERWKAKITVLYIDRKIEPPRLVPLPARRIAELWREKPRKLALPPALNLSNTARAIIATSPETIDAVVSKQGETLRFHGLPIARVRPMRAGRDSAWFGVGNRRRILSQETADDFIEMVRELESHRTCDASNKRHDLYRAAPEAWLESILRRNIKLLDSNLILSPIYNQFRSANDKIDLLALRRDGRLVVIELKTQPNREAVFQAADYWRKIELLRRRGTLAAANLFEGREIKDESVLVYLVAPAWSFHRDFEFFAASLAPEIELWRWELHEKWREKIEVLARLNYSAR*	373	USER
				2	Ga0136638_100614222 hypothetical protein												FALSE			410	zzz7585		109.167	78	0							MVAIDELRDLISGHHEWLLVRNAARSFSLNQDEIDIERTGERAHFGFLDDNGFHTWRINSFAHVDGEIAIDVAGALSQKRETMRLIPRVAVAEMTAEVELARLIKAGQMADLVRAFFTGSKLRRVALNAENGRFAQIDFQTGDRRPMAAIGDVVGSLKVESIFTAAILWIEKLGMRRNKPVNEIIIVCERPQARNAQKLQALLSSQWQSKITVAEINRKTDPPGLILLPVRKIRDLWREKASRITLPDTVEVSETAKRIVSLAPGNIDIVRSRQGETLRFAGLPFARVRRLMGEEKAWVGVGRQRRPLEDSRSKEVGALIEELGRYRSPASANTRHEFYRAAPEAWLESILRRDIALLDSNLILSPVYHQFRSARDKIDLLALRRDGRLVIIELKTQPD…	410	USER
				2	Ga0136638_100189752 hypothetical protein												FALSE			507	zzz7559		105.421	114	0							LPLRLRGKQMENPENIFNQTNALLESRNEWLLIGQSGKSFALQRDEIEFAFEHGRIILGFLSEKGFQIWRVSDCYTKDEKIIFEVTRNFGKEKEKIQLVPRVLASALSDAVELARLEKANQIAHLIVSELKNSKLVRVALNEENGRFAHITFETANGEQTAALADVAEHATPELFLTTAVLWLAKLERRKKKAIGKIWILTEKKATKNLQKLHALLRESWQRQIKLWEISREVGKAQAAQANSLKKVPSLVVSDLWRAGKSKIPLKEYLPDSQIALEIISKAPDKIDFLTSKNGSSLRFLGLPFARVRQMPNEEKAWFGIEKNKQILNGNTRREFFELLENLEIYRRFDSPNKRHVLFRLAPEAWLEAVLRRNIKLLDQNLILSPVYNQFRASADRIDL…	507	USER
				2	Ga0136637_10988051 hypothetical protein												FALSE			336	zzz7368		106.273	110	0							RFAQIIFEKFEKSDKKQIAVLADVADSATPENLLTTAIVWLTKLENRKKPIETVWILAEKKLYKNVRKLHALLRDGWKSKIYVKEISRPGAKRQREEILEIPPITFRNLWREKPPKISLTENTDLSQTATEIIKLAPEKIDVIFTKHGETVRFFGLPFTRVRRIADVEKAWFGIEREKRILNENSRAEFFGLFENLETYRRFDSPNKRHEFFRLAPEAWLESLLRRNIKLLDGNLILSPIHNQFRHANDTIDLLALRRDGRLIVIELKVASDREMIFQAVDYWRKIELERRSGNLGKAKIFGDLEISNEPTLVFLAAPTLSFHRDFEFLSKTVSPE	336	USER
				2	Ga0136637_10661582 hypothetical protein												FALSE			244	zzz7347		107.112	107	0							PLKESLPDSQIALEIISKAPDKIDLLTSKNGSSLRFLGLPFARVRQMPNEEKAWFGIEKNKQILNENTRREFFELLENLEIYRRFDSPNKRHALFRLAPEAWLEAVLRRNIKLLDQNLILSPVYNQFRASADRIDLLALRRDGRLVIIELKVAPDREMIFQAIDYWRKIELHRRQGNLQKAKIFGDLEITDEPTIVYLAAPTLSFHRDFDFLAKTFHPEIEVYRFDLNENWRENLKVLRTERV*	244	USER
				2	Ga0136637_10485342 hypothetical protein												FALSE			380	zzz7341		105.421	114	0							AEKLAAKLVRVALNERNGRFAQIVFANSVGEQIAVLADVSEIVTPENFLSTAILWLTKLENHKKKPINEIWILADKKRAKNLQKLHALLGGNWKEKIKLWEISRKDAKAQSTEDSVLKQLKRLEVKDLWREKPKEISLTESFDISRTAQEIIKIAPAKIDLLFTKHGETLRFFGLPFARVRKVFGEEKTWFGIERDKQILNEHSREDFFDLLENLQTYRRFDAPNERHALFRLAPESWLEAILRQNIKLLDANLILSPIYNQFRASGDKIDLLALRRDGRLVIIELKVAPDREMIFQAVDYWRKIELQRRKGNLQKAKIFGDLEIADAPTIVYLAAPTLSFHYYFEFLSKTVSPEIEIYRFDLNENWREGLKVLRREKI*	380	USER
				2	Ga0136637_10462091 hypothetical protein												FALSE			240	zzz7339		105.673	113	0							TENTELSETATEIIKLAPEKIDVIFTKHGETVRFFGLPFARVRRFADVEKAWFGIERDKRILNENSRAEFFHLVENLEIYRRFDSPNKRHALFRLAPEAWLESLLRRNIKLLDGNLILSPIHNQFRSANDTIDLLALRRDGRLIVIELKVAPDREMIFQAVDYWRKIELERRSGNLGKAKIFGDLEISNEPTLVFLAAPTLSFHRDFEFLSKTVSPEIEIYKFSLNEQLAREFESDESL*	240	USER
				2	Ga0136637_10134023 hypothetical protein												FALSE			447	zzz7317		105.421	114	0							LDEKGFQIWRITDFKIENKKITLDLTRNFEKEREKIRLVPRVSASELSETVELARLEKANNIASLLIAENPPTNLVRVALNEKNGRFAQIIFANSLGEETAVLADVSDIVTPENFLSTAILWLAKLENRKKKPVNEVWILAEKKRAKNLQKLHALLGENWKQKIKLWAISRQVAKTESVENSILKPLKKLEIKDLWREKPKEISLTESFEISRTAREIINLAPEKIDLLFTKHGETLRFFGLPFARVRKIFGEEKTWFGIERGKQILNEKSREDFFDLLENLKIYRRFDSQVERHALFRLAPEAWLEAVLRKNVKLLDANLVLSPIYNQFRHSNDKIDLLALRRDGRLVIVELKVSPDREMIFQAADYWRKIELQRRKGNLQKAKIFGDLEIADAPTLV…	447	USER
				2	Ga0136637_10093614 hypothetical protein												FALSE			484	zzz7306		105.421	114	0							MNLENALDEIAKFLDSKNEWLLIHLSGKTFALERSEIELTLKHNKIIIGFLDEKGFQLWRVTDYKIENEKITLDLIRNFEKEREKVRLVPRILASELGETVELARLEKANRIARLLIEENRGTKLVRVALNEETGRFAQIIFEDSNGKQIVALADVSDVVTPENFLATAILRLAKLENRKKKSINEIWILIEKKRARNLQKLHALLGENWKQKIKLWEIFRKSAKLQSVEEAVLKQLEKLEIKDLWREKPREISLTESFEISQTAQEIIKLAPEKIDIIFSKHGETLRFLGLPFARVRKSFSEEKTWFGIERNRQILNEKSREDFFDLLENLELYRRFDSPNRRHALFRLAPEAWLEAVLRRNIKLLDANLILSPIYNQFRTSNDKIDLLALRRDGRLV…	484	USER
				2	Ga0136636_103572241 hypothetical protein												FALSE			209	zzz7228		109.303	89	0							EKWKSKITIFEIDRKTEPVRLVELPKRKIRDLWREKAGKLTIPADPNPSGIAEHIMDLSPEKIDLIFSKQGETLRFMGLPFARVRSMLGLEKGWFGVGKNRHILAPANAKLLDQLAAELELYRSPDSPNKRHEFYRTAPEAWLESIFRRNIKLLDANLILSPIYNQFRSANDKIDLLALRRDGRLVIIELKTQPDREMVFQAADYWRKI	209	USER
				2	Ga0136635_100814531 hypothetical protein												FALSE			236	zzz6980		106.413	109	0							IAAEIVKLAPEKIDVLFTKHGEALRFHGLPLARVRRIGDAEKAWFGIERERRILNEATQAEFYDLLENLEIYRRFDSANKRHDFFRLAPEAWLEAVLRQNIKLLDDNLIFSPIYNQFRAGADKIDLLALRRDGRLIVIELKVASDREMIFQAADYWRKIELQRRNGNLREAKVFGDLEIADAPTVVYLVAPTLSFHRDFAFLSKTISPEIEIYRFDLNENWRQNLKVMKVSKVEK*	236	USER
				2	Ga0136635_100533032 Protein of unknown function DUF91												FALSE			241	zzz6972		109.031	97	0							LSNTARAIIAASPDAIDAVLSKQGETLRFHGLPIARVRPMRTGRDSAWFAAGNRRQILSQETADDFIEMVRELESHRTCDASNKRHDLYRAAPEAWLESILRRNIKLLDSNLILSPIYNQFRSANDKIDLLALRRDGRLVVIELKTQPNREAVFQAADYWRKIELLRRRGTLAAANLFEDREIKDESVLVYLVAPAWCFHRDFEFFAASLAPEIELWRWELHEKWREKIEVLARINYSAR*	241	USER
				2	Ga0136634_101847512 hypothetical protein												FALSE			241	zzz6841		107.726	106	0							TSQKIIALSPERIDVVYSRKGETLRFIGFPFARVRTMLGVEKAWFGVGRERSILTDESWNDLEELVASLEINRSHGAPNKRHDHYRAAPEAWLESILRRNIKLLDANLILSPIYNQFRSSNDKIDLLALRRDGRLVIIELKTQPDREMIFQAVEYWRKIELQHRRGMLDAANLFDGREILDKLALIYLAAPAWSFHRDFEFFARAVSPEIELWRFELHENWRENIKVLARHDSGEKQFAF*	241	USER
				2	Ga0136634_101447451 hypothetical protein												FALSE			275	zzz6838		107.854	103	0							ITIFEIDEEKLKPLDQWTISALWREKPRKLSIPSEVRVSKTLGQIVAIIPDSIDTIRSNQGETARFNGLPFARIRTLMGRERSWFGVGKQRRPLLPDNVEDLAGVVDELDRFRRSDSPNPRHQYYRSSPELWLESILKRDIRKLDANLILSPIYNQFRSSTDKIDLLALRRDGRLVLIELKTSPDREAVFQAADYWRKIELQRRKGVLAKARLFGSVEIKDEPTLVYVVAPALSFHHKFEYFAKMLYSEIELWRFELHEDWRREIKVIARHEYR*	275	USER
				2	Ga0136634_101131881 hypothetical protein												FALSE			343	zzz6833		105.421	114	0							FEKSDKKQIAVLADVADVAAPENLLTTAIVWLAKLEDRKKPIETVWILAEKKVYKNLRKLHALLRDSWKSKICVKEISRPSAKTRGEEILETPPIAFGNLWREKPPKISPAGDTALSETATEIIKLAPEKIDVIFTKHGETVRFFGLPFARVRRLANVEKAWFGIERERRILNENSRSEFFDLFENLEIYRRFDSPNKRHALFRLAPEAWLESLLRQNIKLLDGNLILSPIHNQFRSANDTIDLLALRRDGRLIVIELKVTPDREMIFQAVDYWRKIELQRRNGNLACAKIFGNLEISNEPALVFLAAPTLSFHRDFAFLAKTVSPEIEIYKFGLNENWRENL	343	USER
				2	Ga0136634_100772231 hypothetical protein												FALSE			376	zzz6821		106.582	110	0							QIETGVNVVRVGLNAGSGRFAEIIAEGRSGRRFGVFADVAGGVTAESILASSILWFERLQARAKKPARELHIIAEKRSAANLQKLHALLKTPVRNAIKFFELNRAAGVESLKPRAELNIGRLWREKPKKLNLPAGIGHGETARRIIALAPGSIDVMHSRHGETLRFNGMAFARVRMMAGKESAWFGIERAKRPLNEQTWQDMDRLVEDLKTYRTAEPASKRHAFYRHSPEAWLESILRRNIKLLDANLILAPIYNQFRTFADKIDLLALRRDGRLVIIEIKASPDRETPFQAADYWRKIEHLRRRGELKRARVFDDLEMIDKPALVYAVAPALSFHRDFEHFARMLSPEIELWRFELHENWREQIKVIARRNYFE*	376	USER
				2	Ga0136634_100437992 hypothetical protein												FALSE			445	zzz6813		106.798	109	0							EHFEGEIAIDVAGAFATKRETMRLIPRESAADLIAELERARLQKANEIAGLITAFDTKIRLGRVALNEENGRFAQIQFETADKTPTAAIADVTGKVTVETTFTAAMLWIEKLGLRTKKPVNDLWIICEKRQAKNAQKLLALLTERWRSKLTILEINRKADPPRLVELQNRKLRDLWREKAAKLTLPASPHPTETASRIFDGASGTIDLIFSKQGETLRFNGLPFARVRSMMGQEKAWFGVGRDRRPLVAENADDLDELIKSLAINRSVKAPNKRHEYYRTAPEAWLECILKRDIRLLDANLILSPIYNQFRSSNDKIDLLALRNDGRLVIIELKTQPDREMVFQSIDYWRKIELQRRRGILAAADLFDGRNILDKPAIIYLAAPAWSFHRDFEFFARSV…	445	USER
				2	Ga0136634_100041293 hypothetical protein												FALSE			496	zzz6791		106.232	112	0							MVSSEDIAARLSALVDEHFEWLFIHDSGKTFPVQKSEIEILCEEKKIFFGFPGEKGFRAWRIEEFSVAGEEIRLDLAADFGRAKETINLIPRASARELSLNIERSRLVKANEIAAIIIEYNVHTRLVRVALNKGNGRLAQIFIEDLAGVQTAVLSDVSEISTPETLLTTAILWLEKLLQRRKKPIDELWIVSEKKYVRNLQKLHGLLNQKAKARIKIIEISSNAVTPKIRELTSLKVSDLWRGKAKKLILPAEVEKSETAQAIIALSPDKIDVIFSKQGETLRFLGLPFARVRRMLGRERAWFGIDHKRRPLTDKSWSELLQLLEQLDTYRRPDTAGKRHDLYRLSPESWLEAILRRNIKLLDANLILSPIYNQFRTSADKIDLLALRKDGRLVIIELK…	496	USER
				2	Ga0136632_103401151 hypothetical protein												FALSE			223	zzz6399		107.6	105	0							EIDVIFSKHGETLRFQGLPFARVRKVYDREKVWFGIERSRQILAEDNEKDLLELVENLRIYRRSDSPNKRHAFYSFASEAWLEAVLRRNIKLLDANLILSPLYHQFRAGQDKIDLLALRKDGRLVIIEIKVAPDREMIFQAADYWRKIELQRRSGNLHKARIFGDTEIADKPTVVYLVAPTLSFHKDFKFLAGTISPEIEIHRFNLAENWRERLKVLERKRI*	223	USER
				2	Ga0136632_102702131 hypothetical protein												FALSE			240	zzz6383		109.661	62	0							QAIIAEAPDAIDILQARHGETLRYFGLPFARVRRLMDSELVWFGIEGSRRRLLDEKSEHEWAVLLSNLHEHRSALASDHRHALYRTAGEAWLESLLRRDISKLDPGLIVAPLHAQFRTARGGRLGVRPIDLLALRRDGRLVVIELKVSEDREHVLQGADYWQRVEAHRRRGHIWRARLFGERRIRAESPLVYLVAPTLRVHPSFQTLARLIAPNVEMYRFDINEDWRAGVRVMRRMRVN*	240	USER
				2	Ga0136631_100692392 hypothetical protein												FALSE			297	zzz6078		106.945	109	0							LQKLLGLLNENAAARLRIFELSGSSADLSLKELRRPGARSLWREKPKKISLPAEIRPSDTASRIIELSPDKTDVIYSKQGETIRFLGLPFARVRTMAGHEKAWFGIDRVRRPLDEETWGDLAALVGDLETYRSGETSNKRHEFYRISSEAWLESILRRNIRQLDANLILSPIYNQFRASADKIDLLAIRRDGRLIIIELKTSPDREMVFQAVDYWRKIEIQRRRGELARVRAFGDLEILDKPALVYAVAPALSFHGDFGYFARSLRRETEVWRFELREDWRSEIKVLARHSETEFY*	297	USER
				2	Ga0136639_103233681 hypothetical protein												FALSE			200	zzz5936		108.144	97	0							KRQREEISEIPPITFGNLWREKPPKISLTENTDLSQTATEIIKLAPEKIDVIFTKHGETVRFFGLPFTRVRRIADVEKAWFGIEREKRILNENSRAEFFGLFENLETYRRFDSPNKRHALFKLAPEAWLESLLRRNIKLLDGNLILSPIHNQFRSANDTIDLLALRRGGRLIVIELKVAPDREMIFQAVDYWRKIELQRR	200	USER
				2	Ga0136630_10603561 hypothetical protein												FALSE			431	zzz5660		105.421	114	0							ENEKITLDLIRNFEKEREKVRFVPRISAGELSETVELARLEKANRIARLLIEENRGTKLVRVALNEETGRFAQIIFEDSNGKQIAALADVSDVVTPENFLATAILRLAKLENRKKKPINEIWILMEKKRARNLQKLHALLGENWKQKIKLWEIFRKSAKLQSVEEAVLKQLEKLEIKDLWREKPKEISLTESFEISQTAQEIIKLAPEKIDIIFSKHGETLRFSGLPFARVRKSFSEEKTWFGIERNRQILNEKSREDFFDLLENLELYRRFDSPNRRHALFRLAPEAWLEAVLRRNIKLLDANLILSPIYNQFRTSNDKIDLLALRRDGRLVIIELKVSPDREMVFQAADYWRKIELQRRKGNLQTAKVFGDLEIADAPTLCYLVAPTLSFHYDFEFL…	431	USER
				2	Ga0180121_102822841 hypothetical protein												FALSE			208	zzz5471		109.565	92	0							LNENSRAEFFHLVENLEIYRRFDSPNKRHALFRLAPEAWLESLLRRNIKLLDGNLILSPIHNQFRSANDTIDLLALRRDGRLIVIELKVAPDREMIFQAVDYWRKIELQRRSGNLGKAKTFGDLEISNEPTLVFLAAPTLSFHRDFEFLAKTVSPEIEIYKFGLNENWRENLKVMKVSKVEKXKSGKAAELNLNVSMMFLKLFHIFTL	208	USER
				2	Ga0180121_101366091 hypothetical protein												FALSE			297	zzz5436		108.724	87	0							ITGHLPGIKLGHVALNTENGRLAQINFETADKTPMAGIADVTETLTVEDVFTAAIIWIEKLGLRKKPVNEIWIICEKQQAKNAQKLHALLTKRWKSKITVVEVIRKDDPPRLVELPKRKISELWREKAKKLVLPERSHLSITAQRIIGLSPAKIDVIFSRHSETLRFMGLPIARVRTMLDTEKGWFGVGRKRRILSNDISGELQNLIGLLDVHRSTDAPNKRHEYYRTASEAWLESILRRNIKLLDANLILSPIYNQFRSSNDKIDLLALRRDGRLVIIELKTQPDRAGVFQAVDYW	297	USER
				2	Ga0180121_100720901 hypothetical protein												FALSE			272	zzz5413		109.4	80	0							ELSPVVCPELEELWKKRLVRFRPIAPPATSESAQAIIAEAPEAIDVVQARHGETLRYFGLPFARVRRLMDSELVWFGIEGSRRRLLDEKSEHEWAVLLGDLHEHRSALASDHRHALYRTAGEAWLESLLRRDISKLDPGLIVAPLHAQFRTARGGRLGVRPIDLLALRRDGRLVVIELKVSEDREHVLQGADYWQRVEAHRRRGHIWRARLFGERRIRAESPLVYLVAPTLRVHPSFQTLARLIAPNVEMYRFDINEDWRSGVRVMRRMRMN	272	USER
				2	Ga0180121_100164442 Protein of unknown function DUF91												FALSE			490	zzz5392		106.917	109	0							MVSHDEINSSLNAHHEWLLVRDFGRTFPLDRSEIVIEGEKGKTFFGFLDDAGFHSTRVTDAAVLDGEIRLDLASAFGKERETVRLVSRVAASELVVEVEIARLKTANEIAKLIETSFVSYTLRRVALNADNGRIAQIEFESETRQPLAAIADVTGKISPETLITSAMMWLEKLGARKKKPTLEIWIIGERARMRIVQKLHALMSERWKAKITVLYIDRKIEPPRLVPLPARRIAELWREKPRKLALPPVLNLSNTARGIIAASPDTIDAVVSKQGETLRFHGLPIARVRPMRGRDSAWFVVVNRRQILSQETADDFSEMVRELESHRTCDASNKRHDLYRAAPEAWLESILRRNIKLLDSNLILSPIYNQFRSANDKIDLLALRRDGRLVVIELKTQPN…	490	USER
				2	Ga0183260_101950541 hypothetical protein												FALSE			402	zzz4975		105.832	113	0							VPRVSANELSLTVELARLQKANEIVCAMVELFPSLKLIRVALNAENGRFAQILVESKLGSQTAVLSDVSEISTAETLLTSAILWLRKLQTRTKKPVNEIWIAGEKRQARNLQKLHALLREPVKSQIKILEILPKTSTVRELKSLRVSDLWREVSKKLILPETAEASETARRIMEISPEEMDVIFSKQGETLRFLGVPFARVRKILGVEKAWFGVEKNRRPLSENSFDDLAVLIENLRKYRRPNPAEKRHELYRLSPESWLESILRRNIKLLDANLILSPIYNQFRTSADKIDLLALRKDGRLVIIELKTSPDREMLFQAADYWRKIELQRRRGELKKAKAFGDLEILDKPALVYTVAPALSFHRDYELFAKMLSKEIEIWRFELHENWRENLKVIARKS…	402	USER
				2	Ga0183260_101888762 Protein of unknown function DUF91												FALSE			403	zzz4972		106.45	111	0							VAASELAVEVEIARLKTANEIAKLIETSFVSYTLGRVALNADNGRIAQIEFESENRQPLAAIADVTGKISPETLITSAMMWLEKLGARKKKPTLEIWIIGERARMRIVQKLHALMSERWKAKITVVYIERKIEPPPLVPLPARRIADLWREKPRKLALPPALNLSNTARAIIATSPGAIDAVVSKQGETLRFHGLPIARVRPMRAGRDSAWFGVGNRRQILSQETADDFIEMVRELESHRTCDASNKRHDLYRAAPEAWLESILRRNIKLLDSNLILSPIYNQFRSANDKIDLLALRRDGRLVVIELKTQPNREAVFQAADYWRKIELLRRRGTLAAANLFEGREIKDESVLVYLVAPAWSFHRDFEFFAASLAPVIELWRWELHEKWREKIEVLARLN…	403	USER
				2	Ga0183260_101175491 hypothetical protein												FALSE			469	zzz4933		106.045	112	0							LGRDEIELEGSDGNGRFGFLDDNGFHTWQMSGCASDGGEILIETTQESSGSVEILRLVPRTPAGELAAEIELARLNLADEIAALIVKDYPGAKLVRVDLNADNGRVAQIDFDLADNTPMTAVADVTASMTAEASIAGAILRLEKLALRKKRPVSDAWVICEKRPAKNASKLLSLLNDKWRGKLTVVERVGKDATARLTELPTRRIKDLWREKASKLTLPASHAISQTAENIIGLSPESIDLVRSRQGETLRFHGFPFARVRVLLGTEMAWFGVDHRQQILTGENWNELTELVAELNFYRCAETENTRHAYYRAAPEAWLESILRRNIGLLDANLILSPLYNQFRSASDKIDLLALRRDGRLVIIELKTQPDREMIFQAADYWRKIELQRRRGILAAADL…	469	USER
				2	Ga0136627_11222991 hypothetical protein												FALSE			273	zzz4670		109.195	82	0							EIPTRQELWRRRTARFPPVPAGPSTDITEQIIAVAPEAIDVVNARYGQTLRYFGLPFARVRQLLGVERVWFGVEGSRRRMFDEQSETEWTNLLFSLIQHRSANATDHYHALFRNAGEAWLESLLRRDITRLDPGLIIAPVHAQFRTARGGVAGVRPIDLLALRHDGRLAVIELKVSEAREHVLQGADYWQRVELHRRRGHISRAKLFGDRKIIDEPPLIYLVAPTLRVHPSFNTLARSIAPDIEIYRFDINEDWRAGVRVMRRLRVNPPLVS*	273	USER
				2	Ga0136627_10240141 hypothetical protein												FALSE			219	zzz4625		109.678	90	0							KAWFGIGKEFRSLTDETWSEMSTLIDRLSKHRSHDPITKRHEYYRASTEAWLESILRRDISWLDANLILSPVYNQFRSSNDRIDLLALRRDGRLVIIELKTQPDRQMVFQAIDYWRKIELQRRRGLLKQADLFEGLEIMDKPALIYLVAPAWSFHRDFEFFAKSVSPEIELWRFELHENWREHVKVIARHSYSEPSSGQLREADHAGFTNLYPTPRTV*	219	USER
				2	Ga0136627_10176583 hypothetical protein												FALSE			495	zzz4620		104.53	115	0							MNPENALNEITKLINSHNEWLLLHDSGKTFALQTSEIEITFERGKLFFGFLDDAGFQIWRVAAFKIENDKITFELTRNFEKEKRKIHLVPRISAGELSAGIELARLEKANQIAAAIKENARGAKLIRAALSSKTGRFAQIIFENPNKAQIAVLSDVSEIATPEILLTTAILWLAKLELRRKNPIERIRILAGKKAAKNLQKLHALLAENWRRKISIVEISRKNSGQKISELKPIALKNLWREKPARLKPAEHFEMSRSAREIIKLAPGKIDLIFNRHGETLRFFGLPFARVRKLAGAEKVWFGIEQNRRILNEKTKAEFFDFLEALETYRRFDSMNKRHAFYQTASESWLEAILKRNIKLLDPNLVLSPIYNQFRASNDKIDLLALRKDGRLIVIELKT…	495	USER
				2	Ga0136627_10040416 hypothetical protein												FALSE			510	zzz4603		105.421	114	0							MNLENALAEIAQFLESKNEWLLINSIARSFSLRKNEIEISLEHNKIIFGFLDEKGFQVWRVTNYKIENEKITLDLTRNFEREHEKVQLVPRVSASELSETAELARLEKANNIASLLISEKRAAKLIRVALNERNGRFAQIIFENSKGRQTAALTDVSDVVTPENFLSTAILWLAKLENRKRKPINEIWILADKKRVKNLQKLHALLNENRKEKINLWEIFYKSAKTQNGEKSILKQLNKLEIKDLWREKPKEISLMKNFEISQTAQEIIKLSPDKIDLLFTKHGETLRFLGLPFARVRKTFGEEKTWFGIESVKQILNEKSRIDFFDLLENLKIYRRSASPNERHALFRLAPEAWLEAVLRRNIKLLDANLVLSPIYNQFRASNDKIDLLALRQDGRLV…	510	USER
				2	Ga0136627_10012961 hypothetical protein												FALSE			497	zzz4592		105.421	114	0							MNLENALDEIAKFLDSKNEWLLIHLSGKTFALERSEIELTLKHNKIIIGFLDEKGFQLWRVTDYKIENEKITLDLIRNFEKEREKVRLVPRISSGELSETVELARLEKANRIARLLIEENRGAKLVRVALNEETGRFAQIIFEDSNGKQIAALADVSDVVTPENFLATAILRLAKLESRTKKPINEIWILVEKKRAKNLQRLHALLGENWKQKIKLREIFRKSAKLQSVEEAVLKQLEKLEIKDLWSEKPREISLTESFEISQTAQEISKLAPKKIDVIFSKHGETLRFLGLPFARVRKSFSEEKTWFGIERNRQILNEKSREDFFDLLENLELYRRFDSPNRRHALFRLAPEAWLEAVLRRNIKLLDANLILSPIYNQFRTSNDKIDLLALRRDGRLV…	497	USER
				2	Ga0136623_102643971 hypothetical protein												FALSE			243	zzz3985		107.327	107	0							REKPNKLSLPSGVEPSETAARILALAPKNTDIIFSKQGETIRFLGLPFARVRTVASDERAWFGVDRDRRPLNESTFPALIELVAELDTYRSAVSANKRHEFYRASPEAWLESILRANIRRLDANLILSPLYNQFRTSSDKIDLLAIRRDGRLVIIELKTSPDRETVYQAADYWRKIELQRRRGELARIRAFGDMEILDKPALVYAVAPALSFHPDFGLFARSLRKDLEVWRFELHENWRAAIK	243	USER
				2	Ga0136623_101675811 hypothetical protein												FALSE			305	zzz3956		105.421	114	0							EKKLYKNLRKLHALLGDGWKSKIYVKEISRQRARGQREEILEIPPIAFDNLWREKPPKIFLTENAELSETAAEIIKLAPEKIDVIFTKHGETVRFFGLPFARVRRFADVEKAWFGIGREKRILNENSRAEFFDLFENLETYRRFDSPNKRHEFFRLAPEAWLESLLRRNIKLLDGNLILSPIHNQFRHANDTIDLLALRRDGRLIVIELKVAPDREMIFQAVDYWRKIELQRRSGNLARAKIFGDLEISNQPTLVFLAAPTLSFHRDFEFLAKTVSPEIEIYKFGLNENWRENLKVMKVSKVEK*	305	USER
				2	Ga0136623_101427631 hypothetical protein												FALSE			237	zzz3952		106.907	107	0							VSRAAAEIVKLAPDKIDFVVTRHGETLRFFGLPFVRIRVISATEKVWFGTEPAKRILNEQRREEFFELLETLETYRQFDSTNKHHEFFRLAPEAWLEAILRGNIKLLDGNLILSPIHNQFRAASDTIDLLALRRDGRLVVIELKVAPDREMIFQAADYWRKIELERRSGNLKAAKIFGDLEIADKPTIVYLAAPTLSFHRDFNFLSKTVSSEIEIYRFDLNENWRENLKVMKVSKV*	237	USER
				2	Ga0136623_101379231 Endonuclease NucS| RecB family												FALSE			242	zzz3951		107.904	104	0							ERSHLSITAQRIIGLSPAKIDVIFSRHSETLRFMGLPIARVRTMLDTEKGWFGVGRKRRILSNDISGELQNLIGLLDVHRSTDAPNKRHEYYRTASEAWLESILRRNIKLLDANLILSPIYNQFRSSNDKIDLLALRRDGRLVIIELKTQPDRAGVFQAVDYWRKIELQRRRGVLAAADLFDGREILDKPALIYLAAPAWSFHRDFEFFARTVSPEVELWRFELHENWRERVRVVARQTYK*	242	USER
				2	Ga0136623_101054072 hypothetical protein												FALSE			327	zzz3940		105.421	114	0							SRLENRRKKPIEIIWILGEKKRAKNLQKLHALLREGWKRKIYIKEISRQSAKTQREKLQKKNVLKDLTSLEVADLWREKPKEIQTIENRQISCATQEIIELAPDKIDAIFSRHGETLRFLGLPFARVRKISDKEKIWFGIEKNRTVLAGHNLKDLLELVENLRIYRRFDSPNKQHAFYAQAPEAWLEAILRRNIKLLDANLVLSPLYHQFRAEKDKIDLLALRRDGRLVIIEIKIAPDREMIFQAADYWRKIELLKRKGNMQKARIFGDMEISDKPTLVYLVAPTLSFHKDFKFLADTISPEIEIHRFNLGENWRENLKVLERRRI*	327	USER
				2	Ga0136623_100540741 hypothetical protein												FALSE			430	zzz3921		105.421	114	0							NEKITLDLIRNFEKEREKVRLVPRILASELGETVELARLEKANRIARLLIEEKCGTKLVRVALNEETGRFAQIIFEDSNGKQIAALADVSDVVTPENFLATAILRLAKLKNRKKKPINEIWILIEKKRARNLQKLHALLGENWKQKIKLWEIFRKSAKLQSVEEAVLKQLEKLEIKDLWREKPREISLTESFEISQTAQEISKLAPEKIDIIFSKHGETLRFLGLPFARVRKSFSEEKTWFGIERNRQILNEKSREDFFDLLENLELYRRFDSPNRRHALFRLAPEAWLEAVLRRNIKLLDANLILSPIYNQFRTSNDKIDLLALRRDGRLVIIELKVSPDREMVFQAADYWRKIELQRRKGNLQTAKVFGDLEIADAPTLCYLVAPTLSFHYDFEFLS…	430	USER
				2	Ga0136623_100412581 hypothetical protein												FALSE			433	zzz3916		107.51	102	0							VVNTEQLREFVTATQEWLLVREMGRSFPLERHEIEITDGDERSHFGFLDDKGFHSWRLNGFEHSGGEIVIDVAGEFAKNRETMRLVPRASASLLAAEIEIARLEKANEIADLIAAHDKTIKLGRVALNAENGRLAQINFDTADRVPIAAIADVTGSLTVEAIFTAAILWLEKLGMRRNKPVLDIWIVCEKRQAKNAQKLHALLTGRWKEKLTVVEIIRKCDPPLLALLPKRRLGELWREKASKLSLPTEAEMSETSSRIVALAPEKIDIITSRHGETVRFLGLPFARVRTIAGIGKAWFGIGKIRRPLSEDNWDDLAELIDTLEINRSADAPNKRHEYYRTAPEAWLESLLRRNINLLDANLILSPLYNQFRFANDRVDMLALRRDGRLVVIELKTQPD…	433	USER
				2	Ga0136622_102380701 hypothetical protein												FALSE			203	zzz3720		109.57	93	0							KIGDAEKVWFGIERGRRILNEATREEFFDLLENLEIYRRFDSENKRHDFFRLAPEAWLEAILRRNIKLLDGNLILSPIYNQFRAASDKIDLLALRTDGRLIVIELKVEPDREIIFQAADYWRKIELQRRSGNLRRAKIFGDLEIADQPAIVYLVAPTLSFHRDFAFLSQTVSPRIEIYRFNLNENWRENLKVMKVEELRSEK*	203	USER
				2	Ga0136622_101465971 hypothetical protein												FALSE			332	zzz3691		105.421	114	0							RLENRKKKSINEIWILIEKKRARNLQKLHALLGENWKQKIKLWEIFRKSAKLQSVEEAVLKQLEKLEIKDLWREKPREISLTESFEISQTAQEISKLAPKKIDVIFSKHGETLRFLGLPFARVRKSFSEEKTWFGIERNRQILNEKSREDFFDLLENLELYRRFDSPNRRHALFRLAPEAWLEAVLRRNIKLLDANLILSPIYNQFRASNDKIDLLALRRDGRLVIIELKVSPDREMVFQAADYWRKIELQRRKGNLQTAKVFGDLEIADAPTLCYLVAPTLSFHYDFEFLSKTVSPEIEIYRFDLNENWREDLKVMKREKIQPRITRISQI	332	USER
				2	Ga0136621_10714592 hypothetical protein												FALSE			281	zzz3397		105.421	114	0							WEVFRKSAKLQSVEEAVLKQLEKLEIKDLWREKPKEISLTESFEISRTAQEIIKLAPEKIDIIFSKHGETLRFSGLPFARVRKSFSEEKTWFGIERNRQILNEKSREDFFDLLENLELYRRFDSPNRRHALFRLAPEAWLEAVLRRNIKLLDANLILSPIYNQFRTSNDKIDLLALRRDGRLVIIELKVSPDREMVFQAADYWRKIELQRRKGNLQTAKVFGDLEIADAPTLCYLVAPTLSFHYDFEFLSKTISPEIEIYRFGLNENWREDLKVMKREKV*	281	USER
				2	Ga0136621_10358492 Protein of unknown function DUF91												FALSE			334	zzz3385		106.817	109	0							PETLITSAMLWLEKLGARKKKPTLEIWIIGERARMRIVQKLHALMSERWKAKITVLYIDRKIEPPRLVPLPARRIAELWREKPRKLALPPAPNLSNTARAIIATSPEAIDAVVSKQGETLRFHGLAIARVRPMRAGRDSAWFGVGNRRQILSQETADDFIEMVRELESHRTCDASNKRHDLYRAAPEAWLESILRRNIKLLDSNLILSPIYNQFRSANDKIDLLALRRDGRLVVIELKTQPNREAVFQAADYWRKIELLRRRGTLAAANLFEDREIKDESVLVYLVAPAWSFHRDFEFFAASLAPEIELWRWELHEKWREKIEVLARINYSAR*	334	USER
				2	Ga0136621_10177323 hypothetical protein												FALSE			249	zzz3368		107.421	107	0							KRLILPADIEKSETAMAVTALSPEKIDVIFSKQGETLRFLGLPFARVRRMLGKGNAWFGIDREKRPLTDKSWAELLQLLTNLEAYRRSDTPAKRHDLYRLSPESWLEAILRRNIKLLDANLILSPIYNQFRTSADKIDLLALRKDGRLVIIELKTSPDREMLFQAADYWRKIELQRRLGELKKAKAFGDLEIIDKPALVYTVAPALSFHRDFEYFAKMLSKEIELWRFELHENWREDLKVIARKNYSG*	249	USER
				2	Ga0136620_102603331 hypothetical protein												FALSE			219	zzz3164		109.196	97	0							SKQGETVRFRGLTCARVRNLLGREKAWFGVDRERRPLTEDTRADLAALIHSLGKYRRADTEYRRHRYFITSPESWLESILRRNIKLLDANLILSPLYNQFRTSNDKIDLLALRRDGRLVIIELKTSSDREMVFQAADYWRKIEMQRRRGNLAKARVFGELEILDKPSLVYCVAPALSFHRDFEYFARKLAPEIELWRFELHEKWREGIKVIARKNYSE*	219	USER
				2	Ga0136620_101273401 hypothetical protein												FALSE			386	zzz3125		108.875	80	0							EWLLIHLSGKTFALQKDEIELNFEHNKILFSFLDEKGFQTWRIVAFEKRANEISFALTRNFNKEREKIRLVPRVSANELSASVEIARLEKANQLASLLISENKNANLVRVSLNKETGRFAQIIFENLNKKQIAALADVSDTLAPENLLTGAILWLAKLERRSKNPIADVWILTEKKRAKSLQKLHALLRENWRGKITLFEISRKDAKNQKENSLIKISKLEIKHLWREKTKELKLTEYRQTSRAAAEIIKLAPDKIDLLFTKHGETLRFFGLPFARVRKVSNEEKVWFGIESKRQVLNDANINELKDLIENLKIYRRFDSTNKQHALFHLAPEAWLEAILRQNIKLLDANLILSPVYNQFRAENDSIDLLALRKDGRLIVIEIKVA	386	USER
				2	Ga0136620_101248571 Protein of unknown function DUF91												FALSE			391	zzz3123		106.45	111	0							SRVAASELAVEVEIARLKTANEIAKLIETSFVSYTLGRVALNADNGRIAQIEFESGNRQPLAAIADVTGKISPETLITSAMMWLEKLGARKKKPTLEIWIIGERARMRIVQKLHALMSERWKAKITVLYIDRKIEPPRLVPLPARRIAELWREKPRKLALPPTLNLSNTARAIIATSPEAIDAVVSKQGETLRFHGLPIARVRPMRAGRDSAWFGVGNRRRILSQETADDFIEMVRELESHRTCDASNKRHDLYRAAPEAWLESILRRNIKLLDSNLILSPIYNQFRSANDKIDLLALRRDGRLVVIELKTQPNREAVFQAADYWRKIELLRRRGTLAAANLFEGREIKDESVLVYLVAPAWSFHRDFEFFAASLAPVIELWRWELHEKWR	391	USER
				2	Ga0136620_100784912 hypothetical protein												FALSE			421	zzz3097		105.421	114	0							SAGELSETVELARLEKANRIARLLIEENRGTKLVRVALNEETGRFAQIIFEDSNGKQIAALADVSDVVTPENFLATAILRLARLENRKKKSINEIWILIEKKRARNLQKLHALLGENWKQKIKLWEIFRKSAKLQSVEEAVLKQLEKLEIKDLWREKPKEISLTESFEISRTAQEIIKLAPEKIDIIFSKHGETLRFSGLPFARVRKSFSEEKTWFGIERNRQILNEKSREDFFDLLENLELYRRFDSPNRRHALFRLAPEAWLEAVLRRNIKLLDANLILSPIYNQFRTSNDKIDLLALRRDGRLVIIELKVSPDREMVFQAADYWRKIELQRRKGNLQTAKVFGDLEIADAPTLCYLVAPTLSFHYDFEFLSKTVSPEIEIYRFDLNENWREDLKVM…	421	USER
				2	Ga0136619_103052821 hypothetical protein												FALSE			200	zzz2877		108.852	88	0							NILEILPKTSTVRELKSLRVSDLWREVSKKLILPKTAEASETACRIMEISPEEMDVIFSKQGETLRFLGVPFARVRKILGIEKAWFGIEKNRRPLGEDSFADLAELIENLKKNRRPNPQEKRHELYRLSPESWLESILRRNIKLLDANLILSPIYNQFRTSADKIDLLALRKDGRLVIIELKTSPDREMLFQAADYWRKI	200	USER
				2	Ga0136619_102765571 hypothetical protein												FALSE			201	zzz2869		109.505	93	0							RMLGKGNAWFGIDREKRPLTDKSWAELLQLLTNLEAYRRSDTPAKRHDLYRLSPESWLEAILRRNIKLLDANLILSPIYNQFRTSADKIDLLALRKDGRLVIIELKTSPDREMLFQAADYWRKIELQRRLGELKKAKAFGDLEIIDKPALVYTVAPALSFHRDFEYFAKMLSKEIELWRFELHENWLEDLKVIARKNYSG*	201	USER
				2	Ga0136619_102334011 hypothetical protein												FALSE			206	zzz2861		109.57	93	0							LPFARVRKVYDREKVWFGIERSRQILAEDNEKDLLELVENLRIYRRSDSPNKRHAFYSFAPEAWLEAVLRRNIKLLDANLILSPLYHQFRAGQDKIDLLALRKDGRLVIIEIKVAPDREMIFQAADYWRKIELQRRSGNLHKARIFGDTEIADKPTVVYLVAPTLSFHRDFNFLAGTISPEIEIHRFNLAENWRERLKVLERKRI*	206	USER
				2	Ga0136619_101317522 hypothetical protein												FALSE			246	zzz2835		106.431	109	0							STAENAELSRTASEIIKLAPEMTDVLYTKHGETLRFFGLPFARVRRVGEAEKAWFGTKRERQILNETTRAEFYDLLENLEIYRRFDSPNKRHDFFRLAPEAWLEAALIRNINLLDGNLILSPIYNQFRAGADKIDLLALRRDGRLIVIELKVAPDREMIFQAVDYWRKIELQRRSGNLQAAKIFGDLEISDQPTLVYLVAPTLSFHRDFAFLSRTVAPQIEIYRFDLNENWRENLKVMKVSKLEK*	246	USER
				2	Ga0136619_101103562 hypothetical protein												FALSE			293	zzz2826		105.421	114	0							LHTLLRESWRAKIYVKEISRQDAKKRRKEILEIPSITFNNLWREKPPKISLTENTELSETATEIIKLAPEKIDVIFTKHGETVRFFGLPFARVRRFADVEKAWFGIERDKRILNENSRAEFFHLVENLEIYRRFDSPNKRHALFRLAPEAWLESLLRRNIKLLDGNLILSPIHNQFRSANDTIDLLALRRDGRLIVIELKVAPDREMIFQAVDYWRKIELERRSGNLGKAKIFGDLEISNEPTLVFLAAPTLSFHRDFEFLSKTVSPEIEIYKFSLNENWRENLKVMKVYKV*	293	USER
				2	Ga0136619_100201882 hypothetical protein												FALSE			509	zzz2783		105.421	114	0							MENPENIFIETSALLKSRNEWLLIGQSGKTFALERDEIELTFERGRIILGFLGEKGFQIWRVANCRVKDEKIIFDVTRNFEKEREKIQLVPRILARALGDAVELARLEKANQIARLIVSETQNSKLIRVALNEENGRFAHIIFETASGEQMAALADVAEQATPELFLTTAILWLAQLERRKKKPVSKMWILTEKKQTKNLQKLHALLRENYQRQIKLWEISRKGTKARTDEENSLKEVASLKIKDLWRAKKSKILLETSFEVSRTAREIISLAPEKTDFLFTKNGESLRFRGLPFARVRKVLNEEKVWFGIEKNKQILNETSRREFFELLENLEIYRQFNSPNKRHVLFRLAPEAWLEAILRRNIKLLDKNLILSPVYNQFRASSDRIDLLALRKDGRL…	509	USER
				2	Ga0136617_108515321 hypothetical protein												FALSE			232	zzz2487		107.654	104	0							QKLHALLREPVKGQITIFEILPKTSTVRELKSLRVSDLWREVSKKLILPETVEASETARRIMEISPEEMDVIFSKQGETLRFLGVPFARVRKILGVEKAWFGVEKNRRPLSENSFDDLAVLIENLRKYRRPNPAEKRHELYRLSPESWLESILRRNIKLLDANLVLSPIYNQFRTSADKIDLLALRKDGRLVIIELKTSPDREMLFQAADYWRKIELQRRRRELKKAKAFGD	232	USER
				2	Ga0136617_106555801 hypothetical protein												FALSE			272	zzz2440		107.79	105	0							AERKQARNLQKLLGLLNENAAARLRLFELSGTSAELSLKELGRPGARSLWREKPKKISLPAEIQPSDTASRIIGLSPDKTDVIYSKQGETIRFLGLPFARVRTMAGHEKAWFGIDRVRRPLDEEMWGDLAALVGDLETYRSGETSNKRHEFYRMSSEAWLESILRRNIRQLDANLILSPIYNQFRASADKIDLLAIRRDGRLIIIELKTSPDREMVFQAADYWRKIEIQRRRGELARVRAFGDLEILDKPALVYAVAPALSFHRDFGYFART	272	USER
				2	Ga0136617_103152441 hypothetical protein												FALSE			405	zzz2372		105.832	113	0							IRLVSRISANELSLTVELARLQKANETARTITETFPHLKLIRVALNAENGRFAQIIVESKSGEQTAILSDVSEILTSETLLTSAILWLRKLQTRIKKPVGEIWIAGEKRQARNLQKLHALLREPVKSQIKIFEILPKAPNIRELKSLKISDLWRGTSKKLVLPETVKTSETACRIIEFSPEEIDVVFSKQGETLRFLGLPFARVRKILGIEKAWFGINRNRRSLTEDSFGDLADLIENLKIYRCPKPSDKRHELFRLSPESWLESILRRNIKLLDANLILSPIYNQFRTSADKIDLLALRKDGRLVIIELKTSPDREMLFQAADYWRKIELQRRRGELKKAKAFGDLEILDKPALVYTVAPALSFHRDYELFAKMLSREIEIWRFELHENWRENLKVIA…	405	USER
				2	Ga0136617_102724821 hypothetical protein												FALSE			467	zzz2361		106.054	112	0							ADELREIVASCHEWLLVREIGPTFPLDKDEIGIFDDGKKAHFGFVDDKGFHSWRLNGFAHDGGQIEIDVAGSFARNRETMRLVPRILASQLAAEIERARLQKANEMAELIPVNFHGSKPGRVALNEANGRFAQINFDTAEKIPMAAIADVTGSLTVESIFTAAILWLEKLGLRKKKPVNDIWIMCEKRQATNARKLHALLGERWKSKITIIEILRRDDPPRLVELPKRKIRELWREKATKLTLPGTAKPSKTSQRITDLSPENIDIIYSKQGETLRFKGLPFARVRVLLGIEKGWFGVGRERRILTDENWDDLEELVETLDMHRSHLSSNKRHEYYRTGPEAWLESILRRNINLLDANLILSPIYNQFRSSNDKIDLLALRRDGRLVIIELKTQPDREM…	467	USER
				2	Ga0136617_101109471 hypothetical protein												FALSE			270	zzz2291		106.945	109	0							AVTPKIRELSSLKVSDLWRGKAKKLILPADVEKSETAQAIIALSPEKIDVIFSKQGETLRFLGLPFARVRRMSGKERAWFGIDRKRRPLTDKSWSELLQLLEQLDTYRRPDTAGKRHDLYRLSPESWLEAILRRNIKLLDANLILSPIYNQFRTSADKIDLLALRKDGRLVIIELKTSPDREMLFQAADYWRKIELQRRRGELKKARAFGDLEIIDKPALVYTVAPALSFHREFEYFAKMLSKEVELWRFELHENWREDLKVIARKNYNR	270	USER
				2	Ga0136617_100558803 hypothetical protein												FALSE			508	zzz2240		105.421	114	0							MENLENIFNETNALLQSRNEWLLIVQSGKTFALERDEIELTFERGKLILGFLGEKGFQIWRVTDCHKKGEKIIFEVTRNFEKERGKIQLVPRVLASDLGDAVELARLEKSNQIAHLIVSEIKNSKVVRVSLNEENGRFARIIFETASGEQTAALADVADQVTPELFLTTAILWLVKLEKRKKKPISMIWVLTEKKTTKPLQKLHALLRENCQRQVKLWEIYRQGAKTQMVKESSLKEVASLRISDLWRAKKSKTLLKKSFEISQTAQEIISCAPGKIDFLFTKNGESLRFLGLPFARVRKMPNEEKAWFGIEKNKQILSETSRQEFFDLLENLKTYRQFDSPNKRHALFRLAPEAWLEAILRRNIKLLDANLIFSPLYNQFRAAADRIDLLALRQDGRL…	508	USER
				2	Ga0136617_100527273 hypothetical protein												FALSE			494	zzz2237		105.421	114	0							MNDENVFSEINALLAAGSEWLLVHSSGKAFALKRDEIEIKFERGKIILGFLDEKGFQIWRVAGYKLVQEKLTLDLTRNFGRTREKINFVPRLSAKESGVAVELARLETANQLAALIVAENPQSKLLRVALNKEHGRFAHIIFQNAGKNQIAVLADVSELATPENLLTGAILWFTKLQRRRKNPVNTIWILAEKKLYKNLLKLHALLRENWQRNILIKEVSREDAKAQRPEIKETPAIAFGNLWREKPPKISPANAETSRTASEIIKLAPEKIDIIHTRHGETLRFFGLPLARVRKIGDAESAWFGTGREKRILNETTRTDFFELLENLEIYRRFDSPNKRHDFFRLAPEAWLEAMLRRNIKLLDKNLILSPIHNQFRAAADKIDLLALRADGRLTVIEL…	494	USER
				2	Ga0136617_100415752 hypothetical protein												FALSE			512	zzz2229		105.421	114	0							MNLENALDEIAKFLDSKNEWLLIHLSGKTFALERSEIELTLKHNKIIIGFLDEKGFQLWRVTDYKIENEKITLDLIRNFEKEREKVRLVPRISAGELSETVELARLEKANRIARLLIEENRGAKLVRVALNEKTGRFAQIIFEDSNGKQIAALADVSDVVTPENFLATAILRLARLENRKKKSTNEIWILIEKKRARNLQKLHALLGENWKQKIKLWEIFRKSAKLQSVEEAVLKQLEKLEIKDLWREKPREISLTESFEISQTAQEISKLAPEKIDIIFSKHGETLRFLGLPFARVRKSFSEEKTWFGIERNRQILNEKSREDFFDLLENLELYRRFDSPNRRHALFRLAPEAWLEAVLRRNIKLLDANLILSPIYNQFRTSNDKIDLLALRRDGRLV…	512	USER
				2	Ga0136617_100337323 hypothetical protein												FALSE			493	zzz2218		106.232	112	0							MVTREDIAADLSALLDPHFEWLVIRDSGKTFPIHKTEIEILCDEKKILFGIQGDKGFRAWRIEEFSVAGEEIKLGLAADFGREKETIRLIPRASARELSLNIERERLAKANEIAAIIVEQNAHTKLIRVALNKGNGRLAQIIIEDLAGVQTAVLSDVSEISTPETLLTTAILWLEKLQQRRKKPIDTLWIVSEKNNARNLQKLHSLLNRPSKSRLKIVEISRNAAGPKIRDLASLKVSDLWREKSKRLILPADIEKSETAMAVTALSPEKIDVIFSKQGETLRFLGLPFARVRRMLGKGNAWFGIDREKRPLTDKSWAELLQLLTNLEAYRRSDTPAKRHDLYRLSPESWLEAILRRNIKLLDANLILSPIYNQFRTSADKIDLLALRKDGRLVIIELK…	493	USER
				2	Ga0136617_1000058719 hypothetical protein												FALSE			494	zzz2163		105.832	113	0							MVSSGNIAAELSALIDSHFEWLIVRESGKTFAVQKPEIEIVCEERKILLGFPGDKGFRAWRVEGFSVEGGEEIELNLAANFARDNEKIRLIPRASALEFSLNIELARLAKANEIAAVIAKTFPGIRLFRVALNAGNGRLAQIILESKSGDRTAALSDVSAILSPETFLTTAILWHAKLRQRRKKPIGEIWMVSERKYARNLQKIRALLNEAAKADLKIFELSPKAAQPQLRELPGLKLSDLWREKPKKLVLPAVIEISETAKAILAVSPEKIDVIFSKQGETLRFLGLPFARVRKILGKEKAWFGIDRERRQLTDRSWCDLLDLVENLENYRRSDSPGKRHELYRLSPESWLEAILRRNIKLLDTNLILSPIYNQFRTSADKIDLLALRKDGRLVIIEL…	494	USER
				2	Ga0136618_103610191 hypothetical protein												FALSE			208	zzz1977		109.567	60	0							KLHALLRENWKSKICVKEISRQDAKRQSEQIRSKRNLNIEDLWREKPSKIQSSSKTKVSRAAAEIVKLAPDKIDFVVTRHGETLRFFGLPFVRIRVISATEKVWFGTEPAKHILNEQRREEFFELLETLETYRQFDSTNKRHEFFRLAPEAWLEAILRGNIKLLDGNLILSPIHNQFRAAGDTIDLLALRRDGRLVVIELKVAPDREM	208	USER
				2	Ga0136618_103077161 hypothetical protein												FALSE			227	zzz1963		107.457	105	0							TKARTDEENSLKEVASLKIKDLWRAKKSKFLLETSFEVSRTAREIISLAPEKTDFLFTKNGESLRFRGLPFARVRKVLNEEKVWFGIEKNKQILNETSRREFFELLENLEIYRQFNSPNKRHALFRLAPEAWLEAILHRNIKLLDRNFILSPVYNQFRASADRIDLLALRRDGRLVIIELKVSPDREMIFQAIDYWRKIELHRRQGNLQTAKIFGDMEIVDEPSIVY	227	USER
				2	Ga0136618_102302652 hypothetical protein												FALSE			225	zzz1947		107.519	104	0							DRVFTRHGETLRFFGLPFARVRKIGDTERAWFGTEREKRMLNDATRAEFFDLMENLEIYRRSDSSNKRHDFFRLAPEAWLEAILRRNIKLLDGNLILSPIHNQFRHAADKIDLLALRTDGRLIVIELKVEPDREMIFQAADYWRKIELQRRGGNLRQANIFGDTEIANAPTLVYLVAPTLSFHRDFAFLSKTVSPQIEIYRFDLNENWRENLKVMKVLEVKSEK*	225	USER
				2	Ga0136618_102113421 hypothetical protein												FALSE			280	zzz1942		105.814	113	0							AEKKLYKNVRKLYALLRSGWKSKIYVKEISRQRARGQREEILEIPPIAFDNLWREKPPKISLTQNTVLSATAAEIIKLAPEKIDVIFTKHGETARFFGLPFARVRRIADAEKAWFGIGRERRILNENSRAEFFDLVENLETYRRSDSPNKRHDFFRLAPEAWLESLLRRNIKLLDGNLILSPIHNQFRAANDTIDLLALRRDGRLIVIELKVAPDREMIFQAVDYWRKIELQRRSGNLRKAKIFGDLEISDEPTLVFLAAPTLSFHRDFAFLAKTFSPEI	280	USER
				2	Ga0136618_100025326 hypothetical protein												FALSE			497	zzz1809		105.421	114	0							MNLENALDEIAKFLDSKNEWLLIHLSGKTFALERSEIELTLKHNKIIIGFLDEKGFQLWRVTDYKIENEKITLDLIRNFEKEREKVRFVPRISAGELSETVELARLEKANRIARLLIEENRGTKLVRVALNEETGRFAQIIFEDSNGKQIAALADVSDVVTPENFLATAILRLAKLESRKKKPINEIWILVEKKRAKNLQRLHALLDENWKGKMKLLEISRKGAKVQSVEESILKPLNKLEIKNLWREKPKQISLTESFGISQTAQEIIKLAPEKIDIIFSKHGETLRFSGLPFARVRKSFSEEKTWFGIERNRQILNEKSREDFFDLLESLELYRRFDSPNRRHALFRLAPEAWLEAVLRRNIKLLDANLILSPIYNQFRTSNDKIDLLALRRDGRLV…	497	USER
				2	Ga0136616_104193101 hypothetical protein												FALSE			202	zzz1643		108.133	83	0							AKIYVKEISRQDAKKRRKEILEIPSITFNNLWREKPPKISLTENTELSETATEIIKLAPEKIDVIFTKHGETVRFFGLPFARVRRFADVEKAWFGIERDKRVLNENSRAEFFHLVENLEIYRRFDSPNKRHALFRLAPEAWLESLLRRNIKLLDGNLILSPIHNQFRSANDTIDLLALRRDGRLIVIELKVAPDREMIFQAV	202	USER
				2	Ga0136616_103381021 hypothetical protein												FALSE			228	zzz1624		108.598	82	0							KKKPVSKMWILTEKKQTKNLQKLHALLRENYQRQIKLWEISRKGTKARTDEENSLKEVASLKIKDLWRAKKSKFLLETSFEVSRTAKEIISLAPEKTDFLFTKNGESLRFRGLPFARVRKVLNEEKVWFGIEKNKQILNETSRREFFELLENLEIYRQFNSPNKRHALFRLAPEAWLEAILRRNIKLLDRNLILSPVYNQFRASADRIDLLALRRDGRLVIIELKVSP	228	USER
				2	Ga0136616_103196331 hypothetical protein												FALSE			235	zzz1619		108.735	98	0							QKLLGLLNENAAARLRIFELSGSSADLSLKELRRPGARSLWREKPKKISLPAEIRPTDTASRIIELSPDKTDVIYSKQGETIRFLGLPFARVRTMAGHEKAWFGIDRVRRPLDEETWGDLAALVGDLETYRSGETSNNRHEFYRMSSEAWLESILRRNIRQLDANLILSPIYNQFRASADKIDLLAIRRDGRLIIIELKTSPDREMVFQAADYWRKIEIQRRRGELARVRAFGDL	235	USER
				2	Ga0136616_102499712 hypothetical protein												FALSE			207	zzz1602		109.538	91	0							ARVRTVASDERAWFGVDRDRRPLNESTFPALIELVAELDTYRSAVSANKRHEFYRASPEAWLESILRANIRRLDANLILSPLYNQFRTSSDKIDLLAIRRDGRLVIIELKTSPDRETVYQAADYWRKIELQRRRGELARIRAFGDMEILDKPALVYAVAPALSFHPDFGLFARSLRKDLEVWRFELHENWRAAIKVLQRRSVTENS*	207	USER
				2	Ga0136616_102256911 hypothetical protein												FALSE			287	zzz1595		105.421	114	0							ETVWILAEKKLYKNLRKLHALLRESWKSKIYVKGISRQDAKAQREEILETPPITFNNLWREKPPKISLTENTELSETAAEITKLAPEKIDAIFTKHGETVRFFGLPFARVRRFADVEKAWFGIGREKRILNENSRAEFFDLFENLETYRSFDSPNKRHEFFRLASEAWLESLLRRNIKLLDGNLILSPIHNQFRAAKDKIDLLALRRDGRLIVIELKVAPDREMIFQAVDYWRKIELQRRSGNLRKAKIFGDLEISDEPTLVFLVAPTLSFHHDFEFLAKTVSPEIE	287	USER
				2	Ga0136616_100801991 hypothetical protein												FALSE			227	zzz1549		106.907	107	0							PEKIDVIFTKHGETVRFFGLPFARVRRFADAEKAWFGIERDKRILNENSRSEFFDLIENLEIYRRFDSPNQRHDFFRLAPEAWLESLLRRNIKLLDGNLILSPIHNQFRAANETIDLLALRRDGRLIVIELKIAPDREMIFQVVDYWRKIELQRRSGNLRKAKIFGDLEISNEPTLVFLAAPTLSFHRDFAFLAKTVSPEIEIYKFGLNENWRENLKVMKVSKVEK*	227	USER
				2	Ga0136615_103640261 hypothetical protein												FALSE			209	zzz1347		108.409	93	0							RQGAKAQAIEESSLKKAAIVEISDLWRAKKSKPLLEKSFEISRTVREIISFAPEKIDFLFTKNGSSLRFLGLPFARVRKMPNEEKAWFGIEKDKQILGETSREEFFDLLKNLEIYRQFDSPNKRHALFRLAPEAWLEAILRRNIKLLDANLILSPIYNQFRASADRIDLLALRQDGRLIIIELKVSPDREMIYQAIDYWRQIELDRRQE	209	USER
				2	Ga0136615_103073431 hypothetical protein												FALSE			233	zzz1336		105.673	113	0							PKISLTENTDLSQTATEIIKLAPEKIDVIFTKHGETVRFFGLPFTRVRRIADVEKAWFGIEREKRILNENSRAEFFGLFENLETYRRFDSPNKRHEFFRLAPEAWLESLLRRNIKLLDGNLILSPIHNQFRHANDTIDLLALRRDGRLIVIELKVASDREMIFQAVDYWRKIELERRSGNLGKAKIFGDLEISNEPTLVFLAAPTLSFHRDFEFLSKTVSPEIEIYKFSLSEN	233	USER
				2	Ga0136615_101991681 hypothetical protein												FALSE			305	zzz1304		106.297	111	0							AERKQARSLQKLIGLFNESAAARFRLFEIVNDAEAPRLKELKTIGRRSMWREKPNKLSLPSGVEPSETAARILALAPKNTDIIFSKQGETIRFLGLPFARVRTVASDERAWFGVDRDRRPLNESTFPALIELVAELDTYRSAVSANKRHEFYRASPEAWLESILRANIRRLDANLILSPLYNQFRTSSDKIDLLAIRRDGRLVIIELKTSPDRETVYQAADYWRKIELQRRRGELARIRAFGDMEILDKPALVYAVAPALSFHPDFGLFARSLRKDLEVWRFELHENWRAAIKVLQRRSVTENS*	305	USER
				2	Ga0136615_101450161 hypothetical protein												FALSE			373	zzz1285		107.693	101	0							FLDEKGFQIWRITDFKIENEKMMLELTRNFEKEREKIRLVPRVSASELSETVELARLEKANNIASLLIAENRAAKLVRVALNEKNGRFAQIIFENSKGEQIAVLADISEIVIPENFLSTAILWLTKLENRTKKPINEIWILTDKKRAKNLQKLHALLGGSWKEKIKLWEISRKDAKAQSASDSVLKRLKKLEIKDLWREKPKDIALTESFEISRTAQEIINLAPEKIDLLFTRHGETLRFYGLPFARVRKISGEEKTWFGVERNKQILNENSREDFFDLLNNLQIYRRFDSPNKKHALFRLAPEAWLEAILRQNIKLLDANLVLSPIYNQFRASTDKIDLLALRRDGRLVIIELKVSPDREMIFQAADYWRKI	373	USER
				2	Ga0136615_100170383 hypothetical protein												FALSE			496	zzz1213		105.584	113	0							MNLETALAEITKTLAAHNEWLLIHESGKSFALQTKEIEFNLERGRIILGFLDEKGFQVWRVASYQSESEKLRLEVTRNFGRDSERIRFVPRASAAELGAAVELARLEKANQIAALIVAENPLSKLVRVALNETNGRFAEIVFQDAKKKRIAALADVSAVVTPENVLTTAILWLAKLQARTKNPVNEIWILAEKKPYKNLRKLHALLREDWKSKICVKEISRQGAKAQSEQIISKRNLNIADLWGEKPPKIQSASDAKLSRAAEEIVRLAPEKIDFVLTRHGETLRFFGLPFARARITGETEKVWFGTEPAKRILNERTREEFFELLETLETYRRFDSANKRHEFFRRAPEAWLESILRRNIKPLDGNLILSPIHNQFRAAGDTIDLLALRKDGRLVIIE…	496	USER
				2	Ga0136615_100150894 hypothetical protein												FALSE			513	zzz1206		105.421	114	0							MNLENALDEIAKFLDSKNEWLLIHLSGKTFALERSEIELTLKHNKIIIGFLDEKGFQLWRVTDYKIENEKITLDLIRNFEKEREKVCLVPRISAGELSETVELARLEKANRIARLLIEENRGTKLVRVALNEETGRFAQIIFEDSNGKQIAALADVSDVVTPENFLATAILRLAKLENRKKKSINEIWILIEKKRARNLQKLHALLGENWKQKIKLWEIFRKSAKLQSVEEAVLKQLEKLEIKDLWREKPREISLTESFEISQTAQEISKLAPEKIDIIFSKHGETLRFLGLPFARVRKSFSEEKTWFGIERNRQILNEKSREDFFDLLENLELYRRFDSPNRRHALFRLAPEAWLEAVLRRNIKLLDANLILSPIYNQFRTSNDKIDLLALRRDGRLV…	513	USER
				2	Ga0136615_100102171 hypothetical protein												FALSE			426	zzz1199		107.584	101	0							MNLENSFAEITKKLNSHNEWLLIGASGKSFPLQRGEIEFTFEREKIIFGFLSDAGFQIWRVADCQIEPEKITLDLTRNFGRELEKIRLVPRIPASELDRVVELARLEKANQIARLIVAETRGTKLLRASLNEENGRFAQIIFEKFEKSDKKQIAVLADVADSATPENLLTTAIVWLAKLENRKKPIETVWILAEKKLYKNLRKLHALLRESWRAKIYVKEISRQDAKKRRKEILEIPSITFNNLWREKPPKISSTENTELSETATEIIKLAPEKIDVIFTKHGETVRFFGLPFARVRRFADVEKAWFGIERDKRVLNENSRAEFFHLVENLEIYRRFDSPNKRHALFRLAPEAWLESLLRRNIKLLDGNLILSPIHNQFRSANDTIDLLALRRDGRLIV…	426	USER
				2	Ga0136613_105452091 hypothetical protein												FALSE			208	zzz1008		107.878	98	0							KGTKARTDEENSLKEVASLKIKDLWRAKKSKFLLETSFEVSRTAREIISLAPEKTDFLFTKNGESLRFRGLPFARVRKVLNEEKVWFGIEKNKQILNETSRREFFELLENLEIYRQFNSPNKRHALFRLAPEAWLEAILHRNIKLLDRNLILSPVYNQFRASADRIDLLALRRDGRLVIIELKVSPDREMIFQAIDYWRKIELHRRQG	208	USER
					Ga0136611_100926282 Endonuclease NucS| RecB family												FALSE			361	zzzzz87		63.9205	88	0							MPIEVGIWRLSNRKPEKLNISVIDNEKLLEDAIVGDLSILSSQLMLIGRQVSTAFGKFIDILAMDINGNLSIIELKKNRTPREVVAQLIDYASWVQTLSHEEIAAIYSDKNHGKKLEEGFANAFEISLPEQINQSHELIVISAELDSSTERIINYLSDNFGVPINAVFFRFFNDEGRNYLSRTWLIAPEEVERKVSKSRARKGSETWNGRDFYISLGEGEHRNWNDCRKYGFVSGGQGKWYSQTLNLLFPGSRVFINIPKTGYVGVGTVKDVAVPVKDFKVMINGKEVSILDAPIEALQMDENAENLDLCEYLVRIDWVKAVSKSEAYWEKGLFAIQHTACRLTSSFTIEKLSQHFNLDD*	361	USER
					Ga0136611_100411902 Endonuclease NucS| RecB family												FALSE			364	zzzzz49		71.6042	48	0							MAIWRMSDEGPVPLSFGSLDLEHRLEDMVVADPSLTGMDLMVVGRQVRTAFGGNIDVVAVDVDGHVHVLELKRGRTPRDVVAQAPDYGSWAQGLTLDAVSAIYAEQHDGSFDENFADRFGAPVPDLFNSDQQLTIVASELDPASDRIVAYLAEQYSVPINAVFFRHFVDGTSEYLARTWLIPPEEAETRPIRYGGTATKVRPWNGRDFYVVLGNVEQGAHRWEAGRAYDFVGAGGGTWYWKPLRNLTPGKRVFAYVGGAGYVGIGEVTGAMVPLRELRVERNGSPVNVIDQPEVPAIMRERALSHDEDVTEFAVPVRWLAQRHVGDAVSDRGIFASQVTVCKLRDERTIELVTVALGVEDLEA*	364	USER
					Ga0136611_100394376 Endonuclease NucS| RecB family												FALSE			301	zzzzz48		55.9	10	0							MTSGGPVPVQFARLATEESLESMIVKDPTVLGSDLMFIGRQVKTDYGGYVDVLAVDADGHVHVLELKRDRTPREVVAQVIDYGSWAKDLTLDQVTAIFALQHDIEFEDAFAEHFAAPVPDVFNADQQLTVVAAALDPASDRIITYLAQRYSVPINAVFFRYFADGDSHFLARTWLMAQEQAETRKTGPTTTSKVRPWNGRDFYCILGTLENHSERWNVGRRYGFVGAGGGAWYWKTAQPQRGKARPCVRRWCGLRRNRGGHRADGSPPGPGGVGRRLCRASRRPARDTSLDDRARPLTRR*	301	USER
					Ga0136613_101195261 hypothetical protein												FALSE			274	zzzz911		72.386	57	0							MPVKFGLWRVDSESVVQVPPSGIGSEERLEEIIEERIDILGLGDLFLLGRQVITDFGKRIDLLAIDAQGDLHAVELKKDRTPREVVAQALEYGFWIQSLSFEDIGELYAKYNKGEDFDSAFTSHFEADLPDAINNSHNLVVVATGMDTSTEQIIEYVRGYGVPVNVLFFEYLQDGDREYLARSWLTDPELESAVGRSGKKQAPWNGIDFFVALGENQHRNWDDMRRYGFVSAGHGDKYRKAMSNLFEGARVWAYIPQTGYVGVGEVIASSVPVA	274	USER
					Ga0136613_100448404 hypothetical protein												FALSE			371	zzzz869		69.9737	76	0							MTVRFGLWRVDGEVVAQVDASTISSEDRLEGIIERRVEILGLGRLFLIGRQVVTRTGKRIDLLAMDAKGDLYVVELKKDRTPRDVVAQALEYGNWAQALSFEEIRDLYALHHDGEDFSSDFASYFEADLPDAVNTGHHLVVVATGLDLSTERIVEYVRGYGVPINVLFFQYLRDGDREYLARSWLDDPIDAVVPTGRTKKQEQWNGRDFFVAVGEDEHRNWDDMIRYGFVSAGHGEKYRKAMANLFEGARAWACIPGTGYVGVGRVVTPAVGISDFAVQVDGRDVPILEAPLSATNMGEDADDPELSEYLVRVKWITTRSRGRALWEKGMFANQNVVAKLRQAFTLQRLNEEFELGDAAHDEPGSAVART*	371	USER
					Ga0136613_100234143 hypothetical protein												FALSE			363	zzzz854		69.2025	79	0							MPLNFGLWRVDGETVTKVETASLSAEERLEDFVESQIDILGLGDLLIVGRQVITDFGKRIDLLAIDAQGDLHVLELKKDRTPREVVAQALEYGFWIVDLSYEDIAEIYATHHDGEDFASGFSSHFEADVPETINAAHRLIIVASRMDQSTEQIVNYLGRNDVPINVLFFEYLVDGDREYLARTWLADPETTAGGGGGTTKKQPPWNGTDFFVAVGENDDHRNWDDMRRYGFVSAGHGEKHRRAMGNLFVGARIFAAIPGTGYVGVGEVIDEAVRINDFLVEHDGERLPILRAELKASNMDEDAESEELSEYLARIKWIDVRDRDDAVWEKGMFANQNVVAKLRQPFTLQRLAEHFDLESSGE*	363	USER
					Ga0136612_105046571 hypothetical protein												FALSE			204	zzzz616		72.8696	23	0							DLLAMDTEGNLTVIELKKNRTPREVVAQLLDYASWVQDLSNDDIATIYSEKNPGKKLEQGFDEAFGISLPEMINQSHELIVVASELDPSTERIIAYLTDNFGVPINAVFFRYFREQDFDYLARTWLIAPDEAERKVSQAHTKKGSEAWNGRDFYVSLGEGEHRTWADCRRYGFISGGQGKWYSQTLKSLFPGARVFAHIPETGY	204	USER
					Ga0136612_100029258 Endonuclease NucS| RecB family												FALSE			310	zzzz415		68	80	0							MPIEVGIWRLGDKVEKVIMSSIESESRLENALVEDLSILSSQLILLGRQVATSYGKFVDMLAMNSAGNLSIIELKKNRTPREIVAQLLDYASWAQSLSYDDIAAIYSEKNQGKKLEEGFDDAFGASLPEQINQSHELIVVASDLDASTERIINYLADNYGVPINAVFFRFFRDGDRDYLTRTWLIDPEEAERKVSKSTIKKGSEPWNGRDFYVSLGEGAHRNWDDCRKYGFVSGGGGKWYSQTLKLLFPGSRVFVNIPKTGYVGVGTVKEHSVPVRDFKVEVDGLEKPILDVPLRAPEMGERSDDLDLC*	310	USER
					Ga0136611_103279541 hypothetical protein												FALSE			331	zzzz181		71.1884	69	0							MPLEIAFWRVDGAPKRLSPENVHLEKYLETVLEADLGVVGLDVLVIGRQVATPQGGVIDLLAINRSGELLVLELKRAKTPRDVVAQVLDYGSWVGTLDYDAIDAICQKHAAKSLDEAFTERFGDELPETLNTNHHLYVVAADLDPSTERIVNYLADRGVHINALLFRYFEDDGRKYVARGWLIDPKQAVLKAQGGSKSPPVPWDGVSFYVNVGEGPSRSWNDGRKYGFVSAGGGTMWKRAIERLQPEDVVYPYVTGFGYVGAGRVLAPAQLAAEFQVQAAGSWRPLKEVPLEAADMFGRSDNPETSEYVVRVDWAHAVPTSEAVWQTGMFA	331	USER
					Ga0136611_102802842 Endonuclease NucS| RecB family												FALSE			275	zzzz168		65.6154	26	0							MPVEMAIWRMTPGGPQPVQFARLATEERLESMIANDPTILGSDLMFIGRQVVTDYGGYVDILALDVDGHVHVLELKRDRTPREVVAQVIDYGSWAKDLSLDQVRAIFALHHDGDLEDAFAERFGAPIPDVFNADQQLTVVAAALDPASDRIITYLAERYGVPINAVFFRYFADGGAHYLARTWLMAQEQGETRKPRPSPGKVRPWNGRDFYCILGTVENHSERWDIGRRYGFVGAGGGAWYWKPLRNLLLGNRVFAYVGGVGYVGIGEVTGPMVP	275	USER
					Ga0136611_102272901 Endonuclease NucS| RecB family												FALSE			273	zzzz152		73.5	64	0							MPLEVGLWRIDGTMPVKVMPSGVPLESQLEIMIEADPTILGTPLLLIGRQVPTDYGKFIDLLAVDDEGTLHVLELKRDRTPREVVAQVLDYGSWVQALTDEQVRNLYGDYKPGEALEQAWSDIFGGNPPDELNTEHKLTVVASDIDPATERIIEYLAGMNVPINVVFFRYFSDDGRAYLARTWLLDKTRAINKGGGKAKASSKEMWNEQDWYASFGEFTPGRNWDDARQYGFISAGGGEWFSKTLKKLPIGARVFVCIPKTGYVGSSNLRGK*	273	USER
					Ga0136611_101917542 Endonuclease NucS| RecB family												FALSE			360	zzzz135		71.2063	63	0							MPIRHAIWKVSAQPEQLMEAQLPSEQLLETMICAAPRILSDQWMLIGRQEDTGFGGRIDLLALAPDGALVLIELKRNRTPREVVAQAIDYAVWVDALTSDEIAAIYGRFAPGRDLASEFRARFGQALDEDTLNQSHQIIIVAASLDASTERIVKYLNDRGIGLNVLFFQVFDTGGQQLISRAWLLDPVQTQVSAAVTPHREKEPWNGEFYASFGADGDRSWSEAVRYGFISAGGGAWYTNTLNLLNVDDRVWVKSPRHGFIGVGRVKGKAQRAVDFVIRTHEGERPALDVLTEGAYYREQADDPEQSEYFVPVAWDRTVPLDQAVSEIGLFGNQNTVCRPMTPKWRHTVERLKERFRVE*	360	USER
					Ga0136640_103357351 Endonuclease NucS| RecB family												FALSE			212	zzz7986		71.8333	18	0							EVGIWRLGDKPERINMSAIESESKLEDTLVGNISILSPQLMLIGRQVSTAYGKFIDMLAMDAEGNLTVIELKKNRTPREVVAQLLDYASWVQALSNDDIATIYSEKNPGKKLEQGFDEAFGISLPEMINQSHELIVVASELDPSTERIIAYLTDNYGVPINAVFFRYFREQNFDYLARTWLIAPDEAERKVSQAHTKKGSEAWNGRDFYVSL	212	USER
					Ga0136640_102975341 hypothetical protein												FALSE			228	zzz7976		72.381	63	0							FIDMLAMDVSGNLFIIELKKNRTPREVVAQLIDYASWVQSLSYEDIAAIYAEKNFGKKLEEGFDDAFGASLPEQINQSHELIVVASELDPSTERIINYLADNYGVPINAVFFRFFRDEGRDYLARTWLIAPEEAERKASKSKVKKGSEAWNGRDFYVSLGEGEHRTWEDCRKYGFISGGQGKWYSQTLKLLFPGSRVFVNIPKTGYVGVGTVKESAVPVKDFKVVLDE	228	USER
					Ga0136640_100787983 Endonuclease NucS| RecB family												FALSE			227	zzz7895		67.8378	37	0							MTVRFGLWRVDGEVVAQVDASTISSEDRLEGIIERRVEILGLGRLFLIGRQVVTRTGKRIDLLAMDEKGDLYVVELKKDRTPRDVVAQALEYGNWAQALSFEEIRDLYALHHDGEDFSSDFASYFEADLPDAVNTGHHLVVVATGLDLSTERIVEYVRGYGVPINVLFFQYLRDGDREYLARSWLDDPIDAVVPTGRTKKQEQWNGRDFFVAVGEDEHRNWDDMIRY	227	USER
					Ga0136640_100457242 Endonuclease NucS| RecB family												FALSE			364	zzz7874		68.3333	81	0							MPIEMALWRLDGNETVPVGSSSLATEKRLEEILEGNIDILGLDRLLVIGRQVPTSWGKFMDLLALDPQGDVYVIELKRDRTPREVVAQALDYGSWVNDLDYQGLAEIWAGYAAKSVEGFGEALKEAFGEDLEELNGSHKLIIVASELDPSTERIVEYLSAFEVPVSVVFFRYLKDGEREYLARSWLASPTEAETKATRSKKRPWNGQDFYISFGDSDSSRNWDDALKYGFVAGGGKRWHSGSLNQLQPGHRVFVHIGQRGYVGVGKVVESVQPVGDFKVAVDGSEVPILQAPLVAQSMDHDLEDPDKQEYVVRVEWEKTHPRNDAFWERGLFANQNTAVKLRDTGTIKRLEEHFALCGGDTNG*	364	USER
					Ga0136640_100180672 Endonuclease NucS| RecB family												FALSE			342	zzz7842		74.8	60	0							MLPTESALEDFLERDPSLLGTRLLVIGRQVRTPHGKFIDLLAIDSDGNLHVLELKRDKTPREVVAQVLDYGSWVTTLTREQVIDLASEHLDSPFEAAFEDVFAGAPPDELNGEIELTIVATDLDASSERIVTYLRDFGVPINAVFFSYLEDEDRRYLARSWLAASEKDATTSPARKKGKRAEWNGLDWFVSFGDGGDGRSWEDGRLYGFVSAGGDVWYSRTLRSLPVGARVNVHIPGHGYVAVGETLAEAARFDEAQTLVGDQWVALANQQLNAPYLHGSPEQPQTDDVAEYVVPVRWFASSSKFDAYWEKGMFANQNSACKLRQEFTLERLATHFGLDDD*	342	USER
					Ga0136640_100100582 hypothetical protein												FALSE			362	zzz7829		67.8415	82	0							MPLNFGLWRVDGETVTKVETASLSAEERLEDFVESQIDILGLGDLLIVGRQVITDFGKRIDLLAIDAQGDLHVLELKKDRTPREVVAQALEYGFWIVDLSYEDIAEIYATHHDGEDFASGFSSHFEADVPETINAAHRLIIVASRMDQSTEQIVNYLGRYDVPINVLFFEYLVDGDREYLARTWLADPETTAGGGGGTTKKQPPWNGTDFFVAVGENDHRNWDDMRRYGFVSAGHGEKYRRAMGNLFVGARIFAAIPGTGYVGVGEVIDEAVRINDFLVEHDGERLPILRAELKASNMDEDAESEELSEYLARIKWIDVRDRDDAVWEKGMFANQNVVAKLRQPFTLQRLAEHFDLESSGE*	362	USER
					Ga0136638_101200022 Endonuclease NucS| RecB family												FALSE			328	zzz7604		67.4568	81	0							AKDLSILSPQLMLVGRQIATSYGKFIDMLAMDVSGNLFIIELKKNRTPREVVAQLIDYASWAQSLSYEDIAAIYAEKNFGKKLEEGFDDAFGASLPEQINQSHELIVVASELDPSTERIINYLTDNYGVPINAVFFRFFRDDGRDYLARTWLIAPEEAERKTSKSKVKKGSEAWNGRDFYVSLGEGEHRTWDDCRKYNFISGGQGKWYSQTLKLLFPGSRVFVNIPKTGYVGVGTVKESAVPVKDFKVSLDGNEIPILDAPLVAPNMRENADDLDLSEYLVRVEWLKAVPRNEAFWEKGLFAIQHTACRLTSSFTIERLSQHFGLDD*	328	USER
					Ga0136638_100723221 Predicted transport protein/Endonuclease NucS| RecB family												FALSE			314	zzz7591		2	1	0							MAIFEVDKETVRRVRLSEFKLEKDLQQLIENNLETIFNCRLIATEFSTGNIHSGRIDTLAISEDNNPVIIEYKKVASSDLINQSLYYLHWIKDHKGDFQIAANKALGKDLDVDWSDIRVICLAPEYKKYDLHAVQVMGANIELWQYKTYENGILNIEEVYKRTTSTSNQNTGDLSVKNPIMVVAGKKAALTRKTAIYTLEEHYENLDNNILELFNAVRDYIVTIDSSIEETPKKNYIAYKTSQNFTCLQTYKKKLTLYLKLNAHEVKPMPKQGRDVKEIGHFGTGDFELTIKDMTDFEVTKHLINEAYKNIGG*	314	USER
					Ga0136637_10119342 hypothetical protein												FALSE			371	zzz7314		69.9737	76	0							MTVRFGLWRVDGEVVAQVDASTISSEDRLEGIIERRVEILGLGRLFLIGRQVVTRTGKRIDLLAMDEKGDLYVVELKKDRTPRDVVAQALEYGNWAQALSFEEIRDLYALHHDGEDFSSDFASYFEADLPDAVNTGHHLVVVATGLDLSTERIVEYVRGYGVPINVLFFQYLRDGDREYLARSWLDDPIDAVVPTGRTKKQEQWNGRDFFVAVGEDEHRNWDDMIRYGFVSAGHGEKYRKAMANLFEGARAWACIPGTGYVGVGRVVTPAVGISDFAVQVDGRDVPILEAPLSATNMGEDADDPELSEYLVRVKWITTRSRGRALWEKGMFANQNVVAKLRQAFTLQRLNEEFELGDAAHDEPGSAVART*	371	USER
					Ga0136636_101039662 Endonuclease NucS| RecB family												FALSE			338	zzz7161		69.3733	75	0							EDILASDLDILNPGLLLIGRQVPTFYGKFIDLLAIDAQGNVVVIELKRARTPREVVAQVLDYGSWVRGLSDEQLASIFEVFLAKYHAGSVGVSLDQAFCKRFGLKDMPEELNAQHELVIVASELDPSTERIVTYLADQYGAQINAVFFRVFKDGANEYLSRVWLRDPTEVEIAATNGPNIGDWNGEFYVSFGHDELRHWDDARKFGYIAAGGGPWYSKTLSILEPGARIWVNVPKHGYVGVGEVLDTVKSINDFTVAVNGVQVPITKATTRLPKGEVPEDKREYFVRVRWIKEVPLDQAVRERGLFGNQNSAAKPTAAKWVHTIARLKQRFNIPDPT*	338	USER
					Ga0136636_100572402 Endonuclease NucS| RecB family												FALSE			364	zzz7142		68.4565	46	0							MPIQHAIWQVGTQPTLLANSKLVSEQQLENMIVSEPRILSSEWMLIGRQEFTSHGGRIDLLAIAPDGALVLIELKRDRTPREIVAQALDYASWVAELTADRIVQIYSRFSQGGSLEVDFQQRFGTVLDEETLNHAHQIIIVAAELDPASERIVGYLNERDIAINVVFFQVFQHGDQQLLSRVWLIDPGETQANAAAAKGSAGEKEPWNGEFYVSFGDATSRSWDDARRFGYISGGGGLWFSQTLKMLSPGDRIWVNIPKKGYVGVGEVVEAVQPAKDFKVMTEAGEQLAMDVVQHGEKYKATADDPEKTEQFVRVKWLDAVDANKAYSEVGLFGNQNTVCQPTTPKWRHTVERLKGVFLKWNG*	364	USER
					Ga0136636_100435272 Endonuclease NucS| RecB family												FALSE			366	zzz7129		69.2639	72	0							MPIKHAIWKVGFQPSPLSTTTLLNEQQLENMIVSAPQILSGEWMLIGRQEQTGLGGRIDLLAIAPDASLVLIELKRNRTPREVVAQALDYASWVDQLTADKIAQIYQRFSSGKNLGEAFKQHFGAELDEETLNESHQIILVAAELDDSTERIITYLNARNIAINVLFFQVFQHGTDQLLSRAWLIDPGETQANVAAATKVKGEKEPWNGEFYVSFGDTTSRSWEDAMKYGFISGGGGSWYSQTLKLLSPGDRVWVKIPKTGYVGVGIVREAVQSVNDFRVETPEGERPCLDVLQHAKIYLEHANEPEKAEYFVKVEWLDTVTTKKAVNEVGLFGNQNTVCQPSTPKWRHTVERLKTHFPKWNAKA*	366	USER
					Ga0136633_11083791 Endonuclease NucS| RecB family												FALSE			255	zzz6647		74.9592	49	0							VPVELGLWRLHASGATLVAPQTLPLETQLAAMLEGEIKIVRPDLLLIGRQVPTAHGTYIDLLGINQSGDLVVLELKRDKTPRDVIGQLLDYGSWLSGLDYSDVAQVFQAYRKLTLESAFADRFGAELPDSINTRQELVLVASDLDASSERIVSYLATLGVSINVLFFRYFVDEDREYLGRSWLLEAAPSAGTGSAPKKQPPWDGRTFYVTVGEEGGHRSWDDWRRYGFVSAGGGSFWTKPLNNLFPGSRVFAYLP	255	USER
					Ga0136632_103855611 Endonuclease NucS| RecB family												FALSE			209	zzz6408		67.5517	29	0							AKDMSILSPQLMLVGRQIATTFGKFIDMLAMDVSGNLFIIELKKNRTPREVVAQLIDYASWVQSLSYEDIAAIYVEKNFGKKLEEGFDDAFGASLPEQINQSHELIVVASELDPSTERIINYLADNYGVPINAVFFRFFRDEGRDYLARTWLIAPEEAERKASKSKVKKGSEAWNGRDFYVSLGEGEHRTWEDCRKYGFISGGQGKWYS	209	USER
					Ga0136632_100363733 Endonuclease NucS| RecB family												FALSE			351	zzz6305		65.5412	85	0							MSPIDSELRLEDALEKDLSILSPHLMFLARQVPTSYGKFVDMLAMDASGDLSIIELKRNRTPREVVAQLIDYASWVQSLSYEEIAVVYSDSNQGKKLEEGFDDAFGTSLPEQINQNHQLIVVASEVDSSTERIINYLSDNYGVPINAVFFRFFRDGDRDYLARTWLIDPEEVERKVSKSKAKKGSEPWNGHDFYVSLGEGERRNWDDCRKYGFVSGGGGKWYSQTLKLLFPGSRVFVNIPKTGYVGVGTVKDRAVPINDFKVPEPVMEGQVKEFDFEIPILQAPLVAPKMGENADDPDLCEHLVRVEWIKAVPRSEAYWEKGLFALQHTACRMTSSFTIERLSQHFGLDD*	351	USER
					Ga0136632_100174394 hypothetical protein												FALSE			363	zzz6294		68.825	80	0							MPLNFGLWRVDGETVTKVETASLSAEERLEDFVESQIDILGLGDLLIVGRQVITDFGKRIDLLAIDAQGDLHVLELKKDRTPREVVAQALEYGFWIVDLSYEDIAEIYATHHDGEDFASGFSSHFEADVPETINAAHRLIIVASRMDQSTEQIVNYLGRHDVPINVLFFEYLVDGDREYLARTWLADPETTAGGGGGTTKKQPPWNGTDFFVAAGENDDHRNWDDMRRYGFVSAGHGEKHRRAMGNLFVGARIFAAIPGTGYVGVGEVIDEAVRINDFLVEHDGERLPILRAELKASNMDEDAESEELSEYLARIKWIDVRDRDDAVWEKGMFANQNVVAKLRQPFTLQRLAEHFDLESSGE*	363	USER
					Ga0136631_102617701 Endonuclease NucS| RecB family												FALSE			227	zzz6125		57.4286	7	0							AIWKVGPKPQRLVQSSLGKEALLEEMIAADASILSDQWLVVGRQVQTTHGGFVDLLALNAEAHLIVIELKREKTSREVVAQALDYASWAKELTADAIAAIFEHYSAGASLAVAFQNRFGMDLDEEALNGSHQVVIAASVLDPNTKRIVEYLNGMDVPINVIFFQVFTDGDCQYLSRAWLIDPVETESKASSATNGVKVDWNGEYYGSFGHGPSRDWNEAVQYGFISA	227	USER
					Ga0136631_100497511 Endonuclease NucS| RecB family												FALSE			319	zzz6071		62.4615	13	0							VKRETVTVEMAIWRMAAAGPVPLKFGSLDLESRLEDMIVADPSLTGTELLVVGRQIRTDFAGIVDVVAVDVDARVHVLELKRDRTPRDAVAQVLDYGSWAKTLSLEDLGGLYAEHNDDAFGDAFAERFGTAIPDVFNAAQQLTIVAAQLDPASERIIQYLAEGFGVPVNAVFFRHFRDDDAEYLARTWLISPQDVQVRAAKAKPGSRIVRPWNGRDFYVVLGTLESGLHRWDSGRKYGFVGAGGGGWYWKPLRSLSPGNRVLAYVGGAGYVGLGEVTGDMVKLRDLTIEPDGQSIKVVDQPEIGPSVLERIPGRRRHD*	319	USER
					Ga0136639_101559221 Endonuclease NucS| RecB family												FALSE			241	zzz5903		57.4444	9	0							MPIQHAIWSVDAHPQPLAVTRLPSEAFLEQMIINRPDILSGQWMLIGQREHTGFGGRIDLLAIAPDASLVLIELKRDRSPREVVAQALDYAAWVDTLTADRIVQIYQRFSKGGDLSKAFKEKFGAELDEESLNSSHQIILVAASLDDSTERIINYLNARDIAINVIFFQVFQSGQQQLLSRAWLIDPGETQVNATVSSPSRGAGEKEPWNGEFYVSYGSNRSWEDARRYGFISGGGGSWYS	241	USER
					Ga0136630_11030881 Endonuclease NucS| RecB family												FALSE			345	zzz5678		74.8	60	0							TALLPSEAALEDFLEQDPSLLGVRLLVIGRQVRTPHGKYIDLLAVDADGNLHVLELKRDKTPREVVAQVLDYGSWVTTLTREQVIDLASEHLDSPFEAAFEDVFAGAPPDELNGEIELTIVATDLDASSERIVTYLRDFGVPINAVFFSYLEDEDRRYLARSWLAASEKDATTSPARKKGKRAEWNGLDWFVSFGDGGDGRSWEDGRSYGFVSAGGDVWYSRTLRSLPVGARVNVHIPGHGYVAVGETLAEAVRFDEAKVLVEDQWVLLADQELNAPYVHGSPGQPQTDDVAEYVVPVRWFASSPKSDAYWEKGMFANQISACKLRQEFTLERLATRFGLDGDD*	345	USER
					Ga0136630_10445371 hypothetical protein												FALSE			363	zzz5650		69.2025	79	0							MPLNFGLWRVDGETVTKVETASLSAEERLEDFVESQIDILGLGDLLIVGRQVITDFGKRIDLLAIDAQGDLHVLELKKDRTPREVVAQALEYGFWIVDLSYEDIAEIYATHHDGEDFASGFSSHFEADVPETINAAHRLIIVASRMDQSTEQIVNYLGRYDVPINVLFFEYLVDGDREYLARTWLADPETTAGGGGGTTKKQPPWNGTDFFVAVGENDDHRNWDDMRRYGFVSAGHGEKHRRAMGNLFVGARIFAAIPGTGYVGVGEVIDEAVRINDFLVEHDGERLPILRAELKASNMDEDAESEELSEYLARIKWIDVRDHDDAVWEKGMFANQNVVAKLRQPFTLQRLAEHFDLESSGE*	363	USER
					Ga0136630_10157884 hypothetical protein												FALSE			371	zzz5633		69.9737	76	0							MTVRFGLWRVDGEVVAQVDASTISSEDRLEGIIERRVEILGLGRLFLIGRQVVTRTGKRIDLLAMDEKGDLYVVELKKDRTPRDVVAQALEYGNWAQALSFEEIRDLYALHHDGEDFSSDFASYFEADLPDAVNTGHHLVVVATGLDLSTERIVEYVRGYGVPINVLFFQYLRDGDREYLARSWLDDPIDAVVPTGRTKKQEQWNGRDFFVAVGEDEHRNWDDMIRYGFVSAGHGEKYRKAMANLFEGARAWACIPGTGYVGVGRVVTPAVGISDFAVQVDGRDVPILEAPLSATNMGEDADDPELSEYLVRVKWITTRSRGRALWEKGMFANQNVVAKLRQAFTLQRLNEEFELGDAAHDEPGSAVART*	371	USER
					Ga0180121_100115636 Endonuclease NucS| RecB family												FALSE			368	zzz5389		65.1628	86	0							MPIEVGIWRLGGKPEKIIMSALDSELRLEDALEKDLSILSSQLMFLARQVPTSYGKFVDMLTMDASGDLSVIELKRDRTPREVVAQLIDYASWVQSLSYDEIAAIYSDSNQGKKLEEGFDDAFGTSLPEQINQNHQLIVVASELDSSTERIINYLSDNYGVPINAVFFRFFRDGDRDYLARTWLIDPEEVERKVSKSKAKKGSEPWNGRDFYVSLGEGNRRNWDDCRKYGFVSGGGGKWYSQTLKLLFPGSRVFVNIPKTGYVGVGTVKDRAVQVNDFKVPEPVMEGQVKEFDFEIPILQAPLVAPKMDENADDPDLCEYLVRVEWIKAVPRTEAYWERGLFALQHTACRMTSSFTIERLSLHFGLDD	368	USER
					Ga0183260_103575111 Endonuclease NucS| RecB family												FALSE			270	zzz5035		64.3256	86	0							MPVEFAIWRLDGSAKKVEPAKLPSEAQLEQLLVADISILGLDVLVVGSQVTTAYGKKVDLLAIDREGTLHVIELKRDRTPREVVAQTLDYGSWVKGLSYEEIASISSQHHDGKHLEEVFADRFGVTIPEALNQEHHLVIVASELDASTERIVGYLSAEYGVPINVLFFRYFVDDGRAYLARTWLIEPSEAEANVKAGSKGGKEAWNGTDFYVSFGEGDHRSWEDARKFGFVSGGGGRWYSKTLEALQPGHRVFACVPGEGYVGVGEVLAP	270	USER
					Ga0183260_102331662 Endonuclease NucS| RecB family												FALSE			328	zzz4989		70.0137	73	0							MPVKFGLWRVDGTQVQQVPSTVIASEERLEEIIEARIDILGLGNLFQIGRQVITDYGKRIDILAIDGQGDIHIVELKKDRTPRDVVAQSLEYGFWVQDLSFEAIRELYAKHHQGDDFDSAFTSHFETDLPEAINTSHHLVVVATGMDTSTEQIVEYVRGYGVPINVLFFEYLQDGDREYLARSWLSDPELKTPGGATSKKQAPWNGVDFFVAVGENQHRNWDDMRRYGFVSAGHGDKYRKAMSNLFEGARVWAAIPGTGYVGVGEVTTPAVGVGEFQVEVDGQALPILQAPLQAAKMGEDADDPEQSEYLAGVRWIDTRPREQAFWEK	328	USER
					Ga0183260_101690681 hypothetical protein												FALSE			361	zzz4963		68.5309	81	0							MPLNFGLWRVDGETVTKVETASLSAEERLEDFVESQIDILGLGDLLIVGRQVITDFGKRIDLLAIDAQGDLHVLELKKDRTPREVVAQALEYGFWIVDLSYEDIAEIYATHHDGEDFASGFSSHFEADVPETINAAHRLIIVASRMDQSTEQIVNYLGRHDVPINVLFFEYLVDGDREYLARTWLADPETTAGGSGGTTKKQPPWNGTDFFVAVGENDDRNWDDMRRYGFVSAGHGEKYRRAMGNLFVGARIFAAIPGTGYVGVGEVIDEAVRINDFLVEHDGERLPILRAELKASNMDEDAESEELSEYLARIKWIDVRDRDDAVWEKGMFANQNVVAKLRQPFTLQRLAEHFDLESSGE	361	USER
					Ga0183260_100597832 hypothetical protein												FALSE			373	zzz4891		73.8088	68	0							VPIGVSVWRIDGARAVPVERSALANERLLEDILADDVGLLGMPNELLVIGRQVVTDYGGRADLLCVDQEGTLYVIEIKKDRTPREVVAQTMDYGYWVRDLGYDDVREIYARDHDAADFDEAFRSAFELEPPETINDEHQLVIVASALDAASERIVTYAGGFGVPVNVVFFQTFEEDGTQYLTRTWLIDPIDETPVRKAGQAKKQQAPWNGKDWYVSFGEGEHRNWEDARRYSYVSAGGGSWYIGTLKKLPIGGRVFVNLPGRGYVGVGVVTGTAVRASDYTVSVNGQEVPLVEVAQDAPELKSRAALGDDETEWIVPVKWLKTVPRDQAIVFKGRYGNQNSATRLTHTLTRATVLDKLDIDEDALDAAAPSDG	373	USER
					Ga0183260_100412705 Endonuclease NucS| RecB family												FALSE			375	zzz4880		69.4648	71	0							MPIEHAIWTVGEQPTELITGSLATEQLLERMIVSKPAILSSEWMLIGQQEPTPFAGRIDLMAIAPDGALVLIELKRNKTPREIVAQALDYAAWVETLTADKIAQIYQRFSNGGSLDAAFEARFGTKLDEEGLNQTHQIIIVAAELDHATERIIKYLNERNIAINVLFFQVFQSGAGQLLSRAWLIDPGETQANAASRTRQAGEKGTWNGEFYVSFGEGDNRTWEEARKYGFISAGGGRWYSKTLELLEVGDLVWVRIPATGYVGVGRVTTPVQSAKDFQVDTPSGLRSCLEVLSHSRAIAERAGDPDRSEYFVGVQWLDTVPASEALDEVGLFGNQNSVCKPQTPKWRHTVDRLKTFFRNWDADSTAALRSRTDG	375	USER
					Ga0183260_100271473 hypothetical protein												FALSE			359	zzz4866		68.4125	80	0							MPVKFGLWRLDGESVQQVPVSGIASEERLEEIIEARVDILGLGNLFQVGRQIITDYGKRIDLLAIDGQGELHVIELKKDRTPREVVAQALEYGFWVQSLSFEAIRELYAKHHEGEDFDSAFTSHFEADLPETINTAHHLVVVATGMNVSTEQIVDYVRGFGVPINVLFFEYLRDGDREYLARSWLTDPDLETLSGASGKKQAPWNGRDFFVAVGENQHRDWDDMRQYGFVSAGHGDKYRKAMSNLFEGARVWAAIPGTGYVGVGDVTGPAVGVNDFEVEVDGATTPILQAPVRATNMGEDAHDPEQTEYLARVRWISTRAREEAFWEKGMFANQNVVAKLRQPFTLQRLNEIFDVDVRA	359	USER
					Ga0183260_100016434 Endonuclease NucS| RecB family												FALSE			360	zzz4809		69.6234	77	0							VPLEIGLWRVDGEPVRVTAAPMPLESRLELLIEADPAILGEPLLFIGRQVPTAHGKFIDLLGVDGDGDLHVLELKRDRTPRDVVAQALDYGSWIGTLGHDDVVSIFETYRPGDVFEQAFSERFGASPPEELNGGHRLTVVASEVDPASARIVEYLARFDVPINVLFFRYFTDGDREYLARTWLVDDTRAGSGATGRRTGGSSTKEPWNGQDWYVSFGEESSVRSWDDARRYSFVSAGGGRWYSRTIRALPIGARIFACIPGTGYVGVGTVAGEAMRFDDAVLTVDGAERKMVNVDLHGSYRHHNDAEDNDEYVVPVDWIETVPRDDAVWEKGFFANQNSACKLRNRFTLDDLSRRFKLDD	360	USER
					Ga0136627_10098074 Endonuclease NucS| RecB family												FALSE			360	zzz4616		70.4848	66	0							MAIWRMTESGPVRLQFSALDLESRLEDMILADPTLVGLDVLVIGRQVPTTYGGFVDLVAVDVDGHLHLLDLKRDRTPREVVAQLLDYGSWAQGLSLQDISEIYAAKNNAELDDAFADRFASPLPDVVNADQQLTIIASELDPASDRIVEYLAERYGVPINAVFFRHFADRDDTYLARTWLLEPEEITATTTAKRSTKQRPWNGRDFYVVLGNLQKGTDRWDFARRYGLIGAGGGSWYSKPLRNLTPGKRVFAYVGGAGYVGVGNVTGEVLRAADAEVNVDGHSTPLLDLPDLPGYLLERAPSHDPEVTEYVVPVEWAESRPATEAISAPGLFASQVTVCKLRDERTVGVLTDAFSLDDS*	360	USER
					Ga0136625_11105281 hypothetical protein												FALSE			200	zzz4430		71.2069	29	0							MPLNFGLWRVDGETVTKVETASLSAEERLEDFVESQIDILGLGDLLIVGRQVITDFGKRIDLLAIDAQGDLHVLELKKDRTPREVVAQALEYGFWIVDLSYEDIAEIYATHHDGKDFASGFSSHFEADVPETINAAHRLIIVASRMDQSTEQIVNYLGRNDVPINVLFFEYLVDGDREYLARTWLADPETTAGGGGGTTK	200	USER
					Ga0136625_10914841 Endonuclease NucS| RecB family												FALSE			351	zzz4422		70.4789	71	0							MPLELGVWRIDAGLKPVDFSPLDIESRLEDILDKDISIASPNWLVIGRQVRTEHGQFVDLLVIDRDANLVVLELKRDKTYRDIVAQVLDYGSWVRELKDDQIAQIFDEYQKRWHKDQALVSIDETFKKKFGIAMPDEMNSTHELVVVASSLDPSTERVVRYLADEYGVRINAVFFRVFRDGDREYLSRAWFRDPAEVTAGLGEETATGEWNGEYYASFGYDIKVVRDGLERGYLVAGGGSWYSKTLAMLKPGARIWVNVPGSGYVGVGMVAQEMQSVDEFTVFDAAGNEVPIIDVSSVAASLRTPTDEPDIANYLVRVEWIKTVNPKQAVREKGFFGNQNSVARPRSPKWT	351	USER
					Ga0136625_10133661 hypothetical protein												FALSE			371	zzz4380		69.9737	76	0							MTVRFGLWRVDGEVVAQVDASTISSEDRLEGIIERRVEILGLGRLFLIGRQVVTRTGKRIDLLAMDEKGDLYVVELKKDRTPRDVVAQALEYGNWAQALSFEEIRDLYALHHDGEDFSSDFASYFEADLPDAVNTGHHLVVVATGLDLSTERIVEYVRGYGVPINVLFFQYLRDGDREYLARSWLDDPIDAVVPTGRTKKQEQWNGRDFFVAVGEDEHRNWDDMIRYGFVSAGHGEKYRKAMANLFEGARAWACIPGTGYVGVGRVVTPAVGISDFAVQVDGRDVPILEAPLSATNMGEDADDPELSEYLVRVKWITTRSRGRALWEKGMFANQNVVAKLRQAFTLQRLNEEFELGDAAHDEPGSAVART*	371	USER
					Ga0136624_10656621 Endonuclease NucS| RecB family												FALSE			360	zzz4199		68.3951	81	0							MPVKFGLWRVDGTQVQQVPAAIIASEERLEEIIEARIDILGLGTLFQIGRQVITDYGKRIDILAIDAQGDLHVVELKKDRTPREVVAQTLEYGFWIQGLSFEAIRELYAKHHQGDDFDSAFTSHFETDLPEAINTSHHLVVVATGMDASTEQIVEYVRGYGVPINVLFFEYLQDDDREYLARSWLGDPAVEAPGGATGKKQAPWNGVDFFVAVGENQHRNWDDMRRYGFVSAGHGDKYRKAMSNLFEGARVWAAIPGTGYVGVGEITAPAVGVGEFQAEVDGRALPILQAPLQAANMGEDADDPEQSEYLARVRWIDTRPREQAFWEKGMFANQNVVAKLRQPFTLQRLTEIFATDDQS*	360	USER
					Ga0136624_10450151 hypothetical protein												FALSE			362	zzz4191		68.5309	81	0							MPLNFGLWRVDGETVTKVETASLSAEERLEDFVESQIDILGLGDLLIVGRQVITDFGKRIDLLAIDAQGDLHVLELKKDRTPREVVAQALEYGFWIVDLSYEDIAEIYATHHDGKDFASGFSSHFEADVPETINAAHRLIIVASRMDQSTEQIVNYLGRHDVPINVLFFEYLVDGDREYLARTWLADPETTAGGGGGTTKKQPPWNGTDFFVAVGENDDRNWDDMRRYGFVSAGHGEKHRRAMGNLFVGARIFAAIPGTGYVGVGEVIDEAVRINDFLVEHDGERLPILRAELKASNMDEDAESEELSEYLARIKWIDVRDRDDAVWEKGMFANQNVVAKLRQPFTLQRLAEHFDLESSGE*	362	USER
					Ga0136623_103119531 hypothetical protein												FALSE			206	zzz3996		70.6667	3	0							ISIASPNWLVIGRQVRTEHGQFVDLLVIDRDANLVVLELKRDKTYRDIVAQVLDYGSWVRELKDDQIAQIFDEYQKRWHKDQALVSIDETFKKKFGIAMPDEMNSTHELVVVASSLDPSTERVVRYLADEYGVRINAVFFRVFRDGDREYLSRAWFRDPAEVTAGLGEETATGEWNGEYYASFGYDIKVVRDGLERGYLVADGGS*	206	USER
					Ga0136623_100644394 Endonuclease NucS| RecB family												FALSE			225	zzz3928		70.25	4	0							VPVELGLWRLHESGATLVAPQKLPLEKQLEAMLEGDIKIVRPDLLLIGRQVPTAHGTYIDLLGINQSGDLVVLELKRDKTPRDVIGQLLDYGSWLSGLDYSDVAQVFQAYRKLTLESAFADRFGAELPDSINTRQELVLVASDLDASSERIVSYLATLGVSINVLFFRYFVDEDREYLGRSWLLEAAPSAGTGSAPKKQPPWDGRTFYVTVGEEGGHRSWDDWRR	225	USER
					Ga0136623_100352723 hypothetical protein												FALSE			367	zzz3908		69.5584	77	0							MAMRFGLWRLDGEAIEQVHASVIPLEDRLEDIIEQRVEILGLGRLLVIGRQVATRTGKRIDLLAMDDKGDLHIIELKKDRTPRDVVAQALEYGNWAQALSFEEIRDRYASHHDGEDFSSDFATYFGADLPDAVNTGHHLVVVSTGLDLSTEQIVEYVRGYGVPINVLFFQYLRDGDREYLARSWLEDPIDAVVPTGRTKKQEQWNGRDFFVAVGEDEHRNWDDMIRYGFVSAGHGEKYRKAMANLFEGARAWAYIPGTGYVGVGRVVTPAVRISDFTVQVDGRDVPILEARLSATNMGEDADNPELSEYLARVKWIAVRSRGEALREKGMFANQNVVAKLRQTFTLQRLSEVFALDDTARDRPGAP*	367	USER
					Ga0136622_101556141 Endonuclease NucS| RecB family												FALSE			241	zzz3700		64.3684	19	0							MAIWRMATAGPIPLKFGSLDLESRLEDMLVADPSLTGTDLLVVGRQIRTDFAGFIDVVAVDVDGRVHVLELKRDRTPRDAVAQVLDYGAWAKTLSLEDIGALYAENNQGAFDDAFAGKFGTSIPDVFNAAQQLTIVASQLDPASERIIQYLAEDFGVPVNAVFFRHFKDGVAEYLARTWLISPEAQTRAAKAKSSPAIVRPWNGRDFYVVLGTLESGLHRWHSGRKYGFVGAGGGAWYWKP	241	USER
					Ga0136622_101501721 hypothetical protein												FALSE			212	zzz3695		69.5758	33	0							MPLNFGLWRVDGETVTKVETASLSAEERLEDFVESQIDILGLGDLLIVGRQVITDFGKRIDLLAIDAQGDLHVLELKKDRTPREVVAQALEYGFWIVDLSYEDIAEIYATHHDGEDFASGFSSHFEADVPETINAAHRLIIVASRMDQSTEQIVNYLGRHDVPINVLFFEYLVDGDREYLARTWLADPETTAGGGGGTTKKQPPWNGTDFFV	212	USER
					Ga0136622_100577042 hypothetical protein												FALSE			371	zzz3655		69.9737	76	0							MTVRFGLWRVDGEVVAQVDASTISSEDRLEGIIERRVEILGLGRLFLIGRQVVTRTGKRIDLLAMDEKGDLYVVELKKDRTPRDVVAQALEYGNWAQALSFEEIRDLYALHHDGEDFSSDFASYFEADLPDAVNTGHHLVVVATGLDLSTERIVEYVRGYGVPINVLFFQYLRDGDREYLARSWLDDPIDAVVPTGRTKKQEQWNGRDFFVAVGEDEHRNWDDMIRYGFVSAGHGEKYRKAMANLFEGARAWACIPGTGYVGVGRVVTPAVGISDFAVQVDGRDVPILEAPLSATNMGEDADDPELSEYLVRVKWITTRSRGRALWEKGMFANQNVVAKLRQAFTLQRLNEEFELGDAAHDEPGSAVART*	371	USER
					Ga0136621_10136212 hypothetical protein												FALSE			371	zzz3360		69.9737	76	0							MTVRFGLWRVDGEVVAQVDASTISSEDRLEGIIERRVEILGLGRLFLIGRQVVTRTGKRIDLLAMDGKGDLYVVELKKDRTPRDVVAQALEYGNWAQALSFEEIRDLYALHHDGEDFSSDFASYFEADLPDAVNTGHHLVVVATGLDLSTERIVEYVRGYGVPINVLFFQYLRDGDREYLARSWLDDPIDAVVPTGRTKKQEQWNGRDFFVAVGEDEHRNWDDMIRYGFVSAGHGEKYRKAMANLFEGARAWACIPGTGYVGVGRVVTPAVGISDFAVQVDGRDVPILEAPLSATNMGEDADDPELSEYLVRVKWITTRSRGRALWEKGMFANQNVVAKLRQAFTLQRLNEEFELGDAAHDEPGSAVART*	371	USER
					Ga0136620_101920851 hypothetical protein												FALSE			255	zzz3147		71.3571	56	0							MAVKFGLWRLDGESVHQVSTSVIASEERLEEIVETRIDILGLGNLFQIGRQVVTDYSKRIDLLAIDGQGDLYVIELKKDRTPREVVAQALEYGFWVQNLSFEAIRELYAKHHQGDDFDSAFTSHFEGDLPEAINTSHNLAVVATGMDISTEQIVEYVRGYGVPINVLLFQYLRDDDREYLARSWLSDPTLEAPVGAGGKKQAPWNGRDFFVAVGENQHRNWEDMRRYGFVSAGHGDKYRKAMSNLFEGARVWAAI	255	USER
					Ga0136620_101129232 Endonuclease NucS| RecB family												FALSE			226	zzz3112		71.4118	17	0							MPIEVGIWRLGDRPERINMSAIESESKLEDTLVGDISILSPQLMLIGRQVSTAYGKFIDLLAIDVEGNLTIIELKKNRTPREVVAQLLDYGSWVQSLSYDEIAAIYSEKNPGKELEQGFDEAFEISLPEKINQSHELIVVASELDPSTERIISYLTDNYGVPINAVFFRYFREQDFDYLARTWLIAPEEAERKVSKAYTKKGSESWNDRDFGSGSSESGIVCSSR*	226	USER
					Ga0136620_100751561 hypothetical protein												FALSE			279	zzz3092		71.7812	64	0							MPLNFGLWRVDGETVTKVETASLSAEERLEDFVESQIDILGLGDLLIVGRQVITDFGKRIDLLAIDAQGDLHVLELKKDRTPREVVAQALEYGFWIVDLSYEDIAEIYATHHDGEDFASGFSSHFEADVPETINAAHRLIIVASRMDQSTEQIVNYLGRHDVPINVLFFEYLVDGDREYLARTWLADPETTAGGGGGTTKKQPPWNGTDFFVAVGENDHRNWDDMRRYGFVSAGHGEKYRRAMGNLFVGARIFAAIPGTGYVGVGEVIDEAVRINDFLV	279	USER
					Ga0136620_100265621 hypothetical protein												FALSE			371	zzz3054		69.9737	76	0							MTVRFGLWRVDGEVVAQVDASTISSEDRLEGIIERRVEILGLGRLFLIGRQVVTRTGKRIDLLAMDEKGDLYVVELKKDRTPRDVVAQALEYGNWAQALSFEEIRDLYALHHDGEDFSSDFASYFEADLPDAVNTGHHLVVVATGLDLSTERIVEYVRGYGVPINVLFFQYLRDGDREYLARSWLDDPIDAVVPTGRTKKQEQWNGRDFFVAVGEDEHRNWDDMIRYGFVSAGHGEKYRKAMANLFEGARAWACIPGTGYVGVGRVVTPAVGISDFAVQVDGRDVPILEAPLSATNMGEDADDTELSEYLVRVKWITTRSRGRALWEKGMFANQNVVAKLRQAFTLQRLNEEFELGDAAHDEPGSAVART*	371	USER
					Ga0136619_100500661 hypothetical protein												FALSE			343	zzz2801		72.0882	68	0							LEGIIERRVEILGLGRLFLIGRQVVTRTGKRIDLLAMDEKGDLYVVELKKDRTPRDVVAQALEYGNWAQALSFEEIRDLYALHHDGEDFSSDFASYFEADLPDAVNTGHHLVVVATGLDLSTERIVEYVRGYGVPINVLFFQYLRDGDREYLARSWLDDPIDAVVPTGRTKKQEQWNGRDFFVAVGEDEHRNWDDMIRYGFVSAGHGEKYRKAMANLFEGARAWACIPGTGYVGVGRVVTPAVGISDFAVQVDGRDVPILEAPLSATNMGEDADDPELSEYLVRVKWITTRSRGRALWEKGMFANQNVVAKLRQAFTLQRLNEEFELGDAAHDEPGSAVART*	343	USER
					Ga0136617_102905971 Endonuclease NucS| RecB family												FALSE			364	zzz2367		68.6533	75	0							MPVEMRMWRIDGEQPRPLTAAVLPSEAALEDFLEQDPSLLGVRLLVIGRQVRTPYGKYIDLLAIDTDGNLHVLELKRDKTPRDVIAQVLDYGSWVTALTREQVIDIGSEHLTEPFEAAFEDVFGSAPPDELNGELQLTVVATDLDNSSERIVGYLRDFGVPINAVFFSYLEDDDRRYLARSWLATSEEGTPTKPAGAKKGKRADWNGRDWYVSFGDGLGRSWDDGSKYGFVSAGGGVWYSRTLRSLPVGARVNVYIPGHGYVAVGETLAEASRFDNAKVLVDGAWVPLAQQDLKGPYGHGDPGQSQTDDIAEFVVPVRWVARHPKADAYRETGMFSSQHSACKLRQEFTLERLAKHFGLDADDA	364	USER
					Ga0136617_102341942 Endonuclease NucS| RecB family												FALSE			368	zzz2346		65.0698	86	0							MPIEVGIWRLGAKPEKVMMSVIDSELMLENALANDLSVLSPQLMLIGRQVSTSYGKFIDMLAMDGSGNLSIIELKKNRTPREVVAQLLDYASWIQLLSYEEIAAIYSDKNQGKRLEEGFDDAFGTSLPEQINQNHELIVVASELDSSTERIINYLSDNYSVPVNAVFFRFFRDDGRDYLARTWLIEPEEVERKVSRSKVKKGSEPWNGRDFYVSLGEGEHRNWDDCRKYGFVSGGGGKWYSQTLKLLFPGSRVFVNIPKTGYVGVGTVKEPAVPVSDFKVTEDVMDGNVRVGNQEIPILHEPLVAPKMGENADDQDLCEYLVRVEWIKAVPRAEAYWEKGLFALQHTACRLTSSFTIERLSQHFCLDD	368	USER
					Ga0136617_102071602 Endonuclease NucS| RecB family												FALSE			359	zzz2341		64.5517	87	0							MPIEVGIWRLGAKPEKVSASVIDSELMLEDALAKDLSILSSQLMLVGRQIVTSYGKFIDILAMDVSGNLSIIELKKNRTPREVVAQLIDYASWAQSLSYEDIAAIYAEKNSGKKLEEGFDDAFGASLPEQINQSHELIVVASELDPSTERIINYLADNYGVPINAVFFRFFRDDERDYLARTWLIAPEEAERKASKSKVKKGSEAWNGRDFYVSLGEGEHRTWDDCRKYGFISGGQGKWYSQTLKLLFPGSRVFVNIPKTGYVGVGTVKESAVPVKDFKVALDGNEVPILDVPLDAPKMEENADDLDLSEYLVRVEWLKAVPRSEAFWEKGLFAIQHTACRLTSSFTIERLSQHFGLDD	359	USER
					Ga0136617_101207735 Endonuclease NucS| RecB family												FALSE			368	zzz2298		65.1628	86	0							MPIEVGIWRLGGKPEKIIMSALDSELRLEDALEKDLSILSSQLMFLARQVPTSYGKFVDMLTMDASGDLSVIELKRDRTPREVVAQLIDYASWVQSLSYDEIAAIYSDSNQGKKLEEGFDDAFGTSLPEQINQNHQLIVVASELDSSTERIINYLSDNYGVPINAVFFRFFRDGDRDYLARTWLIDPEEVERKVSKSKAKKGSEPWNGRDFYVSLGEGNRRNWDDCRKYGFVSGGGGKWYSQTLKLLFPGSRVFVNIPKTGYVGVGTVKDRAVQVNDFKVPEPVMEGQVKEFDFEIPILQAPLVAPKMDENADDPDLCEYLVRVEWIKAVPRTEAYWERGLFALQHTACRMTSSFTIERLSLHFGLDD	368	USER
					Ga0136617_100813352 hypothetical protein												FALSE			370	zzz2267		69.9737	76	0							MTVRFGLWRVDGEVVAQVDASTISSEDRLEGIIERRVEILGLGRLFLIGRQVVTRTGKRIDLLAMDEKGDLYVVELKKDRTPRDVVAQALEYGNWAQALSFEEIRDLYALHHDGEDFSSDFASYFEADLPDAVNTGHHLVVVATGLDLSTERIVEYVRGYGVPINVLFFQYLRDGDREYLARSWLDDPIDAVVPTGRTKKQEQWNGRDFFVAVGEDEHRNWDDMIRYGFVSAGHGEKYRKAMANLFEGARAWACIPGTGYVGVGRVVTPAVGISDFAVQVDGRDVPILEAPLSATNMGEDADDPELSEYLVRVKWITTRSRGRALWEKGMFANQNVVAKLRQAFTLQRLNEEFELGDAAHDEPGSAVART	370	USER
					Ga0136617_100528442 hypothetical protein												FALSE			342	zzz2238		70.4865	74	0							VLDAEERLEDLVEERIDILGLGDLLIVGRQVITAFGKRIDLLAIDGQGDVYVLELKKDKTPREVVAQALEYGFWITGLSYDDIAGLYAKHNEGDDFASAFSTHFEVDVPESINAAHELVVVASGMDRSTEQIVEYVRGYGVPINVLFFEYLVDGEREYLARSWLTDPEQDSGPAAGTGKKQPPWNGSDFFVAVGENNHRNWDDMRRFGFVSAGHGEKYRRAMSNLFEGARVFAAIPGTGYVGVGEVTGPAVGVNDFRVTHHGAEVPIHEVPDLEASNMGEDADIPEEAEYLAPVRWLDVRDREAAVWEKGMFANQNVVAKLRQPFTLQRLTEIFDLEDAGAE	342	USER
					Ga0136618_100911891 Endonuclease NucS| RecB family												FALSE			234	zzz1904		70.3333	60	0							MPIEVGIWRLGAKPEKVSASVIDSELMLEDALAKDLSILSPQLMLVGRQIVTSYGKFIDMLAMDVSGNLFIIEIKKNRTPREVVAQLIDYASWVQSLSYEDIAAIYAEKNLGKKLEEGFDDAFGASLPEQINQSHELIVVASGLDPSTERIINYLADNYGVPINAVFFRFFRDEGRDYLARTWLIAPEEAERKASKSKVKKGGEAWNGRDFYVSLGEGEHRTWDDCRKYGFISG	234	USER
					Ga0136618_100811531 hypothetical protein												FALSE			363	zzz1895		69.2025	79	0							MPLNFGLWRVDGETVTKVETASLSAEERLEDFVESQIDILGLGDLLIVGRQVITDFGKRIDLLAIDAQGDLHVLELKKDRTPREVVAQALEYGFWIVDLSYEDIAEIYATHHDGEDFASGFSSHFEADVPETINAAHRLIIVASRMDQSTEQIVNYLGRYDVPINVLFFEYLVDGDREYLARTWLADPETTAGGGGGTTKKQPPWNGTDFFVAVGENDDHRNWDDMRRYGFVSAGHGEKHRRAMGNLFVGARIFAAIPGTGYVGVGEVIDEAVRINDFLVEHDGERLPILRAELKASNMDEDAESEELSEYLARIKWIDVRDHDDAVWEKGMFANQNVVAKLRQPFTLQRLAEHFDLESSGE*	363	USER
					Ga0136618_100153362 hypothetical protein												FALSE			371	zzz1843		69.9737	76	0							MTVRFGLWRVDGEVVAQVDASTISSEDRLEGIIERRVEILGLGRLFLIGRQVVTRTGKRIDLLAMDEKGDLYVVELKKDRTPRDVVAQALEYGNWAQALSFEEIRDLYALHHDGEDFSSDFASYFEADLPDAVNTGHHLVVVATGLDLSTERIVEYVRGYGVPINVLFFQYLRDGDREYLARSWLDDPIDAVVPTGRTKKQEQWNGRDFFVAVGEDEHRNWDDMIRYGFVSAGHGEKYRKAMANLFEGARAWACIPGTGYVGVGRVVTPAVGISDFAVQVDGRDVPILEAPLSATNMGEDADDPELSEYLVRVKWITTRSRGRALWEKGMFANQNVVAKLRQAFTLQRLNEEFELGDAAHDEPGSAVART*	371	USER
					Ga0136618_100115523 Endonuclease NucS| RecB family												FALSE			360	zzz1835		65.1628	86	0							MPIEVGIWRLGAKPEKVSASVIDSELMLEDALAKDLSILSPQLMLVGRQIATSYGKFIDMLAMDVSGNLFIIELKKNRTPREVVAQLIDYASWAQSLSYEDIAAIYAEKNFGKKLEEGFDDAFGASLPEQINQSHELIVVASELDPSTERIINYLTDNYGVPINAVFFRFFRDDGRDYLARTWLIAPEEAERKTSKSKVKKGSEAWNGRDFYVSLGEGEHRTWDDCRKYGFISGGQGKWYSQTLKLLFPGSRVFVNIPKTGYVGVGTVKESAVPVKDFKVSLDGNEIPILDAPLVAPNMRENADDLDLSEYLVRVEWLKAVPRNEAFWEKGLFAIQHTACRLTSSFTIERLSQHFGLDD*	360	USER
					Ga0136618_100015327 hypothetical protein												FALSE			365	zzz1804		68.8961	77	0							MPVKFGLWRVDSDSVVQVPPSGIASEERLEEIIEERIDILGLGNLLLLGRQVITDSGKRIDLLAIDSQGDLHVIELKKDRTPREVVAQALEYGFWIQDLSFEAIRELYAKHNQGEDFDSAFTSHFEADLPEAINNSHNLVVVATGMDLSTEQIVDYVRGYGVPINVLFFEYLQDGDREYLARSWLADPELDSSTGTSGKKQAPWNGIDFFVALGENEHRNWDDMRRYGFVSAGHGEKYRKAMSNLFEGARVWAYIPQTGYVGVGEVVAPSVPVSDFEVEVDGQKVPILTAPLEAANMAEDSDDPELSEYLVRVRWIDTRKRTHAIREKGMFANQNVVAKLRQPFTLQRLSEVFDLDKAESDGAG*	365	USER
					Ga0136616_104266891 Endonuclease NucS| RecB family												FALSE			200	zzz1646		67.2727	22	0							WVSSRPGWLWPCHCHHPRSGGHLSSSAGACRPATRGFGSEDRLEDIIEQRVEILGLGRLLVIGRQVATRTGKRIDLLAMDDKGDLHIIELKKDRTPRDVVAQALEYGNWAQALSFEEIRDRYASHHDGEDFSSDFATYFGADLPDAVNTGHHLVVVSTGLDLSTEQIVEYVRGYGVPINVLFFQYLRDGDREYLARSWLD	200	USER
					Ga0136616_101128331 Endonuclease NucS| RecB family												FALSE			203	zzz1556		68.4242	33	0							VAVDGNSVEQVNPSVIASEDRLEGIVEQHSDILGLGRLLIIGRQVTTRAGKRIDLLMMDEKGDLHVIELKKDKTPRDVVAQALEYGFWAQDLSFEAVRDIYALHHDGEDLSSDFTARFDTDLPDAINTAHHLVVVATGLDTSTEQIVEYVRGYGVPINVLFFQYLREEEREYVARSWLGDPVESVTPVSRSKKQEQWNGLDYF	203	USER
					Ga0136616_100275584 hypothetical protein												FALSE			371	zzz1525		69.9737	76	0							MTVRFGLWRVDGEVVAQVDASTISSEDRLEGIIERRVEILGLGRLFLIGRQVVTRTGKRIDLLAMDEKGDLYVVELKKDRTPRDVVAQALEYGNWAQALSFEEIRDLYALHHDGEDFSSDFASYFEADLPDAVNTGHHLVVVATGLDLSTERIVEYVRGYGVPINVLFFQYLRDGDREYLARSWLDDPIDAVVPTGRTKKQEQWNGRDFFVAVGEDEHRNWDDMIRYGFVSAGHGEKYRKAMANLFEGARAWACIPGTGYVGVGRVVTPAVGISDFAVQVDGRDVPILEAPLSATNMGEDADDPELSEYLVRVKWITTRSRGRALWEKGMFANQNVVAKLRQAFTLQRLNEEFELGDAAHDEPGSAVART*	371	USER
					Ga0136616_100136902 Endonuclease NucS| RecB family												FALSE			362	zzz1504		69.6296	54	0							MAIWRMATAGPIPLKFGSLDLESRLEDMLVADPSLTGTDLLVVGRQIRTDFAGFIDVVAVDVDGRVHVLELKRDRTPRDAVAQVLDYGAWAKTLSLEDIGALYAENNQGAFDDAFAGKFGTSIPDVFNAAQQLTIVASQLDPASERIIQYLAEDFGVPVNAVFFRHFKDGVAEYLARTWLISPEAQTRAAKAKSSPAIVRPWNGRDFYVVLGTLESGLHRWHSGRKYGFVGAGGGAWYWKPLRNLSPGKRVLAYVGGAGYVGLGEVTGEMVKLRDLTVDLDGQVIQVVDQPEIGPSVRERAMMDDEDMTEYAVPVRWIAQRDPAHAVKEPGLFASQVPCCKLRDARTIDVVYAALAPEEEA*	362	USER
					Ga0136615_102603591 Endonuclease NucS| RecB family												FALSE			222	zzz1330		67.7429	35	0							MAMRFGLWRLDGEAIEQVHASVIPLEDRLEDIIEQRVEILGLGRLLVIGRQVATRTGKRIDLLAMDDKGDLHIIELKKDRTPRDVVAQALEYGNWAQALSFEEIRDRYASHHDGEDFSSDFATYFGADLPDAVNTGHHLVVVSTGLDLSTEQIVEYVRGYGVPINVLFFQYLRDGDREYLARSWLEDPIDAVVPTGRTKKQEQGNGRDFFVAVGEDEHRNWD	222	USER
					Ga0136615_101504871 Endonuclease NucS| RecB family												FALSE			253	zzz1288		68.5385	13	0							MNIWNVSDDGLVEIHKTKLDYEGRLEEWIAQDPSVLGMELLLVGRQVPTEFGGRIDLLGIDREGDLVVLELKKDRTPREIVAQVLDYASWVRRLTYAQIDAITSAYRGEDLSTAFGKFFSEGIPEDINANHKMIITASELDDSSERIVNYLADEYKVNINVIFFSFFKHAEGELMGRAWLMDPEEVQEKAETRKQQAQWSGYWFVNAGEGEHRNWEDNVAYGYVAAGQAEKYSRPVKKLTAGDKIFAYLARL*	253	USER
					Ga0136615_101354291 hypothetical protein												FALSE			343	zzz1282		72.0882	68	0							LEGIIERRVEILGLGRLFLIGRQVVTRTGKRIDLLAMDEKGDLYVVELKKDRTPRDVVAQALEYGNWAQALSFEEIRDLYALHHDGEDFSSDFASYFEADLPDAVNTGHHLVVVATGLDLSTERIVEYVRGYGVPINVLFFQYLRDGDREYLARSWLDDPIDAVVPTGRTKKQEQWNGRDFFVAVGEDEHRNWDDMIRYGFVSAGHGEKYRKAMANLFEGARAWACIPGTGYVGVGRVVTPAVGISDFAVQVDGRDVPILEAPLSATNMGEDADDPELSEYLVRVKWITTRSRGRALWEKGMFANQNVVAKLRQAFTLQRLNEEFELGDAAHDEPGSAVART*	343	USER
					Ga0136615_100789322 Endonuclease NucS| RecB family												FALSE			259	zzz1259		69.2286	35	0							VAVDGNSVEQVNPSVIASEDRLEGIVEQHSDILGLGRLLIIGRQVTTRAGKRIDLLMMDEKGDLHVIELKKDKTPRDVVAQALEYGFWAQDLSFEAVRDIYALHHDGEDLSSDFTARFDTDLPDAINTAHHLVVVATGLDTSTEQIVEYVRGYGVPINVLFFQYLREEEREYVARSWLGDPVESVTPVSRSKKQEQWYGLDYFVAVGESEHRSWDDMIRYGFVSAGHGEKYRKAMANCSRARGSGLTSRGLATSASDG*	259	USER
None	None	Gammaproteobacteria	295		Uncharacterized protein	None	Halomonadaceae	Q427_21705	Halomonas	0004519 endonuclease activity|0003676 nucleic acid binding	None	None	None	IPR002793	IPR011856	None	FALSE	None	NA	295	W7PWT3	GI:584383045|EMBL-CDS:EWH00032.1	70.0968	31	0	Oceanospirillales	Halomonas sp. BC04.	fig|1403540.3.peg.4065	None	PF01939	Proteobacteria		295	FAMILY	Halomonas sp. BC04	None	Bacteria	NA	1403540	TrEMBL	W7PWT3	1
None	None	Bacilli|Bacteroidia|NA	360		DUF91 domain-containing protein |Uncharacterized protein	None	Microcoleaceae|Paenibacillaceae|Prolixibacteraceae	DCY35_11260|HMPREF0083_05233|PL9631350050	Aneurinibacillus|NA|Planktothrix	0004519 endonuclease activity|0003676 nucleic acid binding	Gastrointestinal tract	Not Specified	None	IPR002793	IPR011856	None	FALSE	None	NA	360	U1WDI0	GI:542055026|EMBL-CDS:ERI06609.1	64.907	86	0	Bacillales|Marinilabiliales|Oscillatoriales	Aneurinibacillus aneurinilyticus ATCC 12856.|Planktothrix paucivesiculata PCC 9631.|Prolixibacteraceae bacterium.	fig|649747.3.peg.4706	None	PF01939	Bacteroidetes|Cyanobacteria|Firmicutes		359|360	FAMILY	Aneurinibacillus aneurinilyticus ATCC 12856|Planktothrix paucivesiculata PCC 9631|Prolixibacteraceae bacterium	649747.HMPREF0083_05233	Bacteria	NA	2053594|649747|671071	TrEMBL	U1WDI0|A0A1J1K1K8|A0A350YZV9	3
None	None	Clostridia	350		Uncharacterized protein	None	Ruminococcaceae	BN622_02170	Ruminococcus	0004519 endonuclease activity|0003676 nucleic acid binding	None	None	None	IPR002793	IPR011856	None	FALSE	None	NA	350	R7KZ08	EMBL-CDS:CDE81620.1	70.6429	28	0	Clostridiales	Ruminococcus sp. CAG:353.	None	None	PF01939	Firmicutes		350	FAMILY	Ruminococcus sp. CAG:353	None	Bacteria	NA	1262955	TrEMBL	R7KZ08	1
None	None	Acidobacteriia	349		Putative nuclease of the RecB family	None	Acidobacteriaceae	Terro_4354	Terriglobus	0004519 endonuclease activity|0003676 nucleic acid binding	None	None	None	IPR002793	IPR011856	None	FALSE	trs:Terro_4354	NA	349	I3ZMT3	GI:390415047|GI:504600709|EMBL-CDS:AFL90551.1|REFSEQ:WP_014787811.1	72.6667	51	0	Acidobacteriales	Terriglobus roseus (strain DSM 18391 / NRRL B-41598 / KBS 63)	fig|926566.3.peg.4296	None	PF01939	Acidobacteria		349	FAMILY	Terriglobus roseus DSM 18391	926566.Terro_4354	Bacteria	NA	926566	TrEMBL	I3ZMT3	1
None	None	NA	363		Uncharacterized protein	None	NA	CARN4_0007	NA	0004519 endonuclease activity|0003676 nucleic acid binding	None	None	None	IPR002793	IPR011856	None	FALSE	None	NA	363	E6Q750	EMBL-CDS:CBI03025.1	61.3333	3	0	NA	mine drainage metagenome.	None	None	PF01939	NA		363	FAMILY	mine drainage metagenome	None	NA	NA	410659	TrEMBL	E6Q750	1
None	None	Bacilli|Methanomicrobia|Planctomycetia	363		DUF91 domain-containing protein |Recombinase RecB |Uncharacterized protein	None	Alicyclobacillaceae|Bacillaceae|Methanomicrobiaceae|Planctomycetaceae	AM233_04635|B4110_0956|CBW65_06445|CIG75_00620|CME33_02930|CN613_23135|COA18_27965|COE73_12270|COL91_19125|DCM07_27955|DDZ90_22500|DV713_08555|Mpet_0913	Bacillus|Gimesia|Methanolacinia|NA|Parageobacillus|Tumebacillus	0004519 endonuclease activity|0003676 nucleic acid binding	None	None	None	IPR002793	IPR011856	None	FALSE	mpi:Mpet_0913|tab:CIG75_00620|tum:CBW65_06445	NA	363	E1RJN4	GI:307156301|GI:503094037|EMBL-CDS:ADN35681.1|REFSEQ:WP_013328859.1	73.0147	68	0	Bacillales|Methanomicrobiales|Planctomycetales	Bacillus megaterium.|Bacillus pseudomycoides.|Bacillus sp. FJAT-22058.|Geobacillus thermoglucosidasius |Gimesia sp.|Methanolacinia petrolearia (strain DSM 11571 / OCM 486 / SEBR 4847)|Parageobacillus toebii.|Planctomycetaceae bacterium.|Tumebacillus algifaecis.|Tumebacillus avium.	fig|153151.4.peg.3803|fig|1581037.3.peg.1136	None	PF01939	Euryarchaeota|Firmicutes|Planctomycetes		343|354|356|359|360|363	FAMILY	Bacillus megaterium|Bacillus pseudomycoides|Bacillus sp. FJAT-22058|Gimesia sp.|Methanolacinia petrolearia DSM 11571|Parageobacillus thermoglucosidasius|Parageobacillus toebii|Planctomycetaceae bacterium|Tumebacillus algifaecis|Tumebacillus avium	None	Archaea|Bacteria	NA	1214604|1404|1426|153151|1581037|1903704|2024833|2026779|64104|679926	TrEMBL	E1RJN4|A0A0M1NN00|A0A150MYF7|A0A1Y0IJV5|A0A223CWC8|A0A2B5UWP8|A0A2B5WXX6|A0A2C0KKH7|A0A2C3WW21|A0A2E2BXD2|A0A355GG14|A0A369XF51|A0A3C0ARW6	13
None	None	Halobacteria	346		Uncharacterized protein	None	Halobacteriaceae|Halococcaceae|NA|Natrialbaceae	C451_05920|C497_02082|Halar_0190|SAMN04487967_0391	Halalkalicoccus|Halococcus|NA|Natronorubrum	0004519 endonuclease activity|0003676 nucleic acid binding	None	None	None	IPR002793	IPR011856	None	FALSE	hah:Halar_0190|hje:HacjB3_16761	NA	346	D8JBP9	GI:495689536|GI:299126364|GI:445586557|EMBL-CDS:ADJ16702.1|EMBL-CDS:ELY40833.1|REFSEQ:WP_008414115.1	69.4868	76	0	Halobacteriales|Haloferacales|Natrialbales	Halalkalicoccus jeotgali (strain DSM 18796 / CECT 7217 / JCM 14584 /KCTC 4019 / B3)|Halococcus thailandensis JCM 13552.|Natronorubrum sediminis.|halophilic archaeon DL31.	fig|1227457.3.peg.1046|fig|795797.18.peg.3296	None	PF01939	Euryarchaeota		346|361|366	FAMILY	Halalkalicoccus jeotgali B3|Halococcus thailandensis JCM 13552|Natronorubrum sediminis|halophilic archaeon DL31	1227457.C451_05920|756883.Halar_0190|795797.C497_02082	Archaea	NA	1227457|640943|756883|795797	TrEMBL	D8JBP9|A0A1H6FP39|G2MPZ3|M0NAH4	4
None	None	Actinobacteria	373		DUF91 domain-containing protein |Putative nuclease of the RecB family |Uncharacterized protein |Uncharacterized protein DUF91	None	Micromonosporaceae|Streptomycetaceae|Thermomonosporaceae	ACTI_54190|B9S66_08615|DMH08_13980|EF906_29470|GA0115236_14075|GA0115237_116089|GA0115250_111420|K372_1195|SFR_5002|SSHG_01682|SSPNP10_03930	Actinomadura|Actinoplanes|Streptomyces	0004519 endonuclease activity|0003676 nucleic acid binding	None	None	None	IPR002793	IPR011856	None	FALSE	None	NA	373	D6B1B3	GI:477546636|GI:490045758|GI:291354338|EMBL-CDS:EFE81240.2|REFSEQ:WP_003948120.1	67.925	80	0	Micromonosporales|Streptomycetales|Streptosporangiales	Actinomadura sp. WAC 06369.|Actinoplanes sp. OR16.|Streptomyces albidoflavus.|Streptomyces sp. BvitLS-983.|Streptomyces sp. FR-008.|Streptomyces sp. IgraMP-1.|Streptomyces sp. LaPpAH-201.|Streptomyces sp. NP10.|Streptomyces sp. SM17.|Streptomyces sp. ScaeMP-6W.|Streptomyces sp. WAC08241.	fig|206662.6.peg.4840|fig|457425.27.peg.4400	None	PF01939	Actinobacteria		357|364|373|380	FAMILY	Actinomadura sp. WAC 06369|Actinoplanes sp. OR16|Streptomyces albidoflavus|Streptomyces sp. BvitLS-983|Streptomyces sp. FR-008|Streptomyces sp. IgraMP-1|Streptomyces sp. LaPpAH-201|Streptomyces sp. NP10|Streptomyces sp. SM17|Streptomyces sp. ScaeMP-6W|Streptomyces sp. WAC08241	457425.XNR_4257	Bacteria	NA	1141731|1305823|1838282|1839767|1839779|1886|206662|2203193|2487421|565560|946334	TrEMBL	D6B1B3|A0A0S1US81|A0A1C4JR44|A0A1C4QIS4|A0A1C4SH38|A0A2S2G089|A0A3T1B109|A0A421LP65|A0A429G0C6|A0A429PGJ5|A0A433E6P4	11
None	None	NA	354		Uncharacterized protein	None	NA	MNBD_GAMMA14	NA	0004519 endonuclease activity|0003676 nucleic acid binding	None	None	None	IPR002793	IPR011856	None	FALSE	None	NA	354	A0A3B0YJY0	EMBL-CDS:VAW75602.1	70.303	33	0	NA	hydrothermal vent metagenome.	None	None	PF01939	NA		354	FAMILY	hydrothermal vent metagenome	None	NA	NA	652676	TrEMBL	A0A3B0YJY0	1
None	None	Actinobacteria|NA	373		DUF91 domain-containing protein |Uncharacterized protein	None	NA	C4521_00965|DCY85_01490|DD782_06650|DDX03_07530|DDZ70_03480|DHD79_09770	NA	0004519 endonuclease activity|0003676 nucleic acid binding	None	None	None	IPR002793	IPR011856	None	FALSE	None	NA	373	A0A3A4WQS1	EMBL-CDS:RJQ55921.1	74	54	0	NA	Actinobacteria bacterium.|Firmicutes bacterium.	None	None	PF01939	Actinobacteria|Firmicutes		266|355|363|373	FAMILY	Actinobacteria bacterium|Firmicutes bacterium	None	Bacteria	NA	1879010|1883427	TrEMBL	A0A3A4WQS1|A0A352W5U4|A0A353QH46|A0A355I7N0|A0A357CCS6|A0A3D5V659	6
None	None	Planctomycetia	309		DUF91 domain-containing protein	None	NA	DDY78_18850	NA	0004519 endonuclease activity|0003676 nucleic acid binding	None	None	None	IPR002793	IPR011856	None	FALSE	None	NA	309	A0A354GV53	EMBL-CDS:HBI44891.1	77.359	39	0	Planctomycetales	Planctomycetales bacterium.	None	None	PF01939	Planctomycetes		309	FAMILY	Planctomycetales bacterium	None	Bacteria	NA	2053591	TrEMBL	A0A354GV53	1
None	None	Deinococci	368		DUF91 domain-containing protein |Uncharacterized protein	None	Deinococcaceae	BXU09_19430|DVJ83_16320	Deinococcus	0004519 endonuclease activity|0003676 nucleic acid binding	None	None	None	IPR002793	IPR011856	None	FALSE	dwu:DVJ83_16320	NA	368	A0A345ILZ3	GI:1435319256|EMBL-CDS:AXH00716.1	72.3099	71	0	Deinococcales	Deinococcus sp. LM3.|Deinococcus wulumuqiensis.	None	None	PF01939	Deinococcus-Thermus		349|368	FAMILY	Deinococcus sp. LM3|Deinococcus wulumuqiensis	None	Bacteria	NA	1938608|980427	TrEMBL	A0A345ILZ3|A0A1T1B6U1	2
None	None	Bacilli|Gammaproteobacteria|NA|Planctomycetia	360		DUF91 domain-containing protein |Endonuclease NucS |Recombinase RecB |Uncharacterized protein |Uncharacterized protein DUF91	3.1.-.- {ECO:0000313|EMBL:SPS72798.1}	NA|Paenibacillaceae|Planctomycetaceae|Thiotrichaceae	C1T21_22585|C7820_5470|CMN21_15430|D3C74_211990|DIW81_09565|HMPREF9412_3678|PAEVO_52460|PPOLYM_04786|Thini_2880	NA|Paenibacillus|Rubinisphaera|Thiothrix	0004519 endonuclease activity|0003676 nucleic acid binding	Gastrointestinal tract	Aerobe	None	IPR002793	IPR011856	None	FALSE	None	NA	360	A0A2X0RSY2	EMBL-CDS:SPS72798.1	66.1786	84	0	Bacillales|NA|Planctomycetales|Thiotrichales	Paenibacillus polymyxa |Paenibacillus sp. F4.|Paenibacillus sp. GM2FR.|Paenibacillus sp. HGF5.|Paenibacillus sp. VMFN-D1.|Planctomycetaceae bacterium.|Rubinisphaera sp.|Thiothrix nivea (strain ATCC 35100 / DSM 5205 / JP2)|compost metagenome.	None	None	PF01939	Firmicutes|NA|Planctomycetes|Proteobacteria		343|359|360|364	FAMILY	Paenibacillus polymyxa|Paenibacillus sp. F4|Paenibacillus sp. GM2FR|Paenibacillus sp. HGF5|Paenibacillus sp. VMFN-D1|Planctomycetaceae bacterium|Rubinisphaera sp.|Thiothrix nivea DSM 5205|compost metagenome	870187.Thini_2880	Bacteria|NA	NA	1406|2024857|2026779|2059268|2135608|357385|702656|870187|908341	TrEMBL	A0A2X0RSY2|A0A2E9VSA9|A0A2K1EEZ3|A0A2M9MN00|A0A3D4PB83|A0A3D9GE65|A0A408UNS3|F3MFK8|I3BVL8	9
None	None	Alphaproteobacteria|NA	348		DUF91 domain-containing protein |Uncharacterized protein |Uncharacterized protein DUF91	None	Acetobacteraceae|Brucellaceae|NA|Nostocaceae|Rhodobacteraceae|Sphingomonadaceae	BRX36_02520|C7374_104172|CVT75_08405|D3874_21005|DI625_14820|DMC47_18500|PH7735_02395|SAMN05216382_1106	Falsochrobactrum|NA|Nostoc|Oleomonas|Phaeobacter|Sphingomonas	0004519 endonuclease activity|0003676 nucleic acid binding	None	None	None	IPR002793	IPR011856	None	FALSE	None	NA	348	A0A2N3D7S1	EMBL-CDS:PKP91967.1	68.5	40	0	NA|Nostocales|Rhizobiales|Rhodobacterales|Rhodospirillales|Sphingomonadales	Alphaproteobacteria bacterium HGW-Alphaproteobacteria-14.|Falsochrobactrum ovis.|Nostoc sp. 3335mG.|Oleomonas sp. K1W22B-8.|Phaeobacter sp. CECT 7735.|Sphingomonas sp.|Sphingomonas sp. JS21-1.|Sphingomonas sp. S-NIH.Pt1_0416.	None	None	PF01939	Cyanobacteria|Proteobacteria		347|348|352	FAMILY	Alphaproteobacteria bacterium HGW-Alphaproteobacte|Falsochrobactrum ovis|Nostoc sp. 3335mG|Oleomonas sp. K1W22B-8|Phaeobacter sp. CECT 7735|Sphingomonas sp.|Sphingomonas sp. JS21-1|Sphingomonas sp. S-NIH.Pt1_0416	None	Bacteria	NA	1293442|1715693|1855283|1920123|2013660|2204170|2320859|28214	TrEMBL	A0A2N3D7S1|A0A0P1IA88|A0A1H7L057|A0A318B9M5|A0A326GHG8|A0A364JWK8|A0A418WGK7|A0A430CU01	8
None	None	Bacilli|Methanomicrobia	352		Putative nuclease of the RecB family |Uncharacterized protein	None	Bacillaceae|Candidatus Methanopereden	CEW92_00125|MNV_1410015	Candidatus Methanoperedens|NA	0004519 endonuclease activity|0003676 nucleic acid binding	None	None	None	IPR002793	IPR011856|IPR015947	None	FALSE	None	NA	352	A0A261QLI5	GI:1234188636|EMBL-CDS:OZI13684.1	68.3333	75	0	Bacillales|Methanosarcinales	Bacillaceae bacterium SAS-127.|Candidatus Methanoperedens nitroreducens.	None	None	PF01939	Euryarchaeota|Firmicutes		350|352	FAMILY	Bacillaceae bacterium SAS-127|Candidatus Methanoperedens nitroreducens	None	Archaea|Bacteria	NA	1392998|2015203	TrEMBL	A0A261QLI5|A0A284VL55	2
None	None	Clostridia	377		Protein of uncharacterized function DUF91 |Uncharacterized protein	None	Ruminococcaceae	B5F11_14995|SAMEA3545394_03259	Anaerotruncus|Flavonifractor	0004519 endonuclease activity|0003676 nucleic acid binding	None	None	None	IPR002793	IPR011856	None	FALSE	None	NA	377	A0A1Y4MH31	GI:1198687015|EMBL-CDS:OUP68067.1	71.2963	27	0	Clostridiales	Anaerotruncus colihominis.|uncultured Flavonifractor sp.	None	None	PF01939	Firmicutes		375|377	FAMILY	Anaerotruncus colihominis|uncultured Flavonifractor sp.	None	Bacteria	NA	1193534|169435	TrEMBL	A0A1Y4MH31|A0A1C6IHN1	2
None	None	Deltaproteobacteria	363		Uncharacterized protein	None	Desulfovibrionaceae	SAMN02745161_1257	Halodesulfovibrio	0004519 endonuclease activity|0003676 nucleic acid binding	None	None	None	IPR002793	IPR011856	None	FALSE	None	NA	363	A0A1N6FDL2	GI:1123485984|EMBL-CDS:SIN93335.1|REFSEQ:WP_074216090.1	71.8833	60	0	Desulfovibrionales	Halodesulfovibrio marinisediminis DSM 17456.	None	None	PF01939	Proteobacteria		363	FAMILY	Halodesulfovibrio marinisediminis DSM 17456	None	Bacteria	NA	1121457	TrEMBL	A0A1N6FDL2	1
None	None	Acidimicrobiia|Actinobacteria	367		DUF91 domain-containing protein |Putative nuclease of the RecB family |Uncharacterized protein	None	Beutenbergiaceae|Cellulomonadaceae|Cryptosporangiaceae|Ilumatobacteraceae|Intrasporangiaceae|Microbacteriaceae|Micrococcaceae|Nocardioidaceae|Propionibacteriaceae|Streptomycetaceae|Thermomonosporaceae|Williamsiaceae	AB852_02165|AWH69_07215|B7R21_19060|BMF89_07500|BV503_10930|Bcav_1494|CGZ94_15815|Celf_0042|CryarDRAFT_3554|DC347_15635|DDV98_26790|DPM19_00935|NLS1_07780|NS354_06450|PA27867_2597|SAMN05216281_1086|SAMN05216483_3006|SAMN05444716_104467|SAMN05445060_2811|STIB_49710|YM304_40660	Actinomadura|Arthrobacter|Beutenbergia|Cellulomonas|Cryobacterium|Cryptosporangium|Ilumatobacter|Janibacter|Leucobacter|NA|Nocardioides|Pseudarthrobacter|Streptomyces|Subtercola|Williamsia	0004519 endonuclease activity|0003676 nucleic acid binding	Skin	Not Specified	None	IPR002793	IPR011856	None	FALSE	aym:YM304_40660|bcv:Bcav_1494|cart:PA27867_2597|cfi:Celf_0042	NA	367	A0A1I6T8Z0	EMBL-CDS:SFS85397.1	66.7952	83	0	Acidimicrobiales|Corynebacteriales|Frankiales|Micrococcales|Propionibacteriales|Streptomycetales|Streptosporangiales	Actinomadura sp. LHW63021.|Arthrobacter sp. SRS-W-1-2016.|Beutenbergia cavernae (strain ATCC BAA-8 / DSM 12333 / NBRC 16432)|Cellulomonas fimi (strain ATCC 484 / DSM 20113 / JCM 1341 / NBRC 15513/ NCIMB 8980 / NCTC 7547)|Cryobacterium arcticum.|Cryobacterium luteum.|Cryptosporangium arvum DSM 44712.|Ilumatobacter coccineus YM16-304.|Janibacter melonis.|Leucobacter chromiiresistens.|Leucobacter sp…	fig|1079994.3.peg.1383|fig|467094.3.peg.4144|fig|670052.7.peg.2667|fig|927661.3.peg.3512	None	PF01939	Actinobacteria		360|362|364|365|367|368|369|370	FAMILY	Actinomadura sp. LHW63021|Arthrobacter sp. SRS-W-1-2016|Beutenbergia cavernae DSM 12333|Cellulomonas fimi ATCC 484|Cryobacterium arcticum|Cryobacterium luteum|Cryptosporangium arvum DSM 44712|Ilumatobacter coccineus YM16-304|Janibacter melonis|Leucobacter chromiiresistens|Leucobacter sp. OAMSW11|Nocardioides sp. LS1|Propionibacteriaceae bacterium NML 030167|Pseudarthrobacter sp. AG30|Streptomyces…	471853.Bcav_1494|590998.Celf_0042	Bacteria	NA	1027620|1048205|1079994|1176198|120213|1313172|1344003|1424661|1844478|1855346|1930254|1933287|2016500|2174847|2231787|2249742|262209|471853|590998|670052|927661	TrEMBL	A0A1I6T8Z0|A0A011AK79|A0A147ENX7|A0A176QDG9|A0A1B1BLZ4|A0A1H4XHS2|A0A1H8GLY2|A0A1N7GI09|A0A1Q4VCP2|A0A1S9MCY3|A0A1V2MPD9|A0A255G7V9|A0A2G8CV19|A0A365CZQ3|A0A365HCX8|A0A3D8NJL0|A0A3E0VAC4|A0A401Y2G3|C5C351|F4H3W9|M5ATC3	21
None	None	Clostridia	340		DUF91 domain-containing protein |Protein of uncharacterized function DUF91 |Uncharacterized protein	None	Lachnospiraceae|Ruminococcaceae	DW094_05600|DW741_08340|SAMEA3545264_03531|SAMN05216180_1961	Blautia|Hydrogenoanaerobacterium|NA	0004519 endonuclease activity|0003676 nucleic acid binding	None	None	None	IPR002793	IPR011856	None	FALSE	None	NA	340	A0A1H8BMJ0	EMBL-CDS:SEM83354.1	71.0345	29	0	Clostridiales	Hydrogenoanaerobacterium saccharovorans.|Ruminococcaceae bacterium AM07-15.|Ruminococcaceae bacterium AM28-23LB.|uncultured Blautia sp.	None	None	PF01939	Firmicutes		340|355|357|359	FAMILY	Hydrogenoanaerobacterium saccharovorans|Ruminococcaceae bacterium AM07-15|Ruminococcaceae bacterium AM28-23LB|uncultured Blautia sp.	None	Bacteria	NA	2291991|2292269|474960|765821	TrEMBL	A0A1H8BMJ0|A0A1C5XSR5|A0A415YWL2|A0A417HIL8	4
None	None	Alphaproteobacteria	351		Uncharacterized protein |Uncharacterized protein DUF91	None	Rhodobacteraceae|Sphingomonadaceae	BSY17_1197|C7968_1850	Sphingobium|Stappia	0004519 endonuclease activity|0003676 nucleic acid binding	None	None	None	IPR002793	IPR011856	None	FALSE	sphr:BSY17_1197	NA	351	A0A1B3MYB9	GI:1060029913|GI:1059505117|EMBL-CDS:AOF98083.1|REFSEQ:WP_069065485.1	64.5455	11	0	Rhodobacterales|Sphingomonadales	Sphingobium sp. RAC03.|Stappia sp. ARW1T.	fig|1843368.3.peg.1236	None	PF01939	Proteobacteria		351|352	FAMILY	Sphingobium sp. RAC03|Stappia sp. ARW1T	None	Bacteria	NA	1843368|2135615	TrEMBL	A0A1B3MYB9|A0A419Z7T6	2
None	None	Alphaproteobacteria	253		Uncharacterized protein	None	Sphingomonadaceae	SPHV1_2230090	Novosphingobium	0004519 endonuclease activity|0003676 nucleic acid binding	None	None	None	IPR002793	IPR011856	None	FALSE	None	NA	253	A0A158RZK1	EMBL-CDS:CDO35359.1	37.1667	6	0	Sphingomonadales	Novosphingobium sp. KN65.2.	None	None	PF01939	Proteobacteria		253	FAMILY	Novosphingobium sp. KN65.2	None	Bacteria	NA	1478134	TrEMBL	A0A158RZK1	1
None	None	Bacilli	364		Uncharacterized protein |Uncharacterized protein DUF91	None	Paenibacillaceae	ASF12_09060|AV654_05185|C8Z91_33415|DFP98_1353	Cohnella|Paenibacillus	0004519 endonuclease activity|0003676 nucleic acid binding	None	None	None	IPR002793	IPR011856	None	FALSE	None	NA	364	A0A0Q4RTR6	GI:944767760|GI:947365477|EMBL-CDS:KQO18717.1|REFSEQ:WP_056032463.1	69.1233	73	0	Bacillales	Cohnella phaseoli.|Paenibacillus elgii.|Paenibacillus sp. Leaf72.	None	None	PF01939	Firmicutes		364|365|373	FAMILY	Cohnella phaseoli|Paenibacillus elgii|Paenibacillus sp. Leaf72	None	Bacteria	NA	1736234|189691|456490	TrEMBL	A0A0Q4RTR6|A0A165PLC8|A0A2T6FST1|A0A3D9I804	4
[truncated: 1,103 more rows]

## Sheet: Hjc
BRENDA ID	CAZY Name	Class	Cluster ID Sequence Length	Description	EC	Family	Gene Name	Genus	GO Term	Cluster	HMP Body Site	HMP Oxygen	InterPro (Domain)	InterPro (Family)	InterPro (Homologous Superfamily)	InterPro (Other)	KEGG ID	Kingdom	name	NCBI IDs	Order	Organism	P01 gDNA	PATRIC ID	PDB	PFAM	Phylum	selected	Sequence	Sequence Length	Sequence Length edited	Sequence Source	shared name	Species	STRING ID	Superkingdom	Swissprot Description	Taxonomy ID	UniProt Annotation Status	UniRef90 Cluster IDs	UniRef90 Cluster Size
None	None	Thermoprotei	142	Holliday junction resolvase Hjc	3.1.22.4 {ECO:0000256|HAMAP-Rule:MF_01490}	Sulfolobaceae	CM19_02040	Acidianus	0008821 crossover junction endodeoxyribonuclease activity|0003677 DNA binding|0000287 magnesium ion binding	1	None	None	None	IPR002732|IPR014428	IPR011335|IPR011856	None	None	NA	A0A031LRL0	GI:612174434|GI:851183843|EMBL-CDS:EZQ11012.1|REFSEQ:WP_048098739.1	Sulfolobales	Candidatus Acidianus copahuensis.	FALSE	None	None	PF01870	Crenarchaeota	FALSE		142	142	FAMILY	A0A031LRL0	Candidatus Acidianus copahuensis	None	Archaea	NA	1160895	TrEMBL	A0A031LRL0	1
None	None	Thermococci	135	Holliday junction resolvase Hjc	3.1.22.4 {ECO:0000256|HAMAP-Rule:MF_01490}	Thermococcaceae	PAP_03115	Palaeococcus	0008821 crossover junction endodeoxyribonuclease activity|0003677 DNA binding|0000287 magnesium ion binding	1	None	None	None	IPR002732|IPR014428	IPR011335|IPR011856	None	ppac:PAP_03115	NA	A0A075LWW4	GI:851301329|GI:664800810|EMBL-CDS:AIF69043.1|REFSEQ:WP_048164640.1	Thermococcales	Palaeococcus pacificus DY20341.	FALSE	None	None	PF01870	Euryarchaeota	FALSE		135	135	FAMILY	A0A075LWW4	Palaeococcus pacificus DY20341	1343739.PAP_03115	Archaea	NA	1343739	TrEMBL	A0A075LWW4	1
[truncated: 2,842 more rows]

## Sheet: Rad52_Rad22
BRENDA ID	CAZY Name	Class	Cluster	Description	EC	Family	Gene Name	Genus	GO Term	HMP Body Site	HMP Oxygen	InterPro (Domain)	InterPro (Family)	InterPro (Homologous Superfamily)	InterPro (Other)	KEGG ID	Kingdom	NCBI IDs	Order	Organism	PartnerOfMultiEdgedNodePairs	PATRIC ID	PDB	PFAM	Phylum	Sequence	Sequence Length	Sequence Source	Species	STRING ID	Superkingdom	Swissprot Description	Taxonomy ID	UniProt Annotation Status
				Ga0136611_100107465 Rad52/22 family double-strand break repair protein																	0					MVEKRTRGKATDTATVENGTAIVESVADTDNLKESTPDEGAGSVAGVAAAESRTAARPAEAELYGRLATSFDVTFRDLRGGVELEYITGEQVATRLNEELGFLAWSFRILEHGIHAEADECWVLGEMTVDVGGRTVTRQQFGSQKVKRSRSSGTPMDIGFDLKGASTDALKKCASLVGVGLYLWKKEPPTGLGNGGQPTNGGYGNGNGNSSHGNGSSGSGGSAGHANGMHVVGGNGGQAAGGGELDAFFCEECSEPLTDTRFKDGTNWPPSQLAVFGRRKHSRVLCMTHYREANQAKRRAEEALQQVPF*	310	USER
				Ga0136611_100047759 Rad52/22 family double-strand break repair protein																	0					MADDHAVASPREILDALSKPFPPQAIEQRKGGGGTFAYVATETVIRRLNAASPCWDFRVTGHEWAGDVLIAFGELTIPGLGTRAGTGVQRCADLSKSEDLVKGAASDALKKCATLFGVAIDLYGPDLEAGAPAPTPIRAATPATSGPAPQRLSGATAPRAVAPAPPRPAPAGGAIADTWSDFWRQARSMGVADPPALTKMIGALGTDGPDALMQRLNDHVGARVEVDPDTGEVIPDWLGRVAETDQLAGMPTPTRGRTADQIAGME*	267	USER
[truncated: 1,338 more rows]

## Sheet: DdrB
BRENDA ID	CAZY Name	Class	Cluster	Description	EC	Family	Gene Name	Genus	GO Term	HMP Body Site	HMP Oxygen	InterPro (Domain)	InterPro (Family)	InterPro (Homologous Superfamily)	InterPro (Other)	KEGG ID	Kingdom	NCBI IDs	Order	Organism	P01 gDNA	PartnerOfMultiEdgedNodePairs	PATRIC ID	PDB	PFAM	Phylum	Sequence	Sequence Length	Species	STRING ID	Superkingdom	Swissprot Description	Taxonomy ID	UniProt Annotation Status
[truncated: 302 more rows]

[truncated: 9 more sheets: DNA_ligase_AM, DNA_ligase_AM_AN, DNA_Ligase LigD_N + - PrimaseS, HhH-GPD, HhH-GPD_AlkA_N, MutS_I, MutS_II-V, UvdE, DNA_Photolyase]
